# Supplementary material for: Pan-genome diversification and recombination in Cronobacter sakazakii, an opportunistic pathogen in neonates, and insights to its xerotolerant lifestyle
Source: BMC Microbiol. 2019 Dec 27;19:306. doi: 10.1186/s12866-019-1664-7 (PMC6935241; doi:10.1186/s12866-019-1664-7)
Supplement: Supplementary file 4 — Additional file 4: Table S1. Accession numbers and genome characteristics of the 285 Cronobacter genomes used in this study. [file 12866_2019_1664_MOESM4_ESM.xlsx]

## Sheet: SraRunTable
AvgSpotLen	BioProject	BioSample	BioSampleModel	Center_Name	Experiment	Genus	InsertSize	Instrument	LibrarySelection	Library_Name	LoadDate	MBases	MBytes	Organism (* relabelled)	ProjectAccession	PublicAccession	ReleaseDate	Run	SRA_Sample	SRA_Study	Sample_Name	Species	attribute_package	collected_by	collection_date	geo_loc_name	host	host_disease	isolate_name_alias	isolation_source	lat_lon	strain	Assay_Type	Consent	DATASTORE_filetype	DATASTORE_provider	LibraryLayout	LibrarySource	Platform	Assembly size	Contigs	CDS
560	PRJNA258403	SAMN09426163	Pathogen.env	CFSAN	SRX4309916		0	Illumina MiSeq	RANDOM	2193-16-02	2018-06-26	297	197	Cronobacter sakazakii			2018-06-26	SRR7439220	SRS3465722	SRP049009	MOD1_2193-16-02			CDC	2011	USA: IL	Food	not applicable		Food, Nursery Water	not collected	MOD1_2193-16-02	WGS	public	sra	ncbi	PAIRED	GENOMIC	ILLUMINA	4792402	443	4420
550	PRJNA258403	SAMN06712281	Pathogen.env	CFSAN	SRX4240427		0	Illumina MiSeq	RANDOM	2193-08	2018-06-19	253	164	Cronobacter sakazakii			2018-06-19	SRR7367523	SRS3436321	SRP049009	CFSAN062788		environmental/food/other	MOD1	2011	USA: IL		missing	CFSAN062788; 2193_08	Food, Nursery water	missing	MOD1-cr8	WGS	public	sra	ncbi	PAIRED	GENOMIC	ILLUMINA	4767289	418	4373
406	PRJNA258403	SAMN06100275	Pathogen.env	CFSAN	SRX4290821		0	Illumina MiSeq	RANDOM	MOD1_Md5g	2018-06-25	689	388	Cronobacter sakazakii			2018-06-25	SRR7419953	SRS3454240	SRP049009	CFSAN057933		environmental/food/other	FDA	2012	USA: MD	Musca domestica	missing	CFSAN057933	alimentary canal	missing	MOD1-Md5g	WGS	public	sra	ncbi	PAIRED	GENOMIC	ILLUMINA	4732679	408	4318
474	PRJNA258403	SAMN08397391	Pathogen.env	CFSAN	SRX4142024	Cronobacter	0	Illumina MiSeq	RANDOM	MOD1_16MP002184	2018-05-30	704	437	Cronobacter sakazakii	PRJNA258403	CFSAN075415	2018-05-31	SRR7235663	SRS3355833	SRP049009	CFSAN075415	sakazakii	environmental/food/other	MOD1	2016	USA:WI			CFSAN075415;WI2184, 16-942K	Food, Dried Chocolate Organic Shake	missing	MOD1_16MP002184	WGS	public	sra	ncbi	PAIRED	GENOMIC	ILLUMINA	4713493	405	4277
480	PRJNA258403	SAMN03135642	Pathogen.env	CFSAN	SRX739145		500	Illumina MiSeq	RANDOM	Cronobacter str. CFSAN022299 shotgun	2014-10-23	85	61	Cronobacter sakazakii			2014-10-23	SRR1619569	SRS726909	SRP049009	CFSAN022299			FDA	2014-05-13	USA:OR				environmental swab	missing	CFSAN022299	WGS	public	sra	ncbi	PAIRED	GENOMIC	ILLUMINA	4576492	396	4230
200	PRJDB2336	SAMD00010238		NIG	DRX014183		0	Illumina HiSeq 2000	RANDOM		2014-04-21	2937	1854	Cronobacter malonaticus* (originally dublinensis)			2014-05-14	DRR015811	DRS013919	DRP001485	SAMD00010238					UK				Milk			WGS	public	sra	ncbi	PAIRED	GENOMIC	ILLUMINA	4459371	395	4002
539	PRJNA258403	SAMN09426161	Pathogen.env	CFSAN	SRX4309914		0	Illumina MiSeq	RANDOM	2011-21-03-01PIF	2018-06-26	343	218	Cronobacter sakazakii			2018-06-26	SRR7439222	SRS3465721	SRP049009	MOD1_2011-21-03-01			CDC	2011	USA: MN	Food	not applicable		Food, PIF	not collected	MOD1_2011-21-03-01	WGS	public	sra	ncbi	PAIRED	GENOMIC	ILLUMINA	4718662	387	4257
430	PRJNA258403	SAMN08611295	Pathogen.env	CFSAN	SRX4117964	Cronobacter	0	Illumina MiSeq	RANDOM	MOD1_Jor178	2018-05-23	516	333	Cronobacter sakazakii	PRJNA258403	CFSAN076389	2018-05-23	SRR7209072	SRS3333243	SRP049009	CFSAN076389	sakazakii	environmental/food/other	MOD1	2008	Jordan			CFSAN076389	Chamomile	missing	MOD1_Jor178	WGS	public	sra	ncbi	PAIRED	GENOMIC	ILLUMINA	4881185	383	4445
473	PRJNA258403	SAMN03135628	Pathogen.env	CFSAN	SRX3547611		500	Illumina MiSeq	RANDOM	Nextera XT v2 library SEQ000067648	2018-01-10	598	412	Cronobacter sakazakii			2018-01-10	SRR6457018	SRS2821747	SRP049009	CFSAN019580			FDA	2014-06-10	USA:AZ				environmental swab	missing	CFSAN019580	WGS	public	sra	ncbi	PAIRED	GENOMIC	ILLUMINA	4857639	374	4423
563	PRJNA258403	SAMN09426167	Pathogen.cl	CFSAN	SRX4309919		0	Illumina MiSeq	RANDOM	2011-18-01	2018-06-26	188	126	Cronobacter sakazakii			2018-06-26	SRR7439217	SRS3465728	SRP049009	MOD1_2011-18-01			CDC	2011	USA: OH	Homo sapiens	diarrhea		Patient stool isolate 1	not collected	MOD1_2011-18-01	WGS	public	sra	ncbi	PAIRED	GENOMIC	ILLUMINA	4735629	369	4379
569	PRJNA258403	SAMN06712284	Pathogen.cl	CFSAN	SRX4240432		0	Illumina MiSeq	RANDOM	11-094-23115B	2018-06-19	579	358	Cronobacter sakazakii			2018-06-19	SRR7367518	SRS3436326	SRP049009	CFSAN062798		clinical/host-associated	MOD1	2011	USA: OH		missing	CFSAN062800; 2011_12_03	Rectal swab, Stool	missing	MOD1-cr5	WGS	public	sra	ncbi	PAIRED	GENOMIC	ILLUMINA	4706885	334	4313
550	PRJNA258403	SAMN09426168	Pathogen.env	CFSAN	SRX4309920		0	Illumina MiSeq	RANDOM	701753A	2018-06-26	249	164	Cronobacter sakazakii			2018-06-26	SRR7439216	SRS3465726	SRP049009	MOD1_701753			CDC	2012	USA: MI	Environmental	not applicable		Environmental Isolate from Meade Johnson plant near a tote of vitamin premixes	not collected	MOD1_701753	WGS	public	sra	ncbi	PAIRED	GENOMIC	ILLUMINA	4648714	334	4206
549	PRJNA258403	SAMN09426133	Pathogen.cl	CFSAN	SRX4309938		0	Illumina MiSeq	RANDOM	MOD1_SK90	2018-06-26	930	561	Cronobacter sakazakii			2018-06-26	SRR7439198	SRS3465744	SRP049009	MOD1_SK90			Health Canada		Canada	Homo sapiens	not applicable		clinical	not collected	MOD1_SK90	WGS	public	sra	ncbi	PAIRED	GENOMIC	ILLUMINA	4831692	330	4430
562	PRJNA258403	SAMN06712277	Pathogen.env	CFSAN	SRX4240429		0	Illumina MiSeq	RANDOM	2012-05-04	2018-06-19	247	162	Cronobacter sakazakii			2018-06-19	SRR7367521	SRS3436323	SRP049009	CFSAN062792		environmental/food/other	MOD1	2011	USA: MO		missing	CFSAN062794; 2012_05_04	Food, Water	missing	MOD1-cr13	WGS	public	sra	ncbi	PAIRED	GENOMIC	ILLUMINA	4718785	327	4318
563	PRJNA258403	SAMN09426151	Pathogen.cl	CFSAN	SRX4309926		0	Illumina MiSeq	RANDOM	MOD1_E655	2018-06-26	474	292	Cronobacter sakazakii			2018-06-26	SRR7439210	SRS3465786	SRP049009	MOD1_E655			Nestle Switzerland Research Center		Ireland	Homo sapiens	not applicable		clinical	not collected	MOD1_E655	WGS	public	sra	ncbi	PAIRED	GENOMIC	ILLUMINA	4576532	324	4183
572	PRJNA258403	SAMN06712275	Pathogen.cl	CFSAN	SRX4240428		0	Illumina MiSeq	RANDOM	2012-05-05	2018-06-19	422	263	Cronobacter sakazakii			2018-06-19	SRR7367522	SRS3436322	SRP049009	CFSAN062794		clinical/host-associated	MOD1	2011	USA: MO		missing	CFSAN062796; 2012_05_05	CSF	missing	MOD1-cr14	WGS	public	sra	ncbi	PAIRED	GENOMIC	ILLUMINA	4719583	319	4326
200	PRJDB1824	SAMD00002642		NIG	DRX014118		0	Illumina HiSeq 2000	RANDOM		2014-04-21	2679	1741	Cronobacter muytjensii			2014-05-09	DRR015699	DRS013854	DRP001420	SAMD00002642					UK				Milk			WGS	public	sra	ncbi	PAIRED	GENOMIC	ILLUMINA	4374529	309	3917
420	PRJNA258403	SAMN09426149	Pathogen.cl	CFSAN	SRX4309928		0	Illumina MiSeq	RANDOM	MOD1_0939A-75	2018-06-26	280	172	Cronobacter malonaticus			2018-06-26	SRR7439208	SRS3465735	SRP049009	MOD1_0939A-75			CDC	1975	USA: CO	Homo sapiens	pneumonia		Clinical, Nose	not collected	MOD1_0939A-75	WGS	public	sra	ncbi	PAIRED	GENOMIC	ILLUMINA	4732913	301	4357
200	PRJDB1858	SAMD00003076		NIG	DRX014285		0	Illumina HiSeq 2500	RANDOM		2014-04-21	1963	1189	Cronobacter malonaticus			2014-05-14	DRR015913	DRS014021	DRP001587	SAMD00003076					UK				Milk			WGS	public	sra	ncbi	PAIRED	GENOMIC	ILLUMINA	4856077	291	4431
300	PRJNA46337	SAMN08475734	MIGS.ba	WASHINGTON UNIVERSITY SCHOOL OF MEDICINE	SRX3657365		0	Illumina MiSeq	RANDOM	SUB1-TBAB-0254	2018-02-07	2746	1492	Cronobacter sakazakii			2018-02-07	SRR6681050	SRS2921253	SRP002422	SUB1-TBAB-.0254.01-0188849221-lg1-lib1				2011-11-18	USA: St. Louis, MO	Homo sapiens			human-stool	missing	ST4	WGS	public	sra	ncbi	PAIRED	GENOMIC	ILLUMINA	4730361	288	4284
561	PRJNA258403	SAMN06712276	Pathogen.env	CFSAN	SRX4240426		0	Illumina MiSeq	RANDOM	2012-05-01	2018-06-19	343	229	Cronobacter sakazakii			2018-06-19	SRR7367524	SRS3436319	SRP049009	CFSAN062793		environmental/food/other	MOD1	2011	USA: MO		missing	CFSAN062795; 2012_05_01	Food, PIF	missing	MOD1-cr10	WGS	public	sra	ncbi	PAIRED	GENOMIC	ILLUMINA	4680319	284	4279
200	PRJDB1925	SAMD00003592		NIG	DRX014286		0	Illumina HiSeq 2500	RANDOM		2014-04-21	2153	1306	Cronobacter muytjensii			2014-05-14	DRR015914	DRS014022	DRP001588	SAMD00003592					UK				Milk			WGS	public	sra	ncbi	PAIRED	GENOMIC	ILLUMINA	4396760	283	3939
565	PRJNA258403	SAMN09426164	Pathogen.env	CFSAN	SRX4309917		0	Illumina MiSeq	RANDOM	2012-05-02	2018-06-26	192	130	Cronobacter sakazakii			2018-06-26	SRR7439219	SRS3465724	SRP049009	MOD1_2012-05-02			CDC	2011	USA: MO	Food	not applicable		Food, PIF, reconstituted bottle	not collected	MOD1_2012-05-02	WGS	public	sra	ncbi	PAIRED	GENOMIC	ILLUMINA	4674949	282	4279
562	PRJNA258403	SAMN09426160	Pathogen.cl	CFSAN	SRX4309942		0	Illumina MiSeq	RANDOM	CDC2010-16-01	2018-06-26	441	274	Cronobacter sakazakii			2018-06-26	SRR7439194	SRS3465747	SRP049009	MOD1_2010-16-01			CDC	2010	USA: IN	Homo sapiens	meningitis		Clinical, Brain exudate	not collected	MOD1_2010-16-01	WGS	public	sra	ncbi	PAIRED	GENOMIC	ILLUMINA	4597246	276	4142
554	PRJNA258403	SAMN06100265	Pathogen.env	CFSAN	SRX4290825		0	Illumina MiSeq	RANDOM	MOD1_Md6g	2018-06-25	266	166	Cronobacter sakazakii			2018-06-25	SRR7419949	SRS3454244	SRP049009	CFSAN057929		environmental/food/other	FDA	2012	USA: MD	Musca domestica	missing	CFSAN057929	alimentary canal	missing	MOD1-Md6g	WGS	public	sra	ncbi	PAIRED	GENOMIC	ILLUMINA	4760996	275	4429
200	PRJDB2165	SAMD00008968		NIG	DRX014086		0	Illumina HiSeq 2000	RANDOM		2014-04-21	2871	1825	Cronobacter universalis			2014-05-14	DRR015666	DRS013832	DRP001408	SAMD00008968					UK				Milk			WGS	public	sra	ncbi	PAIRED	GENOMIC	ILLUMINA	4431391	270	4028
569	PRJNA258403	SAMN06712287	Pathogen.cl	CFSAN	SRX4240430		0	Illumina MiSeq	RANDOM	CDC2010-13-32	2018-06-19	411	257	Cronobacter sakazakii			2018-06-19	SRR7367520	SRS3436324	SRP049009	CFSAN062795		clinical/host-associated	MOD1	2010	USA: TX		missing	CFSAN062797; 2010_13_ 32	CSF	missing	MOD1-cr1	WGS	public	sra	ncbi	PAIRED	GENOMIC	ILLUMINA	4649540	263	4236
560	PRJNA258403	SAMN06712283	Pathogen.cl	CFSAN	SRX4240433		0	Illumina MiSeq	RANDOM	CDC2010-13-33	2018-06-19	427	262	Cronobacter sakazakii			2018-06-19	SRR7367517	SRS3436327	SRP049009	CFSAN062799		clinical/host-associated	MOD1	2010	USA: TX		missing	CFSAN062801; 2010_13_33	Blood	missing	MOD1-cr2	WGS	public	sra	ncbi	PAIRED	GENOMIC	ILLUMINA	4638023	259	4221
200	PRJDB2112	SAMD00008701		NIG	DRX014356		0	Illumina HiSeq 2500	RANDOM		2014-04-21	3282	2248	Cronobacter sakazakii			2014-05-14	DRR015984	DRS014092	DRP001658	SAMD00008701					USA:TN				human-throat			WGS	public	sra	ncbi	PAIRED	GENOMIC	ILLUMINA	4562504	257	4216
557	PRJNA258403	SAMN09426162	Pathogen.cl	CFSAN	SRX4309915		0	Illumina MiSeq	RANDOM	2193-03	2018-06-26	694	420	Cronobacter sakazakii			2018-06-26	SRR7439221	SRS3465720	SRP049009	MOD1_2193-03			CDC	2011	USA: IL	Homo sapiens	meningitis		Clinical, CSF	not collected	MOD1_2193-03	WGS	public	sra	ncbi	PAIRED	GENOMIC	ILLUMINA	4694006	250	4273
300	PRJNA46337	SAMN08475735	MIGS.ba	WASHINGTON UNIVERSITY SCHOOL OF MEDICINE	SRX3657366		0	Illumina MiSeq	RANDOM	SUB2-TBAB-0410	2018-02-07	1990	1101	Cronobacter sakazakii			2018-02-07	SRR6681049	SRS2921254	SRP002422	SUB2-TBAB-.0410.01-0188849222-lg1-lib1				2013-06-24	USA: St. Louis, MO	Homo sapiens			human-stool	missing	ST4	WGS	public	sra	ncbi	PAIRED	GENOMIC	ILLUMINA	4489949	247	4085
461	PRJNA258403	SAMN08397397	Pathogen.env	CFSAN	SRX4142010	Cronobacter	0	Illumina MiSeq	RANDOM	MOD1_LR654	2018-05-30	495	351	Cronobacter sakazakii	PRJNA258403	CFSAN075411	2018-05-31	SRR7235677	SRS3355819	SRP049009	CFSAN075411	sakazakii	environmental/food/other	MOD1	2005	USA:IL			CFSAN075411;ES654	Food, Adult Cereal with Peaches	missing	MOD1_LR654	WGS	public	sra	ncbi	PAIRED	GENOMIC	ILLUMINA	4475039	238	4040
200	PRJDB2165	SAMD00008968		NIG	DRX014086		0	Illumina HiSeq 2000	RANDOM		2014-04-21	1652	1043	Cronobacter universalis			2014-05-14	DRR015665	DRS013832	DRP001408	SAMD00008968					UK				Milk			WGS	public	sra	ncbi	PAIRED	GENOMIC	ILLUMINA	4419433	222	4028
409	PRJNA258403	SAMN08611284	Pathogen.env	CFSAN	SRX4117959	Cronobacter	0	Illumina MiSeq	RANDOM	MOD1_Jor173	2018-05-23	1557	955	Cronobacter sakazakii	PRJNA258403	CFSAN076388	2018-05-23	SRR7209077	SRS3333238	SRP049009	CFSAN076388	sakazakii	environmental/food/other	MOD1	2008	Jordan			CFSAN076388	Spices	missing	MOD1_Jor173	WGS	public	sra	ncbi	PAIRED	GENOMIC	ILLUMINA	4474273	222	3994
556	PRJNA258403	SAMN06100264	Pathogen.env	CFSAN	SRX4290822		0	Illumina MiSeq	RANDOM	MOD1_Md70g	2018-06-25	353	219	Cronobacter sakazakii			2018-06-25	SRR7419952	SRS3454241	SRP049009	CFSAN057930		environmental/food/other	FDA	2012	USA: MD	Musca domestica	missing	CFSAN057930	alimentary canal	missing	MOD1-Md70g	WGS	public	sra	ncbi	PAIRED	GENOMIC	ILLUMINA	4700280	220	4299
200	PRJDB1824	SAMD00002642		NIG	DRX014118		0	Illumina HiSeq 2000	RANDOM		2014-04-21	1644	1068	Cronobacter muytjensii			2014-05-09	DRR015698	DRS013854	DRP001420	SAMD00002642					UK				Milk			WGS	public	sra	ncbi	PAIRED	GENOMIC	ILLUMINA	4346772	211	3906
562	PRJNA258403	SAMN09426132	Pathogen.cl	CFSAN	SRX4309937		0	Illumina MiSeq	RANDOM	MOD1_LR616	2018-06-26	371	230	Cronobacter sakazakii			2018-06-26	SRR7439199	SRS3465743	SRP049009	MOD1_LR616			R&amp;F Labs, Chicago, IL		USA	Homo sapiens	not applicable		clinical	not collected	MOD1_LR616	WGS	public	sra	ncbi	PAIRED	GENOMIC	ILLUMINA	4857751	203	4482
555	PRJNA258403	SAMN06100263	Pathogen.env	CFSAN	SRX4290814		0	Illumina MiSeq	RANDOM	MOD1_Md99g	2018-06-25	343	225	Cronobacter malonaticus			2018-06-25	SRR7419960	SRS3454233	SRP049009	CFSAN057921		environmental/food/other	FDA	2012	USA:MD		missing	CFSAN057921;Md99g	alimentary canal	missing	MOD1-Md99g	WGS	public	sra	ncbi	PAIRED	GENOMIC	ILLUMINA	4507390	198	4051
200	PRJDB1762	SAMD00000584		NIG	DRX014357		0	Illumina HiSeq 2500	RANDOM		2014-04-21	1776	1192	Cronobacter sakazakii* (originally dublinensis)			2014-05-14	DRR015985	DRS014093	DRP001659	SAMD00000584					UK				Milk			WGS	public	sra	ncbi	PAIRED	GENOMIC	ILLUMINA	4414586	183	3989
456	PRJNA258403	SAMN08397395	Pathogen.env	CFSAN	SRX4142022	Cronobacter	0	Illumina MiSeq	RANDOM	MOD1_777122	2018-05-30	603	378	Cronobacter sakazakii	PRJNA258403	CFSAN075413	2018-05-31	SRR7235665	SRS3355831	SRP049009	CFSAN075413	sakazakii	environmental/food/other	MOD1	2012	India			CFSAN075413	Food, Hulled Seseme Seed	missing	MOD1_777122	WGS	public	sra	ncbi	PAIRED	GENOMIC	ILLUMINA	4433653	182	4027
413	PRJNA258403	SAMN08397404	Pathogen.env	CFSAN	SRX4142009	Cronobacter	0	Illumina MiSeq	RANDOM	MOD1_LR715	2018-05-30	706	452	Cronobacter sakazakii	PRJNA258403	CFSAN075401	2018-05-31	SRR7235678	SRS3355818	SRP049009	CFSAN075401	sakazakii	environmental/food/other	MOD1	2006	USA:IL			CFSAN075401	Food, Organic Soy ISO	missing	MOD1_LR715	WGS	public	sra	ncbi	PAIRED	GENOMIC	ILLUMINA	4551900	175	4149
460	PRJNA258403	SAMN03135635	Pathogen.env	CFSAN	SRX739162		500	Illumina MiSeq	RANDOM	Cronobacter str. CFSAN022292 shotgun	2014-10-23	636	402	Cronobacter turicensis			2014-10-23	SRR1619586	SRS726926	SRP049009	CFSAN022292			FDA	2014-05-13	USA:OR				environmental swab	missing	CFSAN022292	WGS	public	sra	ncbi	PAIRED	GENOMIC	ILLUMINA	4627770	173	4159
535	PRJNA258403	SAMN06100261	Pathogen.env	CFSAN	SRX4290816		0	Illumina MiSeq	RANDOM	MOD1_Sh41s	2018-06-25	648	423	Cronobacter turicensis			2018-06-25	SRR7419958	SRS3454235	SRP049009	CFSAN057923		environmental/food/other	FDA	2012	USA:MD		missing	CFSAN057923;Sh41s	insect surface	missing	MOD1-Sh41s	WGS	public	sra	ncbi	PAIRED	GENOMIC	ILLUMINA	4701332	168	4231
437	PRJNA258403	SAMN03135606	Pathogen.env	CFSAN	SRX739144		500	Illumina MiSeq	RANDOM	Cronobacter str. CFSAN019558 shotgun	2014-10-23	487	320	Cronobacter sakazakii			2014-10-23	SRR1619568	SRS726908	SRP049009	CFSAN019558			FDA	2014-05-19	USA:WI				environmental swab	missing	CFSAN019558	WGS	public	sra	ncbi	PAIRED	GENOMIC	ILLUMINA	4597321	162	4168
454	PRJNA258403	SAMN04329631	Pathogen.cl	CFSAN	SRX4309950		0	Illumina MiSeq	RANDOM	MOD1_E758	2018-06-26	651	410	Cronobacter sakazakii			2018-06-26	SRR7439186	SRS3465755	SRP049009	CFSAN043079		clinical/host-associated	FDA	missing	Ireland	missing	missing	CFSAN043079	missing	missing	MOD1-E758B	WGS	public	sra	ncbi	PAIRED	GENOMIC	ILLUMINA	4514052	158	4189
441	PRJNA258403	SAMN04329629	Pathogen.cl	CFSAN	SRX4309930		0	Illumina MiSeq	RANDOM	MOD1_E755	2018-06-26	463	273	Cronobacter sakazakii			2018-06-26	SRR7439206	SRS3465736	SRP049009	CFSAN043077		clinical/host-associated	FDA	missing	Ireland	missing	missing	CFSAN043077	missing	missing	MOD1-E755	WGS	public	sra	ncbi	PAIRED	GENOMIC	ILLUMINA	4518312	158	4197
453	PRJNA258403	SAMN08015670	Pathogen.env	CFSAN	SRX3421408	Cronobacter	500	Illumina MiSeq	RANDOM	Nextera XT library SEQ000065476	2017-11-24	6134	3847	Cronobacter sakazakii	PRJNA243331	CFSAN071488	2017-11-24	SRR6321576	SRS2713170	SRP049009	CFSAN071488	sakazakii	environmental/food/other	FDA	2017-11-01	USA:MI			CFSAN071488	environmental swab	missing	FDA00012311	WGS	public	sra	ncbi	PAIRED	GENOMIC	ILLUMINA	4454974	150	4044
542	PRJNA258403	SAMN06100262	Pathogen.env	CFSAN	SRX4290815		0	Illumina MiSeq	RANDOM	MOD1_Sh41g	2018-06-25	1025	666	Cronobacter turicensis			2018-06-25	SRR7419959	SRS3454234	SRP049009	CFSAN057922		environmental/food/other	FDA	2012	USA: MD	Sarcophaga haemorrhoidalis	missing	CFSAN057922	alimentary canal	missing	MOD1-Sh41g	WGS	public	sra	ncbi	PAIRED	GENOMIC	ILLUMINA	4693942	148	4245
412	PRJNA258403	SAMN07205642	Pathogen.env	CFSAN	SRX4142215		0	Illumina MiSeq	RANDOM	MOD1_KW9	2018-05-30	407	220	Cronobacter sakazakii			2018-05-31	SRR7235878	SRS3356010	SRP049009	CFSAN064853		environmental/food/other	MOD1	2009	South Korea	missing	missing	CFSAN064853	Food, Sorghum	missing	MOD1_KW9	WGS	public	sra	ncbi	PAIRED	GENOMIC	ILLUMINA	4635261	146	4274
468	PRJNA258403	SAMN03135636	Pathogen.env	CFSAN	SRX739136		500	Illumina MiSeq	RANDOM	Cronobacter str. CFSAN022293 shotgun	2014-10-23	690	446	Cronobacter turicensis			2014-10-23	SRR1619561	SRS726901	SRP049009	CFSAN022293			FDA	2014-05-13	USA:OR				environmental swab	missing	CFSAN022293	WGS	public	sra	ncbi	PAIRED	GENOMIC	ILLUMINA	4553539	140	4094
438	PRJNA258403	SAMN03371494	Pathogen.env	FDA	SRX886608		0	Illumina MiSeq	other		2015-02-24	203	166	Cronobacter sakazakii			2015-07-01	SRR1814236	SRS853496	SRP049009	Csak NM1240			CDC	2008	USA:New Mexico	Homo sapiens			cerebrospinal fluid from a fatal case of infantile meningitis	missing	NM1240	WGS	public	sra	ncbi	PAIRED	GENOMIC	ILLUMINA	4508696	139	4166
373	PRJNA258403	SAMN03135613	Pathogen.env	CFSAN	SRX739132		500	Illumina MiSeq	RANDOM	Cronobacter str. CFSAN019565 shotgun	2014-10-23	380	222	Cronobacter sakazakii			2014-10-23	SRR1619557	SRS726897	SRP049009	CFSAN019565			FDA	2014-05-19	USA:WI				environmental swab	missing	CFSAN019565	WGS	public	sra	ncbi	PAIRED	GENOMIC	ILLUMINA	4561624	137	4151
476	PRJNA258403	SAMN08611286	Pathogen.env	CFSAN	SRX4117954	Cronobacter	0	Illumina MiSeq	RANDOM	MOD1_Jor151	2018-05-23	823	513	Cronobacter sakazakii	PRJNA258403	CFSAN076387	2018-05-23	SRR7209082	SRS3333255	SRP049009	CFSAN076387	sakazakii	environmental/food/other	MOD1	2008	Jordan			CFSAN076387	Fennel	missing	MOD1_Jor151	WGS	public	sra	ncbi	PAIRED	GENOMIC	ILLUMINA	4537733	135	4143
474	PRJNA258403	SAMN09426148	Pathogen.cl	CFSAN	SRX4240447		0	Illumina MiSeq	RANDOM	MOD1_2153	2018-06-19	219	142	Cronobacter malonaticus			2018-06-19	SRR7367503	SRS3436341	SRP049009	MOD1_2153			FDA	2004	USA: GA	Homo sapiens	septicemia		Clinical, Blood	not collected	MOD1_2153	WGS	public	sra	ncbi	PAIRED	GENOMIC	ILLUMINA	4625526	135	4250
433	PRJNA258403	SAMN04329630	Pathogen.cl	CFSAN	SRX4309925		0	Illumina MiSeq	RANDOM	MOD1_E756	2018-06-26	313	201	Cronobacter sakazakii			2018-06-26	SRR7439211	SRS3465734	SRP049009	CFSAN043078		clinical/host-associated	FDA	missing	Czech Republic	missing	missing	CFSAN043078	missing	missing	MOD1-E756	WGS	public	sra	ncbi	PAIRED	GENOMIC	ILLUMINA	4437247	132	4107
477	PRJNA258403	SAMN07205635	Pathogen.env	CFSAN	SRX4117952		0	Illumina MiSeq	RANDOM	MOD1_Jor103	2018-05-23	502	306	Cronobacter sakazakii			2018-05-23	SRR7209084	SRS3333232	SRP049009	CFSAN064841		environmental/food/other	MOD1	2008	Jordan	missing	missing	CFSAN064841	Food, Spices	missing	MOD1_Jor103	WGS	public	sra	ncbi	PAIRED	GENOMIC	ILLUMINA	4377787	127	3954
401	PRJNA258403	SAMN06100273	Pathogen.env	CFSAN	SRX4290819		0	Illumina MiSeq	RANDOM	MOD1_Lc10g	2018-06-25	346	213	Cronobacter sakazakii			2018-06-25	SRR7419955	SRS3454238	SRP049009	CFSAN057935		environmental/food/other	FDA	2012	USA: MD	Lucilia cuprina	missing	CFSAN057935	alimentary canal	missing	MOD1-Lc10g	WGS	public	sra	ncbi	PAIRED	GENOMIC	ILLUMINA	4741697	123	4424
444	PRJNA258403	SAMN07163053	Pathogen.env	CFSAN	SRX4279775		0	Illumina MiSeq	RANDOM	H169/1/16	2018-06-21	467	264	Cronobacter sakazakii			2018-06-21	SRR7408231	SRS3444825	SRP049009	CFSAN063778		environmental/food/other	MOD1	2012	Switzerland	missing	missing	CFSAN063785	Powdered Infant Formula Manufacturing Facility	missing	H169-1-AC	WGS	public	sra	ncbi	PAIRED	GENOMIC	ILLUMINA	4522791	122	4108
427	PRJNA258403	SAMN06100268	Pathogen.env	CFSAN	SRX4290807		0	Illumina MiSeq	RANDOM	MOD1_Md33s	2018-06-25	353	203	Cronobacter sakazakii			2018-06-25	SRR7419967	SRS3454226	SRP049009	CFSAN057926		environmental/food/other	FDA	2012	USA: MD	Musca domestica	missing	CFSAN057926	surface	missing	MOD1-Md33s	WGS	public	sra	ncbi	PAIRED	GENOMIC	ILLUMINA	4477425	122	4178
481	PRJNA258403	SAMN03135624	Pathogen.env	CFSAN	SRX739176		500	Illumina MiSeq	RANDOM	Cronobacter str. CFSAN019576 shotgun	2014-10-23	328	206	Cronobacter sakazakii			2014-10-23	SRR1619600	SRS726939	SRP049009	CFSAN019576			FDA	2014-06-10	USA:AZ				environmental swab	missing	CFSAN019576	WGS	public	sra	ncbi	PAIRED	GENOMIC	ILLUMINA	4730238	121	4382
471	PRJNA258403	SAMN03135652	Pathogen.env	CFSAN	SRX739134		500	Illumina MiSeq	RANDOM	Cronobacter str. CFSAN022309 shotgun	2014-10-23	129	93	Cronobacter dublinensis subsp. dublinensis			2014-10-23	SRR1619559	SRS726899	SRP049009	CFSAN022309			FDA	2014-05-13	USA:OR				environmental swab	missing	CFSAN022309	WGS	public	sra	ncbi	PAIRED	GENOMIC	ILLUMINA	4451730	119	4032
440	PRJNA258403	SAMN09426150	Pathogen.cl	CFSAN	SRX4240448		0	Illumina MiSeq	RANDOM	MOD1_1895-73	2018-06-19	376	232	Cronobacter malonaticus			2018-06-19	SRR7367502	SRS3436342	SRP049009	MOD1_1895-73			CDC	1973	USA: MD	Homo sapiens	diarrhea		Clinical, stool	not collected	MOD1_1895-73	WGS	public	sra	ncbi	PAIRED	GENOMIC	ILLUMINA	4664245	118	4327
441	PRJNA258403	SAMN04329640	Pathogen.env	CFSAN	SRX4279770		0	Illumina MiSeq	RANDOM	MOD1_Comp45	2018-06-21	469	291	Cronobacter sakazakii			2018-06-21	SRR7408236	SRS3444820	SRP049009	CFSAN043088		environmental/food/other	FDA	missing	USA:MD	missing	missing	CFSAN043088	Environmental	missing	MOD1-comp45b	WGS	public	sra	ncbi	PAIRED	GENOMIC	ILLUMINA	4769565	118	4418
463	PRJNA258403	SAMN08226288	Pathogen.env	CFSAN	SRX3548278	Cronobacter	500	Illumina MiSeq	RANDOM	Nextera XT v2 library SEQ000067649	2018-01-10	480	328	Cronobacter sakazakii	PRJNA258403	CFSAN073762	2018-01-10	SRR6457695	SRS2822419	SRP049009	CFSAN073762	sakazakii	environmental/food/other	FDA	2014-06-10	USA:AZ			CFSAN073762	environmental swab	missing	FDA00012463	WGS	public	sra	ncbi	PAIRED	GENOMIC	ILLUMINA	4681318	117	4332
400	PRJNA258403	SAMN06100274	Pathogen.env	CFSAN	SRX4290818		0	Illumina MiSeq	RANDOM	MOD1_Lc10s	2018-06-25	340	200	Cronobacter sakazakii			2018-06-25	SRR7419956	SRS3454237	SRP049009	CFSAN057934		environmental/food/other	FDA	2012	USA: MD	Lucilia cuprina	missing	CFSAN057934	surface	missing	MOD1-Lc10s	WGS	public	sra	ncbi	PAIRED	GENOMIC	ILLUMINA	4681765	114	4351
461	PRJNA258403	SAMN03135646	Pathogen.env	CFSAN	SRX739101		500	Illumina MiSeq	RANDOM	Cronobacter str. CFSAN022303 shotgun	2014-10-23	136	97	Cronobacter dublinensis subsp. dublinensis			2014-10-23	SRR1619525	SRS726863	SRP049009	CFSAN022303			FDA	2014-05-13	USA:OR				environmental swab	missing	CFSAN022303	WGS	public	sra	ncbi	PAIRED	GENOMIC	ILLUMINA	4452236	113	4034
477	PRJNA258403	SAMN07205634	Pathogen.env	CFSAN	SRX4142019		0	Illumina MiSeq	RANDOM	MOD1_Jor109	2018-05-30	546	345	Cronobacter sakazakii			2018-05-31	SRR7235668	SRS3355828	SRP049009	CFSAN064842		environmental/food/other	MOD1	2008	Jordan	missing	missing	CFSAN064842	Food, Grapes	missing	MOD1_Jor109	WGS	public	sra	ncbi	PAIRED	GENOMIC	ILLUMINA	4369603	111	3959
475	PRJNA258403	SAMN03135623	Pathogen.env	CFSAN	SRX739130		500	Illumina MiSeq	RANDOM	Cronobacter str. CFSAN019575 shotgun	2014-10-23	514	298	Cronobacter sakazakii			2014-10-23	SRR1619555	SRS726895	SRP049009	CFSAN019575			FDA	2014-06-10	USA:AZ				environmental swab	missing	CFSAN019575	WGS	public	sra	ncbi	PAIRED	GENOMIC	ILLUMINA	4745355	110	4388
298	PRJNA385871	SAMN06919902	Pathogen.env	ROYAL PRINCE ALFRED HOSPITAL	SRX2796355		0	Illumina MiSeq	RANDOM	CK0002	2017-05-10	469	295	Cronobacter sakazakii			2018-06-01	SRR5527085	SRS2177372	SRP106821	CK0002			Royal Prince Alfred Hospital	2015	Australia: Sydney				milk	33.8895 S 151.1826 E	Not applicable	WGS	public	sra	ncbi	PAIRED	GENOMIC	ILLUMINA	4513115	110	4131
405	PRJNA258403	SAMN08611376	Pathogen.env	CFSAN	SRX4117967	Cronobacter	0	Illumina MiSeq	RANDOM	MOD1_AS-13	2018-05-23	868	547	Cronobacter sakazakii	PRJNA258403	CFSAN076393	2018-05-23	SRR7209069	SRS3333256	SRP049009	CFSAN076393	sakazakii	environmental/food/other	MOD1	2015	USA:MD			CFSAN076393	Spices	missing	MOD1_AS-13	WGS	public	sra	ncbi	PAIRED	GENOMIC	ILLUMINA	4346049	110	3934
458	PRJNA258403	SAMN08226289	Pathogen.env	CFSAN	SRX3547668	Cronobacter	500	Illumina MiSeq	RANDOM	Nextera XT v2 library SEQ000067658	2018-01-10	629	422	Cronobacter sakazakii	PRJNA258403	CFSAN073753	2018-01-10	SRR6457075	SRS2821806	SRP049009	CFSAN073753	sakazakii	environmental/food/other	FDA	2014-06-10	USA:AZ			CFSAN073753	environmental swab	missing	FDA00012454	WGS	public	sra	ncbi	PAIRED	GENOMIC	ILLUMINA	4730796	109	4392
484	PRJNA258403	SAMN07205633	Pathogen.env	CFSAN	SRX4117963		0	Illumina MiSeq	RANDOM	MOD1_Jor154	2018-05-23	435	269	Cronobacter sakazakii			2018-05-23	SRR7209073	SRS3333242	SRP049009	CFSAN064843		environmental/food/other	MOD1	2008	Jordan	missing	missing	CFSAN064843	Food, Spices	missing	MOD1_Jor154	WGS	public	sra	ncbi	PAIRED	GENOMIC	ILLUMINA	4429530	109	4036
438	PRJNA258403	SAMN08611379	Pathogen.env	CFSAN	SRX4142185	Cronobacter	0	Illumina MiSeq	RANDOM	MOD1_LR706	2018-05-30	435	295	Cronobacter sakazakii	PRJNA258403	CFSAN076406	2018-05-31	SRR7235908	SRS3355980	SRP049009	CFSAN076406	sakazakii	environmental/food/other	MOD1	2004	USA:IL			CFSAN076406	Organic Soy ISO III	missing	MOD1_LR706	WGS	public	sra	ncbi	PAIRED	GENOMIC	ILLUMINA	4520529	109	4135
552	PRJNA258403	SAMN06100267	Pathogen.env	CFSAN	SRX4290808		0	Illumina MiSeq	RANDOM	MOD1_Md35s	2018-06-25	534	343	Cronobacter sakazakii			2018-06-25	SRR7419966	SRS3454227	SRP049009	CFSAN057927		environmental/food/other	FDA	2012	USA: MD	Musca domestica	missing	CFSAN057927	alimentary canal	missing	MOD1-Md35s	WGS	public	sra	ncbi	PAIRED	GENOMIC	ILLUMINA	4470687	109	4173
469	PRJNA258403	SAMN03135619	Pathogen.env	CFSAN	SRX3547643		500	Illumina MiSeq	RANDOM	Nextera XT v2 library SEQ000067647	2018-01-10	901	607	Cronobacter sakazakii			2018-01-10	SRR6457050	SRS2821780	SRP049009	CFSAN019571			FDA	2014-06-10	USA:AZ				environmental swab	missing	CFSAN019571	WGS	public	sra	ncbi	PAIRED	GENOMIC	ILLUMINA	4681643	108	4332
486	PRJNA258403	SAMN06100266	Pathogen.env	CFSAN	SRX4290824		0	Illumina MiSeq	RANDOM	MOD1_Md40g	2018-06-25	409	264	Cronobacter sakazakii			2018-06-25	SRR7419950	SRS3454243	SRP049009	CFSAN057928		environmental/food/other	FDA	2012	USA: MD	Musca domestica	missing	CFSAN057928	alimentary canal	missing	MOD1-Md40g	WGS	public	sra	ncbi	PAIRED	GENOMIC	ILLUMINA	4468588	106	4176
438	PRJNA258403	SAMN04329616	Pathogen.cl	CFSAN	SRX4240459		0	Illumina MiSeq	RANDOM	MOD1_2148	2018-06-19	187	115	Cronobacter sakazakii			2018-06-19	SRR7367491	SRS3436353	SRP049009	CFSAN043064		clinical/host-associated	FDA	2004-01-27	USA	missing	missing	CFSAN043064	human-blood	missing	MOD1-Crono-2148	WGS	public	sra	ncbi	PAIRED	GENOMIC	ILLUMINA	4581132	105	4238
472	PRJNA258403	SAMN03135641	Pathogen.env	CFSAN	SRX739100		500	Illumina MiSeq	RANDOM	Cronobacter str. CFSAN022298 shotgun	2014-10-23	175	127	Cronobacter sakazakii			2014-10-23	SRR1619524	SRS726862	SRP049009	CFSAN022298			FDA	2014-05-13	USA:OR				environmental swab	missing	CFSAN022298	WGS	public	sra	ncbi	PAIRED	GENOMIC	ILLUMINA	4644001	104	4322
366	PRJNA258403	SAMN04329618	Pathogen.cl	CFSAN	SRX4240463		0	Illumina MiSeq	RANDOM	MOD1_2152	2018-06-19	771	485	Cronobacter sakazakii			2018-06-19	SRR7367487	SRS3436357	SRP049009	CFSAN043066		clinical/host-associated	FDA	2005-05-02	USA	missing	missing	CFSAN043066	human-CSF	missing	MOD1-Crono-2152	WGS	public	sra	ncbi	PAIRED	GENOMIC	ILLUMINA	4646319	103	4283
459	PRJNA258403	SAMN08226072	Pathogen.env	CFSAN	SRX3548211	Cronobacter	500	Illumina MiSeq	RANDOM	Nextera XT v2 library SEQ000067657	2018-01-10	692	470	Cronobacter sakazakii	PRJNA258403	CFSAN073754	2018-01-10	SRR6457618	SRS2822352	SRP049009	CFSAN073754	sakazakii	environmental/food/other	FDA	2014-06-10	USA:AZ			CFSAN073754	environmental swab	missing	FDA00012455	WGS	public	sra	ncbi	PAIRED	GENOMIC	ILLUMINA	4615829	102	4240
401	PRJNA258403	SAMN08611280	Pathogen.env	CFSAN	SRX4142203	Cronobacter	0	Illumina MiSeq	RANDOM	MOD1_LR736	2018-05-30	612	376	Cronobacter sakazakii	PRJNA258403	CFSAN076413	2018-05-31	SRR7235890	SRS3355998	SRP049009	CFSAN076413	sakazakii	environmental/food/other	MOD1	2004	USA:IL			CFSAN076413	Whey protein Concentrate 34	missing	MOD1_LR736	WGS	public	sra	ncbi	PAIRED	GENOMIC	ILLUMINA	4700326	101	4323
472	PRJNA258403	SAMN03135638	Pathogen.env	CFSAN	SRX739156		500	Illumina MiSeq	RANDOM	Cronobacter str. CFSAN022295 shotgun	2014-10-23	204	148	Cronobacter dublinensis subsp. dublinensis			2014-10-23	SRR1619580	SRS726920	SRP049009	CFSAN022295			FDA	2014-05-13	USA:OR				environmental swab	missing	CFSAN022295	WGS	public	sra	ncbi	PAIRED	GENOMIC	ILLUMINA	4612954	100	4201
469	PRJNA258403	SAMN08226078	Pathogen.env	CFSAN	SRX3548250	Cronobacter	500	Illumina MiSeq	RANDOM	Nextera XT v2 library SEQ000067650	2018-01-10	578	393	Cronobacter sakazakii	PRJNA258403	CFSAN073761	2018-01-10	SRR6457667	SRS2822389	SRP049009	CFSAN073761	sakazakii	environmental/food/other	FDA	2014-06-10	USA:AZ			CFSAN073761	environmental swab	missing	FDA00012462	WGS	public	sra	ncbi	PAIRED	GENOMIC	ILLUMINA	4551215	99	4170
378	PRJNA258403	SAMN04329619	Pathogen.cl	CFSAN	SRX4240473		0	Illumina MiSeq	RANDOM	MOD1_2154	2018-06-19	725	452	Cronobacter sakazakii			2018-06-19	SRR7367477	SRS3436367	SRP049009	CFSAN043067		clinical/host-associated	FDA	2003-01-16	USA	missing	missing	CFSAN043067	human-CSF	missing	MOD1-Crono-2154	WGS	public	sra	ncbi	PAIRED	GENOMIC	ILLUMINA	4578976	99	4187
356	PRJNA258403	SAMN03135663	Pathogen.env	CFSAN	SRX869038		500	Illumina MiSeq	RANDOM	Cronobacter str. CFSAN022320 shotgun	2015-02-09	340	227	Cronobacter sakazakii			2015-02-09	SRR1793531	SRS839829	SRP049009	CFSAN022320			FDA	2014-05-19	USA:WI				environmental swab	missing	CFSAN022320	WGS	public	sra	ncbi	PAIRED	GENOMIC	ILLUMINA	4534329	98	4136
468	PRJNA258403	SAMN08611279	Pathogen.env	CFSAN	SRX4117961	Cronobacter	0	Illumina MiSeq	RANDOM	MOD1_Jor96	2018-05-23	289	190	Cronobacter sakazakii	PRJNA258403	CFSAN076384	2018-05-23	SRR7209075	SRS3333239	SRP049009	CFSAN076384	sakazakii	environmental/food/other	MOD1	2008	Jordan			CFSAN076384	Fennel	missing	MOD1_Jor96	WGS	public	sra	ncbi	PAIRED	GENOMIC	ILLUMINA	4697800	98	4306
475	PRJNA258403	SAMN03135620	Pathogen.env	CFSAN	SRX739133		500	Illumina MiSeq	RANDOM	Cronobacter str. CFSAN019572 shotgun	2014-10-23	405	229	Cronobacter sakazakii			2014-10-23	SRR1619558	SRS726898	SRP049009	CFSAN019572			FDA	2014-06-10	USA:AZ				environmental swab	missing	CFSAN019572	WGS	public	sra	ncbi	PAIRED	GENOMIC	ILLUMINA	4548488	96	4167
476	PRJNA258403	SAMN03135629	Pathogen.env	CFSAN	SRX905575		500	Illumina MiSeq	RANDOM	Cronobacter str. CFSAN019581 shotgun	2015-03-06	197	129	Cronobacter sakazakii			2015-03-06	SRR1849396	SRS866302	SRP049009	CFSAN019581			FDA	2014-06-10	USA:CA				environmental swab	missing	CFSAN019581	WGS	public	sra	ncbi	PAIRED	GENOMIC	ILLUMINA	4631353	96	4268
363	PRJNA258403	SAMN07205647	Pathogen.env	CFSAN	SRX4142000		0	Illumina MiSeq	RANDOM	MOD1_3-21	2018-05-30	225	120	Cronobacter sakazakii			2018-05-31	SRR7235687	SRS3355810	SRP049009	CFSAN064848		environmental/food/other	MOD1	2011	South Korea	missing	missing	CFSAN064848	Food, Nuts	missing	MOD1_3-21	WGS	public	sra	ncbi	PAIRED	GENOMIC	ILLUMINA	4446804	94	4083
436	PRJNA258403	SAMN04329653	Pathogen.cl	CFSAN	SRX4290811		0	Illumina MiSeq	RANDOM	MOD1_Md27g	2018-06-25	442	276	Cronobacter malonaticus			2018-06-25	SRR7419963	SRS3454230	SRP049009	CFSAN043101		clinical/host-associated	FDA	2012	USA:MD		missing	CFSAN043101	gut	missing	MOD1-Md27g	WGS	public	sra	ncbi	PAIRED	GENOMIC	ILLUMINA	4648282	94	4303
470	PRJNA258403	SAMN08226075	Pathogen.env	CFSAN	SRX3547510	Cronobacter	500	Illumina MiSeq	RANDOM	Nextera XT v2 library SEQ000067653	2018-01-10	467	329	Cronobacter sakazakii	PRJNA258403	CFSAN073758	2018-01-10	SRR6456909	SRS2821654	SRP049009	CFSAN073758	sakazakii	environmental/food/other	FDA	2014-06-10	USA:AZ			CFSAN073758	environmental swab	missing	FDA00012459	WGS	public	sra	ncbi	PAIRED	GENOMIC	ILLUMINA	4736750	93	4382
476	PRJNA258403	SAMN03135625	Pathogen.env	CFSAN	SRX739182		500	Illumina MiSeq	RANDOM	Cronobacter str. CFSAN019577 shotgun	2014-10-23	249	156	Cronobacter sakazakii			2014-10-23	SRR1619606	SRS726946	SRP049009	CFSAN019577			FDA	2014-06-10	USA:AZ				environmental swab	missing	CFSAN019577	WGS	public	sra	ncbi	PAIRED	GENOMIC	ILLUMINA	4659675	91	4328
372	PRJNA258403	SAMN04329636	Pathogen.env	CFSAN	SRX4279767		0	Illumina MiSeq	RANDOM	MOD1_Comp46	2018-06-21	476	274	Cronobacter sakazakii			2018-06-21	SRR7408239	SRS3444818	SRP049009	CFSAN043084		environmental/food/other	FDA	missing	USA:MD	missing	missing	CFSAN043084	Environmental	missing	MOD1-comp46	WGS	public	sra	ncbi	PAIRED	GENOMIC	ILLUMINA	4757823	89	4406
391	PRJNA258403	SAMN04329633	Pathogen.env	CFSAN	SRX4279771		0	Illumina MiSeq	RANDOM	MOD1_Comp11	2018-06-21	348	209	Cronobacter sakazakii			2018-06-21	SRR7408235	SRS3444821	SRP049009	CFSAN043081		environmental/food/other	FDA	missing	USA:MD	missing	missing	CFSAN043081	Environmental	missing	MOD1-comp11	WGS	public	sra	ncbi	PAIRED	GENOMIC	ILLUMINA	4453861	88	4095
443	PRJNA258403	SAMN04329586	Pathogen.cl	CFSAN	SRX4290813		0	Illumina MiSeq	RANDOM	MOD1_Md25g	2018-06-25	437	272	Cronobacter malonaticus			2018-06-25	SRR7419961	SRS3454232	SRP049009	CFSAN043034		clinical/host-associated	FDA	2012	USA:MD		missing	CFSAN043034	gut	missing	MOD1-Md25g	WGS	public	sra	ncbi	PAIRED	GENOMIC	ILLUMINA	4638929	88	4294
473	PRJNA258403	SAMN03135644	Pathogen.env	CFSAN	SRX739157		500	Illumina MiSeq	RANDOM	Cronobacter str. CFSAN022301 shotgun	2014-10-23	193	140	Cronobacter dublinensis subsp. dublinensis			2014-10-23	SRR1619581	SRS726921	SRP049009	CFSAN022301			FDA	2014-05-13	USA:OR				environmental swab	missing	CFSAN022301	WGS	public	sra	ncbi	PAIRED	GENOMIC	ILLUMINA	4458907	87	4034
411	PRJNA258403	SAMN09426147	Pathogen.cl	CFSAN	SRX4240446		0	Illumina MiSeq	RANDOM	MOD1_2149	2018-06-19	496	301	Cronobacter malonaticus			2018-06-19	SRR7367504	SRS3436340	SRP049009	MOD1_2149			FDA	2004	USA: GA	Homo sapiens	meningitis		Clinical, CSF	not collected	MOD1_2149	WGS	public	sra	ncbi	PAIRED	GENOMIC	ILLUMINA	4534038	86	4151
428	PRJNA258403	SAMN03135653	Pathogen.env	CFSAN	SRX739150		500	Illumina MiSeq	RANDOM	Cronobacter str. CFSAN022310 shotgun	2014-10-23	524	348	Cronobacter sakazakii			2014-10-23	SRR1619574	SRS726914	SRP049009	CFSAN022310			FDA	2014-05-19	USA:WI				environmental swab	missing	CFSAN022310	WGS	public	sra	ncbi	PAIRED	GENOMIC	ILLUMINA	4563381	84	4148
392	PRJNA258403	SAMN03135630	Pathogen.env	CFSAN	SRX869032		500	Illumina MiSeq	RANDOM	Cronobacter str. CFSAN019582 shotgun	2015-02-09	361	236	Cronobacter sakazakii			2015-02-09	SRR1793525	SRS839821	SRP049009	CFSAN019582			FDA	2014-06-10	USA:CA				environmental swab	missing	CFSAN019582	WGS	public	sra	ncbi	PAIRED	GENOMIC	ILLUMINA	4658882	84	4303
465	PRJNA258403	SAMN08397393	Pathogen.env	CFSAN	SRX4142018	Cronobacter	0	Illumina MiSeq	RANDOM	MOD1_16MP002185	2018-05-30	484	299	Cronobacter sakazakii	PRJNA258403	CFSAN075416	2018-05-31	SRR7235669	SRS3355827	SRP049009	CFSAN075416	sakazakii	environmental/food/other	MOD1	2016	USA:WI			CFSAN075416;WI2185, 16-942J	Food, Dried Chocolate Organic Shake	missing	MOD1_16MP002185	WGS	public	sra	ncbi	PAIRED	GENOMIC	ILLUMINA	4538325	84	4126
517	PRJNA258403	SAMN09426159	Pathogen.cl	CFSAN	SRX4309943		0	Illumina MiSeq	RANDOM	MOD1_5960-70	2018-06-26	317	193	Cronobacter dublinensis			2018-06-26	SRR7439193	SRS3465749	SRP049009	MOD1_5960-70			CDC	1970	USA: FL	Homo sapiens	septicemia		Clinical, Blood	not collected	MOD1_5960-70	WGS	public	sra	ncbi	PAIRED	GENOMIC	ILLUMINA	4505586	84	4079
471	PRJNA258403	SAMN08016835	Pathogen.env	CFSAN	SRX3386543	Cronobacter	500	Illumina MiSeq	RANDOM	Nextera XT v2 library SEQ000065045	2017-11-13	712	435	Cronobacter sakazakii	PRJNA243331	CFSAN071384	2017-11-13	SRR6284233	SRS2681989	SRP049009	CFSAN071384	sakazakii	environmental/food/other	FDA	2017-10-26	USA:MI			CFSAN071384	environmental swab	missing	FDA00012305	WGS	public	sra	ncbi	PAIRED	GENOMIC	ILLUMINA	4666195	83	4339
389	PRJNA258403	SAMN04329622	Pathogen.cl	CFSAN	SRX4240455		0	Illumina MiSeq	RANDOM	MOD1_E893	2018-06-19	600	372	Cronobacter sakazakii			2018-06-19	SRR7367495	SRS3436350	SRP049009	CFSAN043070		clinical/host-associated	FDA	missing	Ireland	missing	missing	CFSAN043070	human-missing	missing	MOD1-E893	WGS	public	sra	ncbi	PAIRED	GENOMIC	ILLUMINA	4679985	83	4338
490	PRJNA258403	SAMN04329596	Pathogen.cl	CFSAN	SRX4309931		0	Illumina MiSeq	RANDOM	MOD1_2011-21-03	2018-06-26	410	263	Cronobacter sakazakii			2018-06-26	SRR7439205	SRS3465737	SRP049009	CFSAN043044		clinical/host-associated	FDA	2011	USA:MN	missing	missing	CFSAN043044	human-CSF	missing	MOD-1CDC2011-21-03	WGS	public	sra	ncbi	PAIRED	GENOMIC	ILLUMINA	4516122	83	4084
482	PRJNA258403	SAMN08611277	Pathogen.env	CFSAN	SRX4117956	Cronobacter	0	Illumina MiSeq	RANDOM	MOD1_Jor22	2018-05-23	361	243	Cronobacter sakazakii	PRJNA258403	CFSAN076381	2018-05-23	SRR7209080	SRS3333235	SRP049009	CFSAN076381	sakazakii	environmental/food/other	MOD1	2008	Jordan			CFSAN076381	Chamomile	missing	MOD1_Jor22	WGS	public	sra	ncbi	PAIRED	GENOMIC	ILLUMINA	4496392	82	4112
441	PRJNA258403	SAMN08611276	Pathogen.env	CFSAN	SRX4142208	Cronobacter	0	Illumina MiSeq	RANDOM	MOD1_LR751	2018-05-30	440	311	Cronobacter sakazakii	PRJNA258403	CFSAN076416	2018-05-31	SRR7235885	SRS3356003	SRP049009	CFSAN076416	sakazakii	environmental/food/other	MOD1	2004	USA:IL			CFSAN076416	Organic Soy	missing	MOD1_LR751	WGS	public	sra	ncbi	PAIRED	GENOMIC	ILLUMINA	4452849	82	4073
457	PRJNA258403	SAMN09426140	Pathogen.cl	CFSAN	SRX4240466		0	Illumina MiSeq	RANDOM	MOD1_E608	2018-06-19	457	283	Cronobacter malonaticus			2018-06-19	SRR7367484	SRS3436360	SRP049009	MOD1_E608			Nestle Switzerland Research Center		Czech Republic	Homo sapiens	not applicable		clinical	not collected	MOD1_E608	WGS	public	sra	ncbi	PAIRED	GENOMIC	ILLUMINA	4415106	82	4008
369	PRJNA258403	SAMN04329654	Pathogen.cl	CFSAN	SRX4290809		0	Illumina MiSeq	RANDOM	MOD1_Md1s	2018-06-25	1024	654	Cronobacter muytjensii			2018-06-25	SRR7419965	SRS3454228	SRP049009	CFSAN043102		clinical/host-associated	FDA	2012	USA:MD		missing	CFSAN043102	insect surface	missing	MOD1-Md1s	WGS	public	sra	ncbi	PAIRED	GENOMIC	ILLUMINA	4379042	82	3924
481	PRJNA258403	SAMN08611382	Pathogen.env	CFSAN	SRX4117970	Cronobacter	0	Illumina MiSeq	RANDOM	MOD1_AS-4	2018-05-23	445	279	Cronobacter sakazakii	PRJNA258403	CFSAN076392	2018-05-23	SRR7209066	SRS3333248	SRP049009	CFSAN076392	sakazakii	environmental/food/other	MOD1	2015	USA:MD			CFSAN076392	Spices	missing	MOD1_AS-4	WGS	public	sra	ncbi	PAIRED	GENOMIC	ILLUMINA	4333310	81	3933
468	PRJNA258403	SAMN07205632	Pathogen.env	CFSAN	SRX4142213		0	Illumina MiSeq	RANDOM	MOD1_Jor175	2018-05-30	166	99	Cronobacter sakazakii			2018-05-31	SRR7235880	SRS3356008	SRP049009	CFSAN064844		environmental/food/other	MOD1	2008	Jordan	missing	missing	CFSAN064844	Food, Spices	missing	MOD1_Jor175	WGS	public	sra	ncbi	PAIRED	GENOMIC	ILLUMINA	4396630	81	3963
384	PRJNA258403	SAMN04329635	Pathogen.env	CFSAN	SRX4279769		0	Illumina MiSeq	RANDOM	MOD1_Comp20	2018-06-21	352	209	Cronobacter sakazakii			2018-06-21	SRR7408237	SRS3444819	SRP049009	CFSAN043083		environmental/food/other	FDA	missing	USA:MD	missing	missing	CFSAN043083	Environmental	missing	MOD1-comp20	WGS	public	sra	ncbi	PAIRED	GENOMIC	ILLUMINA	4580082	81	4200
476	PRJNA258403	SAMN09426158	Pathogen.cl	CFSAN	SRX4309944		0	Illumina MiSeq	RANDOM	MOD1_3523-75	2018-06-26	460	275	Cronobacter muytjensii			2018-06-26	SRR7439192	SRS3465748	SRP049009	MOD1_3523-75			CDC	1975	USA: AZ	Homo sapiens	leukemia		Clinical, Bone marrow	not collected	MOD1_3523-75	WGS	public	sra	ncbi	PAIRED	GENOMIC	ILLUMINA	4520615	81	4127
478	PRJNA258403	SAMN03135640	Pathogen.env	CFSAN	SRX739168		500	Illumina MiSeq	RANDOM	Cronobacter str. CFSAN022297 shotgun	2014-10-23	126	93	Cronobacter dublinensis subsp. dublinensis			2014-10-23	SRR1619593	SRS726932	SRP049009	CFSAN022297			FDA	2014-05-13	USA:OR				environmental swab	missing	CFSAN022297	WGS	public	sra	ncbi	PAIRED	GENOMIC	ILLUMINA	4540360	80	4102
390	PRJNA258403	SAMN04329645	Pathogen.env	CFSAN	SRX4279774		0	Illumina MiSeq	RANDOM	MOD1_Comp59	2018-06-21	389	221	Cronobacter sakazakii			2018-06-21	SRR7408232	SRS3444824	SRP049009	CFSAN043093		environmental/food/other	FDA	missing	USA:MD	missing	missing	CFSAN043093	Environmental	missing	MOD1-comp59a	WGS	public	sra	ncbi	PAIRED	GENOMIC	ILLUMINA	4676498	79	4285
416	PRJNA258403	SAMN03135660	Pathogen.env	CFSAN	SRX739102		500	Illumina MiSeq	RANDOM	Cronobacter str. CFSAN022317 shotgun	2014-10-23	508	305	Cronobacter sakazakii			2014-10-23	SRR1619526	SRS726867	SRP049009	CFSAN022317			FDA	2014-05-19	USA:WI				environmental swab	missing	CFSAN022317	WGS	public	sra	ncbi	PAIRED	GENOMIC	ILLUMINA	4562244	78	4138
467	PRJNA258403	SAMN08226077	Pathogen.env	CFSAN	SRX3548245	Cronobacter	500	Illumina MiSeq	RANDOM	Nextera XT v2 library SEQ000067651	2018-01-10	511	362	Cronobacter sakazakii	PRJNA258403	CFSAN073760	2018-01-10	SRR6457662	SRS2822388	SRP049009	CFSAN073760	sakazakii	environmental/food/other	FDA	2014-06-10	USA:AZ			CFSAN073760	environmental swab	missing	FDA00012461	WGS	public	sra	ncbi	PAIRED	GENOMIC	ILLUMINA	4554479	78	4191
461	PRJNA258403	SAMN08397390	Pathogen.env	CFSAN	SRX4142016	Cronobacter	0	Illumina MiSeq	RANDOM	MOD1_LR635	2018-05-30	461	282	Cronobacter sakazakii	PRJNA258403	CFSAN075405	2018-05-31	SRR7235671	SRS3355825	SRP049009	CFSAN075405	sakazakii	environmental/food/other	MOD1	2005	USA:IL			CFSAN075405;ES635	Food, Dried Cut Carrots	missing	MOD1_LR635	WGS	public	sra	ncbi	PAIRED	GENOMIC	ILLUMINA	4448640	78	4043
440	PRJNA258403	SAMN08397408	Pathogen.env	CFSAN	SRX4142014	Cronobacter	0	Illumina MiSeq	RANDOM	MOD1_LR632	2018-05-30	574	405	Cronobacter sakazakii	PRJNA258403	CFSAN075410	2018-05-31	SRR7235673	SRS3355823	SRP049009	CFSAN075410	sakazakii	environmental/food/other	MOD1	2005	USA:IL			CFSAN075410;ES632	Environmental, Dairy Plant	missing	MOD1_LR632	WGS	public	sra	ncbi	PAIRED	GENOMIC	ILLUMINA	4570814	78	4198
430	PRJNA258403	SAMN04329594	Pathogen.cl	CFSAN	SRX4240438		0	Illumina MiSeq	RANDOM	MOD1_E657	2018-06-19	709	450	Cronobacter sakazakii			2018-06-19	SRR7367512	SRS3436332	SRP049009	CFSAN043042		clinical/host-associated	FDA	missing	Ireland	missing	missing	CFSAN043042	human-missing	missing	MOD1-E657	WGS	public	sra	ncbi	PAIRED	GENOMIC	ILLUMINA	4647966	78	4324
435	PRJNA258403	SAMN08397394	Pathogen.env	CFSAN	SRX4142015	Cronobacter	0	Illumina MiSeq	RANDOM	MOD1_LR631	2018-05-30	721	414	Cronobacter sakazakii	PRJNA258403	CFSAN075407	2018-05-31	SRR7235672	SRS3355824	SRP049009	CFSAN075407	sakazakii	environmental/food/other	MOD1	2005	USA:IL			CFSAN075407	Food, Instant Oatmeal with Strawberries and Cream	missing	MOD1_LR631	WGS	public	sra	ncbi	PAIRED	GENOMIC	ILLUMINA	4506685	77	4131
435	PRJNA258403	SAMN09426143	Pathogen.cl	CFSAN	SRX4309924		0	Illumina MiSeq	RANDOM	MOD1_E754	2018-06-26	694	390	Cronobacter malonaticus			2018-06-26	SRR7439212	SRS3465732	SRP049009	MOD1_E754			Nestle Switzerland Research Center		Czech Republic	Homo sapiens	not applicable		clinical	not collected	MOD1_E754	WGS	public	sra	ncbi	PAIRED	GENOMIC	ILLUMINA	4522772	77	4136
454	PRJNA258403	SAMN08016981	Pathogen.env	CFSAN	SRX3387517	Cronobacter	500	Illumina MiSeq	RANDOM	Nextera XT v2 library SEQ000065038	2017-11-13	834	498	Cronobacter sakazakii	PRJNA243331	CFSAN071377	2017-11-13	SRR6286135	SRS2682889	SRP049009	CFSAN071377	sakazakii	environmental/food/other	FDA	2017-10-24	USA:MI			CFSAN071377	environmental swab	missing	FDA00012298	WGS	public	sra	ncbi	PAIRED	GENOMIC	ILLUMINA	4611540	76	4284
416	PRJNA258403	SAMN04329644	Pathogen.env	CFSAN	SRX4279773		0	Illumina MiSeq	RANDOM	MOD1_Comp57	2018-06-21	661	392	Cronobacter sakazakii			2018-06-21	SRR7408233	SRS3444823	SRP049009	CFSAN043092		environmental/food/other	FDA	missing	USA:MD	missing	missing	CFSAN043092	Environmental	missing	MOD1-comp57b	WGS	public	sra	ncbi	PAIRED	GENOMIC	ILLUMINA	4551549	76	4165
429	PRJNA258403	SAMN04329627	Pathogen.cl	CFSAN	SRX4309949		0	Illumina MiSeq	RANDOM	MOD1_0407-77	2018-06-26	485	305	Cronobacter sakazakii			2018-06-26	SRR7439187	SRS3465754	SRP049009	CFSAN043075		clinical/host-associated	FDA	1977	USA:PA	missing	missing	CFSAN043075	human-sputum	missing	MOD1-0407-77	WGS	public	sra	ncbi	PAIRED	GENOMIC	ILLUMINA	4414638	76	4070
391	PRJNA258403	SAMN08611292	Pathogen.env	CFSAN	SRX4142186	Cronobacter	0	Illumina MiSeq	RANDOM	MOD1_LR711	2018-05-30	395	236	Cronobacter sakazakii	PRJNA258403	CFSAN076407	2018-05-31	SRR7235907	SRS3355981	SRP049009	CFSAN076407	sakazakii	environmental/food/other	MOD1	2004	USA:IL			CFSAN076407	Organic Soy ISO	missing	MOD1_LR711	WGS	public	sra	ncbi	PAIRED	GENOMIC	ILLUMINA	4578325	74	4212
456	PRJNA258403	SAMN07139877	Pathogen.env	CFSAN	SRX4279780		0	Illumina MiSeq	RANDOM	MOD1_E772	2018-06-21	523	313	Cronobacter sakazakii			2018-06-21	SRR7408226	SRS3444829	SRP049009	CFSAN056215		environmental/food/other	MOD1	missing	France	missing	missing	CFSAN056215	Food, Milk Powder	missing	E772	WGS	public	sra	ncbi	PAIRED	GENOMIC	ILLUMINA	4489013	74	4122
404	PRJNA258403	SAMN04329643	Pathogen.env	CFSAN	SRX4279766		0	Illumina MiSeq	RANDOM	MOD1_Comp54	2018-06-21	574	349	Cronobacter sakazakii			2018-06-21	SRR7408240	SRS3444816	SRP049009	CFSAN043091		environmental/food/other	FDA	missing	USA:MD	missing	missing	CFSAN043091	Environmental	missing	MOD1-comp54a	WGS	public	sra	ncbi	PAIRED	GENOMIC	ILLUMINA	4552529	74	4165
481	PRJNA258403	SAMN03135627	Pathogen.env	CFSAN	SRX739155		500	Illumina MiSeq	RANDOM	Cronobacter str. CFSAN019579 shotgun	2014-10-23	378	262	Cronobacter sakazakii			2014-10-23	SRR1619579	SRS726919	SRP049009	CFSAN019579			FDA	2014-06-10	USA:AZ				environmental swab	missing	CFSAN019579	WGS	public	sra	ncbi	PAIRED	GENOMIC	ILLUMINA	4605983	73	4233
476	PRJNA258403	SAMN08016987	Pathogen.env	CFSAN	SRX3387518	Cronobacter	500	Illumina MiSeq	RANDOM	Nextera XT v2 library SEQ000065039	2017-11-13	713	434	Cronobacter sakazakii	PRJNA243331	CFSAN071378	2017-11-13	SRR6286136	SRS2682890	SRP049009	CFSAN071378	sakazakii	environmental/food/other	FDA	2017-10-26	USA:MI			CFSAN071378	environmental swab	missing	FDA00012299	WGS	public	sra	ncbi	PAIRED	GENOMIC	ILLUMINA	4559333	73	4200
450	PRJNA258403	SAMN08226073	Pathogen.env	CFSAN	SRX3547518	Cronobacter	500	Illumina MiSeq	RANDOM	Nextera XT v2 library SEQ000067654	2018-01-10	655	454	Cronobacter sakazakii	PRJNA258403	CFSAN073757	2018-01-10	SRR6456925	SRS2821656	SRP049009	CFSAN073757	sakazakii	environmental/food/other	FDA	2014-06-10	USA:AZ			CFSAN073757	environmental swab	missing	FDA00012458	WGS	public	sra	ncbi	PAIRED	GENOMIC	ILLUMINA	4719617	73	4385
463	PRJNA258403	SAMN08226076	Pathogen.env	CFSAN	SRX3548150	Cronobacter	500	Illumina MiSeq	RANDOM	Nextera XT v2 library SEQ000067652	2018-01-10	664	453	Cronobacter sakazakii	PRJNA258403	CFSAN073759	2018-01-10	SRR6457557	SRS2822288	SRP049009	CFSAN073759	sakazakii	environmental/food/other	FDA	2014-06-10	USA:AZ			CFSAN073759	environmental swab	missing	FDA00012460	WGS	public	sra	ncbi	PAIRED	GENOMIC	ILLUMINA	4602161	73	4206
380	PRJNA258403	SAMN08611290	Pathogen.env	CFSAN	SRX4142195	Cronobacter	0	Illumina MiSeq	RANDOM	MOD1_LR641	2018-05-30	569	338	Cronobacter sakazakii	PRJNA258403	CFSAN076400	2018-05-31	SRR7235898	SRS3355990	SRP049009	CFSAN076400	sakazakii	environmental/food/other	MOD1	2005	USA:IL			CFSAN076400; ES641	Sodium Caseinate	missing	MOD1_LR641	WGS	public	sra	ncbi	PAIRED	GENOMIC	ILLUMINA	4557688	73	4152
479	PRJNA258403	SAMN08611368	Pathogen.env	CFSAN	SRX4117957	Cronobacter	0	Illumina MiSeq	RANDOM	MOD1_788569	2018-05-23	597	377	Cronobacter sakazakii	PRJNA258403	CFSAN076395	2018-05-23	SRR7209079	SRS3333236	SRP049009	CFSAN076395	sakazakii	environmental/food/other	MOD1	2012	China			CFSAN076395	Eleutherom Root Powder	missing	MOD1_788569	WGS	public	sra	ncbi	PAIRED	GENOMIC	ILLUMINA	4521132	72	4120
555	PRJNA258403	SAMN09426154	Pathogen.cl	CFSAN	SRX4309947		0	Illumina MiSeq	RANDOM	MOD1_0743-75	2018-06-26	318	202	Cronobacter dublinensis			2018-06-26	SRR7439189	SRS3465753	SRP049009	MOD1_0743-75			CDC	1975	USA: WI	Homo sapiens	wound		Clinical, Foot wound	not collected	MOD1_0743-75	WGS	public	sra	ncbi	PAIRED	GENOMIC	ILLUMINA	4257527	72	3872
431	PRJNA258403	SAMN04329598	Pathogen.cl	CFSAN	SRX4309939		0	Illumina MiSeq	RANDOM	MOD1_206N	2018-06-26	599	388	Cronobacter sakazakii			2018-06-26	SRR7439197	SRS3465745	SRP049009	CFSAN043046		clinical/host-associated	FDA	missing	Ireland	missing	missing	CFSAN043046	human-missing	missing	MOD1-206	WGS	public	sra	ncbi	PAIRED	GENOMIC	ILLUMINA	4456693	72	4018
464	PRJNA258403	SAMN03135647	Pathogen.env	CFSAN	SRX739148		500	Illumina MiSeq	RANDOM	Cronobacter str. CFSAN022304 shotgun	2014-10-23	197	143	Cronobacter dublinensis subsp. dublinensis			2014-10-23	SRR1619572	SRS726912	SRP049009	CFSAN022304			FDA	2014-05-13	USA:OR				environmental swab	missing	CFSAN022304	WGS	public	sra	ncbi	PAIRED	GENOMIC	ILLUMINA	4452855	71	4034
476	PRJNA258403	SAMN03135626	Pathogen.env	CFSAN	SRX739154		500	Illumina MiSeq	RANDOM	Cronobacter str. CFSAN019578 shotgun	2014-10-23	266	168	Cronobacter sakazakii			2014-10-23	SRR1619578	SRS726918	SRP049009	CFSAN019578			FDA	2014-06-10	USA:AZ				environmental swab	missing	CFSAN019578	WGS	public	sra	ncbi	PAIRED	GENOMIC	ILLUMINA	4555055	71	4195
478	PRJNA258403	SAMN03135622	Pathogen.env	CFSAN	SRX739184		500	Illumina MiSeq	RANDOM	Cronobacter str. CFSAN019574 shotgun	2014-10-23	302	170	Cronobacter sakazakii			2014-10-23	SRR1619607	SRS726948	SRP049009	CFSAN019574			FDA	2014-06-10	USA:AZ				environmental swab	missing	CFSAN019574	WGS	public	sra	ncbi	PAIRED	GENOMIC	ILLUMINA	4608633	71	4209
477	PRJNA258403	SAMN08397412	Pathogen.env	CFSAN	SRX4142020	Cronobacter	0	Illumina MiSeq	RANDOM	MOD1_WNTSBCO4	2018-05-30	673	481	Cronobacter sakazakii	PRJNA258403	CFSAN075417	2018-05-31	SRR7235667	SRS3355829	SRP049009	CFSAN075417	sakazakii	environmental/food/other	MOD1	2015	USA:MD			CFSAN075417	Food, Walnut	missing	MOD1_WNTSBCO4	WGS	public	sra	ncbi	PAIRED	GENOMIC	ILLUMINA	4503297	71	4064
470	PRJNA258403	SAMN08397410	Pathogen.env	CFSAN	SRX4142008	Cronobacter	0	Illumina MiSeq	RANDOM	MOD1_LR722	2018-05-30	614	432	Cronobacter sakazakii	PRJNA258403	CFSAN075404	2018-05-31	SRR7235679	SRS3355817	SRP049009	CFSAN075404	sakazakii	environmental/food/other	MOD1	2006	USA:IL			CFSAN075404	Food, Organic Soy ISO	missing	MOD1_LR722	WGS	public	sra	ncbi	PAIRED	GENOMIC	ILLUMINA	4559739	71	4202
480	PRJNA258403	SAMN09426142	Pathogen.cl	CFSAN	SRX4240464		0	Illumina MiSeq	RANDOM	MOD1_E621	2018-06-19	314	198	Cronobacter turicensis* (originally malonaticus)			2018-06-19	SRR7367486	SRS3436358	SRP049009	MOD1_E621			Nestle Switzerland Research Center		Czech Republic	Homo sapiens	not applicable		clinical	not collected	MOD1_E621	WGS	public	sra	ncbi	PAIRED	GENOMIC	ILLUMINA	4549129	71	4122
407	PRJNA258403	SAMN04329617	Pathogen.cl	CFSAN	SRX4240462		0	Illumina MiSeq	RANDOM	MOD1_2150	2018-06-19	484	314	Cronobacter sakazakii			2018-06-19	SRR7367488	SRS3436356	SRP049009	CFSAN043065		clinical/host-associated	FDA	2005-09	USA	missing	missing	CFSAN043065	human-tracheal-aspirate	missing	MOD1-Crono-2150	WGS	public	sra	ncbi	PAIRED	GENOMIC	ILLUMINA	4531209	71	4175
481	PRJNA258403	SAMN04329593	Pathogen.cl	CFSAN	SRX4240437		0	Illumina MiSeq	RANDOM	MOD1_E654	2018-06-19	504	330	Cronobacter sakazakii			2018-06-19	SRR7367513	SRS3436331	SRP049009	CFSAN043041		clinical/host-associated	FDA	missing	Ireland		missing	CFSAN043041	clinical	missing	MOD1-E654	WGS	public	sra	ncbi	PAIRED	GENOMIC	ILLUMINA	4548375	71	4224
470	PRJNA258403	SAMN04329641	Pathogen.env	CFSAN	SRX4279768		0	Illumina MiSeq	RANDOM	MOD1_Comp49	2018-06-21	369	224	Cronobacter sakazakii			2018-06-21	SRR7408238	SRS3444817	SRP049009	CFSAN043089		environmental/food/other	FDA	missing	USA:MD	missing	missing	CFSAN043089	Environmental	missing	MOD1-comp49b	WGS	public	sra	ncbi	PAIRED	GENOMIC	ILLUMINA	4513763	71	4123
471	PRJNA258403	SAMN03135643	Pathogen.env	CFSAN	SRX739177		500	Illumina MiSeq	RANDOM	Cronobacter str. CFSAN022300 shotgun	2014-10-23	194	139	Cronobacter dublinensis subsp. dublinensis			2014-10-23	SRR1619601	SRS726941	SRP049009	CFSAN022300			FDA	2014-05-13	USA:OR				environmental swab	missing	CFSAN022300	WGS	public	sra	ncbi	PAIRED	GENOMIC	ILLUMINA	4457871	70	4031
462	PRJNA258403	SAMN08226074	Pathogen.env	CFSAN	SRX3547642	Cronobacter	500	Illumina MiSeq	RANDOM	Nextera XT v2 library SEQ000067655	2018-01-10	414	286	Cronobacter sakazakii	PRJNA258403	CFSAN073756	2018-01-10	SRR6457049	SRS2821778	SRP049009	CFSAN073756	sakazakii	environmental/food/other	FDA	2014-06-10	USA:AZ			CFSAN073756	environmental swab	missing	FDA00012457	WGS	public	sra	ncbi	PAIRED	GENOMIC	ILLUMINA	4655680	70	4323
447	PRJNA258403	SAMN08611366	Pathogen.env	CFSAN	SRX4142197	Cronobacter	0	Illumina MiSeq	RANDOM	MOD1_LR607	2018-05-30	427	266	Cronobacter sakazakii	PRJNA258403	CFSAN076398	2018-05-31	SRR7235896	SRS3355992	SRP049009	CFSAN076398	sakazakii	environmental/food/other	MOD1	2004	USA:IL			CFSAN076398; ES607	Corn Flour	missing	MOD1_LR607	WGS	public	sra	ncbi	PAIRED	GENOMIC	ILLUMINA	4596264	69	4244
400	PRJNA258403	SAMN03135607	Pathogen.env	CFSAN	SRX739165		500	Illumina MiSeq	RANDOM	Cronobacter str. CFSAN019559 shotgun	2014-10-23	384	256	Cronobacter sakazakii			2014-10-23	SRR1619590	SRS726929	SRP049009	CFSAN019559			FDA	2014-05-19	USA:WI				environmental swab	missing	CFSAN019559	WGS	public	sra	ncbi	PAIRED	GENOMIC	ILLUMINA	4551956	68	4142
298	PRJNA385871	SAMN06919901	Pathogen.cl	ROYAL PRINCE ALFRED HOSPITAL	SRX2796356		0	Illumina MiSeq	RANDOM	CK0001	2017-05-10	517	311	Cronobacter sakazakii			2018-06-01	SRR5527084	SRS2177373	SRP106821	CK0001			Royal Prince Alfred Hospital	2015	Australia: Sydney	Homo sapiens	Meningitis		blood	33.8895 S 151.1826 E	Not applicable	WGS	public	sra	ncbi	PAIRED	GENOMIC	ILLUMINA	4490083	68	4130
454	PRJNA258403	SAMN07205639	Pathogen.env	CFSAN	SRX4142021		0	Illumina MiSeq	RANDOM	MOD1_KW18	2018-05-30	403	255	Cronobacter sakazakii			2018-05-31	SRR7235666	SRS3355830	SRP049009	CFSAN064856		environmental/food/other	MOD1	2009	South Korea	missing	missing	CFSAN064856	Food, Mushroom	missing	MOD1_KW18	WGS	public	sra	ncbi	PAIRED	GENOMIC	ILLUMINA	4453446	68	4048
435	PRJNA258403	SAMN04329606	Pathogen.cl	CFSAN	SRX4309940		0	Illumina MiSeq	RANDOM	MOD1_302N	2018-06-26	357	235	Cronobacter sakazakii			2018-06-26	SRR7439196	SRS3465746	SRP049009	CFSAN043054		clinical/host-associated	FDA	missing	Ireland	missing	missing	CFSAN043054	human-missing	missing	MOD1-302	WGS	public	sra	ncbi	PAIRED	GENOMIC	ILLUMINA	4456403	68	4017
466	PRJNA258403	SAMN07205645	Pathogen.env	CFSAN	SRX4142002		0	Illumina MiSeq	RANDOM	MOD1_KW1	2018-05-30	728	465	Cronobacter sakazakii			2018-05-31	SRR7235685	SRS3355812	SRP049009	CFSAN064850		environmental/food/other	MOD1	2009	South Korea	missing	missing	CFSAN064850	Food, Barley	missing	MOD1_KW1	WGS	public	sra	ncbi	PAIRED	GENOMIC	ILLUMINA	4557722	67	4131
477	PRJNA258403	SAMN08611386	Pathogen.env	CFSAN	SRX4142204	Cronobacter	0	Illumina MiSeq	RANDOM	MOD1_LR735	2018-05-30	209	143	Cronobacter sakazakii	PRJNA258403	CFSAN076421	2018-05-31	SRR7235889	SRS3355999	SRP049009	CFSAN076421	sakazakii	environmental/food/other	MOD1	2004	USA:IL			CFSAN076421	Whey protein Concentrate 34	missing	MOD1_LR735	WGS	public	sra	ncbi	PAIRED	GENOMIC	ILLUMINA	4684243	67	4307
434	PRJNA258403	SAMN04329595	Pathogen.cl	CFSAN	SRX4240469		0	Illumina MiSeq	RANDOM	MOD1_2006-06-25	2018-06-19	348	217	Cronobacter sakazakii			2018-06-19	SRR7367481	SRS3436363	SRP049009	CFSAN043043		clinical/host-associated	FDA	2006-06-25	USA:TN	missing	missing	CFSAN043043	human-	missing	MOD1-CDC2006-06-25	WGS	public	sra	ncbi	PAIRED	GENOMIC	ILLUMINA	4481106	67	4071
401	PRJNA258403	SAMN04329646	Pathogen.cl	CFSAN	SRX4240467		0	Illumina MiSeq	RANDOM	MOD1_607	2018-06-19	182	117	Cronobacter sakazakii			2018-06-19	SRR7367483	SRS3436361	SRP049009	CFSAN043094		clinical/host-associated	FDA	missing	USA	missing	missing	CFSAN043094	human-missing	missing	MOD1-607-A	WGS	public	sra	ncbi	PAIRED	GENOMIC	ILLUMINA	4535650	67	4169
441	PRJNA258403	SAMN09426141	Pathogen.cl	CFSAN	SRX4240465		0	Illumina MiSeq	RANDOM	MOD1_E618	2018-06-19	432	262	Cronobacter malonaticus			2018-06-19	SRR7367485	SRS3436359	SRP049009	MOD1_E618			Nestle Switzerland Research Center		Czech Republic	Homo sapiens	not applicable		clinical	not collected	MOD1_E618	WGS	public	sra	ncbi	PAIRED	GENOMIC	ILLUMINA	4407866	67	4004
514	PRJNA258403	SAMN09426146	Pathogen.cl	CFSAN	SRX4309927		0	Illumina MiSeq	RANDOM	MOD1_E868	2018-06-26	313	186	Cronobacter malonaticus			2018-06-26	SRR7439209	SRS3465733	SRP049009	MOD1_E868			Nestle Switzerland Research Center		Czech Republic	Homo sapiens	not applicable		clinical	not collected	MOD1_E868	WGS	public	sra	ncbi	PAIRED	GENOMIC	ILLUMINA	4554266	67	4213
458	PRJNA258403	SAMN08226071	Pathogen.env	CFSAN	SRX3547625	Cronobacter	500	Illumina MiSeq	RANDOM	Nextera XT v2 library SEQ000067656	2018-01-10	544	377	Cronobacter sakazakii	PRJNA258403	CFSAN073755	2018-01-10	SRR6457032	SRS2821763	SRP049009	CFSAN073755	sakazakii	environmental/food/other	FDA	2014-06-10	USA:AZ			CFSAN073755	environmental swab	missing	FDA00012456	WGS	public	sra	ncbi	PAIRED	GENOMIC	ILLUMINA	4551505	66	4195
455	PRJNA258403	SAMN08611291	Pathogen.env	CFSAN	SRX4142183	Cronobacter	0	Illumina MiSeq	RANDOM	MOD1_LR712	2018-05-30	122	83	Cronobacter sakazakii	PRJNA258403	CFSAN076408	2018-05-31	SRR7235910	SRS3356013	SRP049009	CFSAN076408	sakazakii	environmental/food/other	MOD1	2004	USA:IL			CFSAN076408	Organic Soy ISO	missing	MOD1_LR712	WGS	public	sra	ncbi	PAIRED	GENOMIC	ILLUMINA	4491343	66	4118
428	PRJNA258403	SAMN04329590	Pathogen.cl	CFSAN	SRX4309934		0	Illumina MiSeq	RANDOM	MOD1_305N	2018-06-26	840	527	Cronobacter sakazakii			2018-06-26	SRR7439202	SRS3465740	SRP049009	CFSAN043038		clinical/host-associated	FDA	missing	Ireland	missing	missing	CFSAN043038	human-missing	missing	MOD1-305	WGS	public	sra	ncbi	PAIRED	GENOMIC	ILLUMINA	4446819	66	4073
394	PRJNA258403	SAMN04329628	Pathogen.cl	CFSAN	SRX4309929		0	Illumina MiSeq	RANDOM	MOD1_E656	2018-06-26	773	486	Cronobacter sakazakii			2018-06-26	SRR7439207	SRS3465788	SRP049009	CFSAN043076		clinical/host-associated	FDA	missing	Ireland	missing	missing	CFSAN043076	missing	missing	MOD1-E656	WGS	public	sra	ncbi	PAIRED	GENOMIC	ILLUMINA	4363193	66	3971
435	PRJNA258403	SAMN03135616	Pathogen.env	CFSAN	SRX739107		500	Illumina MiSeq	RANDOM	Cronobacter str. CFSAN019568 shotgun	2014-10-23	597	334	Cronobacter sakazakii			2014-10-23	SRR1619531	SRS726872	SRP049009	CFSAN019568			FDA	2014-05-19	USA:WI				environmental swab	missing	CFSAN019568	WGS	public	sra	ncbi	PAIRED	GENOMIC	ILLUMINA	4555965	65	4139
373	PRJNA258403	SAMN03135662	Pathogen.env	CFSAN	SRX869027		500	Illumina MiSeq	RANDOM	Cronobacter str. CFSAN022319 shotgun	2015-02-09	285	187	Cronobacter sakazakii			2015-02-09	SRR1793520	SRS839818	SRP049009	CFSAN022319			FDA	2014-05-19	USA:WI				environmental swab	missing	CFSAN022319	WGS	public	sra	ncbi	PAIRED	GENOMIC	ILLUMINA	4542231	65	4138
418	PRJNA258403	SAMN04329597	Pathogen.cl	CFSAN	SRX4240458		0	Illumina MiSeq	RANDOM	MOD1_1242	2018-06-19	699	412	Cronobacter sakazakii			2018-06-19	SRR7367492	SRS3436352	SRP049009	CFSAN043045		clinical/host-associated	FDA	2008	USA:NM	missing	missing	CFSAN043045	human-brain-meningitis	missing	MOD1-1242	WGS	public	sra	ncbi	PAIRED	GENOMIC	ILLUMINA	4519787	65	4152
441	PRJNA258403	SAMN04329649	Pathogen.cl	CFSAN	SRX4240449		0	Illumina MiSeq	RANDOM	MOD1_E837	2018-06-19	544	341	Cronobacter sakazakii			2018-06-19	SRR7367501	SRS3436343	SRP049009	CFSAN043097		clinical/host-associated	FDA	missing	France	missing	missing	CFSAN043097	human-missing	missing	MOD1-E837	WGS	public	sra	ncbi	PAIRED	GENOMIC	ILLUMINA	4547468	65	4182
388	PRJNA258403	SAMN04329634	Pathogen.env	CFSAN	SRX4279772		0	Illumina MiSeq	RANDOM	MOD1_Comp19	2018-06-21	362	207	Cronobacter sakazakii			2018-06-21	SRR7408234	SRS3444822	SRP049009	CFSAN043082		environmental/food/other	FDA	missing	USA:MD	missing	missing	CFSAN043082	Environmental	missing	MOD1-comp19	WGS	public	sra	ncbi	PAIRED	GENOMIC	ILLUMINA	4549871	65	4169
469	PRJNA258403	SAMN03135621	Pathogen.env	CFSAN	SRX739153		500	Illumina MiSeq	RANDOM	Cronobacter str. CFSAN019573 shotgun	2014-10-23	221	124	Cronobacter sakazakii			2014-10-23	SRR1619577	SRS726917	SRP049009	CFSAN019573			FDA	2014-06-10	USA:AZ				environmental swab	missing	CFSAN019573	WGS	public	sra	ncbi	PAIRED	GENOMIC	ILLUMINA	4552217	64	4198
468	PRJNA258403	SAMN08016813	Pathogen.env	CFSAN	SRX3386277	Cronobacter	500	Illumina MiSeq	RANDOM	Nextera XT v2 library SEQ000065042	2017-11-13	969	597	Cronobacter sakazakii	PRJNA243331	CFSAN071381	2017-11-13	SRR6284163	SRS2681723	SRP049009	CFSAN071381	sakazakii	environmental/food/other	FDA	2017-10-26	USA:MI			CFSAN071381	environmental swab	missing	FDA00012302	WGS	public	sra	ncbi	PAIRED	GENOMIC	ILLUMINA	4563081	64	4194
467	PRJNA258403	SAMN08016953	Pathogen.env	CFSAN	SRX3387494	Cronobacter	500	Illumina MiSeq	RANDOM	Nextera XT v2 library SEQ000065041	2017-11-13	710	437	Cronobacter sakazakii	PRJNA243331	CFSAN071380	2017-11-13	SRR6286112	SRS2682866	SRP049009	CFSAN071380	sakazakii	environmental/food/other	FDA	2017-10-26	USA:MI			CFSAN071380	environmental swab	missing	FDA00012301	WGS	public	sra	ncbi	PAIRED	GENOMIC	ILLUMINA	4566262	64	4197
444	PRJNA258403	SAMN08611390	Pathogen.env	CFSAN	SRX4142189	Cronobacter	0	Illumina MiSeq	RANDOM	MOD1_LR702	2018-05-30	486	325	Cronobacter sakazakii	PRJNA258403	CFSAN076420	2018-05-31	SRR7235904	SRS3355984	SRP049009	CFSAN076420	sakazakii	environmental/food/other	MOD1	2004	USA:IL			CFSAN076420	PIF	missing	MOD1_LR702	WGS	public	sra	ncbi	PAIRED	GENOMIC	ILLUMINA	4657537	64	4267
448	PRJNA258403	SAMN07205630	Pathogen.env	CFSAN	SRX4142003		0	Illumina MiSeq	RANDOM	MOD1_5-17G	2018-05-30	510	319	Cronobacter sakazakii			2018-05-31	SRR7235684	SRS3355813	SRP049009	CFSAN064846		environmental/food/other	MOD1	2011	South Korea	missing	missing	CFSAN064846	Food, Nuts	missing	MOD1_5-17G	WGS	public	sra	ncbi	PAIRED	GENOMIC	ILLUMINA	4433006	63	4073
467	PRJNA258403	SAMN07205629	Pathogen.env	CFSAN	SRX4142211		0	Illumina MiSeq	RANDOM	MOD1_Jor100	2018-05-30	442	268	Cronobacter sakazakii			2018-05-31	SRR7235882	SRS3356006	SRP049009	CFSAN064840		environmental/food/other	MOD1	2008	Jordan	missing	missing	CFSAN064840	Food, Semolina	missing	MOD1_Jor100	WGS	public	sra	ncbi	PAIRED	GENOMIC	ILLUMINA	4348865	63	3946
421	PRJNA258403	SAMN04329587	Pathogen.cl	CFSAN	SRX4240431		0	Illumina MiSeq	RANDOM	MOD1_E902	2018-06-19	717	444	Cronobacter malonaticus			2018-06-19	SRR7367519	SRS3436325	SRP049009	CFSAN043035		clinical/host-associated	FDA	missing	USA	missing	missing	CFSAN043035	human-blood	missing	MOD1-E902	WGS	public	sra	ncbi	PAIRED	GENOMIC	ILLUMINA	4574022	63	4209
511	PRJNA258403	SAMN09426131	Pathogen.cl	CFSAN	SRX4309933		0	Illumina MiSeq	RANDOM	MOD1_CDCA3	2018-06-26	529	320	Cronobacter sakazakii			2018-06-26	SRR7439203	SRS3465739	SRP049009	MOD1_CDCA3			Health Canada		Canada	Homo sapiens	not applicable		clinical	not collected	MOD1_CDCA3	WGS	public	sra	ncbi	PAIRED	GENOMIC	ILLUMINA	4774553	63	4439
470	PRJNA258403	SAMN03135637	Pathogen.env	CFSAN	SRX739163		500	Illumina MiSeq	RANDOM	Cronobacter str. CFSAN022294 shotgun	2014-10-23	254	183	Cronobacter dublinensis subsp. dublinensis			2014-10-23	SRR1619588	SRS726927	SRP049009	CFSAN022294			FDA	2014-05-13	USA:OR				environmental swab	missing	CFSAN022294	WGS	public	sra	ncbi	PAIRED	GENOMIC	ILLUMINA	4615095	62	4203
386	PRJNA258403	SAMN08611281	Pathogen.env	CFSAN	SRX4117960	Cronobacter	0	Illumina MiSeq	RANDOM	MOD1_Jor146	2018-05-23	518	336	Cronobacter sakazakii	PRJNA258403	CFSAN076385	2018-05-23	SRR7209076	SRS3333240	SRP049009	CFSAN076385	sakazakii	environmental/food/other	MOD1	2008	Jordan			CFSAN076385	Licorice	missing	MOD1_Jor146A	WGS	public	sra	ncbi	PAIRED	GENOMIC	ILLUMINA	4421325	62	4009
456	PRJNA258403	SAMN06712280	Pathogen.env	CFSAN	SRX4279776		0	Illumina MiSeq	RANDOM	MOD1_Jor172	2018-06-21	269	159	Cronobacter sakazakii			2018-06-21	SRR7408230	SRS3333251	SRP049009	CFSAN062789		environmental/food/other	MOD1	2008	Jordan		missing	CFSAN062789	Food, Spices	missing	MOD1-J172	WGS	public	sra	ncbi	PAIRED	GENOMIC	ILLUMINA	4343810	62	3957
478	PRJNA258403	SAMN04329642	Pathogen.env	CFSAN	SRX4279765		0	Illumina MiSeq	RANDOM	MOD1_Comp53	2018-06-21	340	217	Cronobacter sakazakii			2018-06-21	SRR7408241	SRS3444815	SRP049009	CFSAN043090		environmental/food/other	FDA	missing	USA:MD	missing	missing	CFSAN043090	Environmental	missing	MOD1-comp53b	WGS	public	sra	ncbi	PAIRED	GENOMIC	ILLUMINA	4551307	62	4171
463	PRJNA258403	SAMN06100272	Pathogen.env	CFSAN	SRX4290817		0	Illumina MiSeq	RANDOM	MOD1_Ls15g	2018-06-25	372	220	Cronobacter sakazakii			2018-06-25	SRR7419957	SRS3454236	SRP049009	CFSAN057936		environmental/food/other	FDA	2012	USA: MD	Lucilia sericata	missing	CFSAN057936	alimentary canal	missing	MOD1-Ls15g	WGS	public	sra	ncbi	PAIRED	GENOMIC	ILLUMINA	4583912	62	4208
474	PRJNA258403	SAMN08016859	Pathogen.env	CFSAN	SRX3386642	Cronobacter	500	Illumina MiSeq	RANDOM	Nextera XT v2 library SEQ000065046	2017-11-13	759	452	Cronobacter sakazakii	PRJNA243331	CFSAN071385	2017-11-13	SRR6285260	SRS2682084	SRP049009	CFSAN071385	sakazakii	environmental/food/other	FDA	2017-10-26	USA:MI			CFSAN071385	environmental swab	missing	FDA00012306	WGS	public	sra	ncbi	PAIRED	GENOMIC	ILLUMINA	4451640	61	4067
475	PRJNA258403	SAMN08016925	Pathogen.env	CFSAN	SRX3387406	Cronobacter	500	Illumina MiSeq	RANDOM	Nextera XT v2 library SEQ000065044	2017-11-13	957	573	Cronobacter sakazakii	PRJNA243331	CFSAN071383	2017-11-13	SRR6286024	SRS2682848	SRP049009	CFSAN071383	sakazakii	environmental/food/other	FDA	2017-10-26	USA:MI			CFSAN071383	environmental swab	missing	FDA00012304	WGS	public	sra	ncbi	PAIRED	GENOMIC	ILLUMINA	4566399	61	4199
456	PRJNA258403	SAMN08017410	Pathogen.env	CFSAN	SRX3387913	Cronobacter	500	Illumina MiSeq	RANDOM	Nextera XT v2 library SEQ000065040	2017-11-13	784	461	Cronobacter sakazakii	PRJNA243331	CFSAN071379	2017-11-13	SRR6286531	SRS2683246	SRP049009	CFSAN071379	sakazakii	environmental/food/other	FDA	2017-10-26	USA:MI			CFSAN071379	environmental swab	missing	FDA00012300	WGS	public	sra	ncbi	PAIRED	GENOMIC	ILLUMINA	4574371	61	4216
367	PRJNA258403	SAMN08611275	Pathogen.env	CFSAN	SRX4117976	Cronobacter	0	Illumina MiSeq	RANDOM	MOD1_Jor20	2018-05-23	359	233	Cronobacter sakazakii	PRJNA258403	CFSAN076380	2018-05-23	SRR7209060	SRS3333254	SRP049009	CFSAN076380	sakazakii	environmental/food/other	MOD1	2008	Jordan			CFSAN076380	Spices	missing	MOD1_Jor20	WGS	public	sra	ncbi	PAIRED	GENOMIC	ILLUMINA	4482447	61	4111
476	PRJNA258403	SAMN08611387	Pathogen.env	CFSAN	SRX4117972	Cronobacter	0	Illumina MiSeq	RANDOM	MOD1_O21_13	2018-05-23	432	272	Cronobacter sakazakii	PRJNA258403	CFSAN076376	2018-05-23	SRR7209064	SRS3333250	SRP049009	CFSAN076376	sakazakii	environmental/food/other	MOD1	2014	USA:MD			CFSAN076376; Oregano 21-13	Oregano	missing	MOD1_O21_13	WGS	public	sra	ncbi	PAIRED	GENOMIC	ILLUMINA	4397703	61	4027
460	PRJNA258403	SAMN07205644	Pathogen.env	CFSAN	SRX4117958		0	Illumina MiSeq	RANDOM	MOD1_KW3	2018-05-23	308	201	Cronobacter sakazakii			2018-05-23	SRR7209078	SRS3333237	SRP049009	CFSAN064851		environmental/food/other	MOD1	2009	South Korea	missing	missing	CFSAN064851	Food, Dried Hot Pepper	missing	MOD1_KW3	WGS	public	sra	ncbi	PAIRED	GENOMIC	ILLUMINA	4382653	61	3993
402	PRJNA258403	SAMN08611278	Pathogen.env	CFSAN	SRX4142209	Cronobacter	0	Illumina MiSeq	RANDOM	MOD1_LR747	2018-05-30	353	250	Cronobacter sakazakii	PRJNA258403	CFSAN076415	2018-05-31	SRR7235884	SRS3356004	SRP049009	CFSAN076415	sakazakii	environmental/food/other	MOD1	2004	USA:IL			CFSAN076415	Seasoning Powder Blend: Paprika, Onion Powder, Garlic	missing	MOD1_LR747	WGS	public	sra	ncbi	PAIRED	GENOMIC	ILLUMINA	4683039	61	4362
470	PRJNA258403	SAMN08611383	Pathogen.env	CFSAN	SRX4142188	Cronobacter	0	Illumina MiSeq	RANDOM	MOD1_LR705	2018-05-30	233	138	Cronobacter sakazakii	PRJNA258403	CFSAN076405	2018-05-31	SRR7235905	SRS3355983	SRP049009	CFSAN076405	sakazakii	environmental/food/other	MOD1	2004	USA:IL			CFSAN076405	Organic Soy Powder	missing	MOD1_LR705	WGS	public	sra	ncbi	PAIRED	GENOMIC	ILLUMINA	4503069	61	4127
428	PRJNA258403	SAMN04329648	Pathogen.cl	CFSAN	SRX4240450		0	Illumina MiSeq	RANDOM	MOD1_3128-77	2018-06-19	155	97	Cronobacter sakazakii			2018-06-19	SRR7367500	SRS3436344	SRP049009	CFSAN043096		clinical/host-associated	FDA	1977	USA:AL	missing	missing	CFSAN043096	human-sputum	missing	MOD1-3128-77	WGS	public	sra	ncbi	PAIRED	GENOMIC	ILLUMINA	4426040	61	4045
492	PRJNA258403	SAMN07139881	Pathogen.env	CFSAN	SRX4320916		0	Illumina MiSeq	RANDOM	MOD1_GK1029	2018-06-28	236	168	Cronobacter sakazakii			2018-06-28	SRR7450396	SRS3483388	SRP049009	CFSAN056210		environmental/food/other	MOD1	2015	Germany	missing	missing	CFSAN056210	Powdered Infant Formula Manufacturing Facility	missing	GK1029	WGS	public	sra	ncbi	PAIRED	GENOMIC	ILLUMINA	4610035	61	4282
483	PRJNA258403	SAMN08611288	Pathogen.env	CFSAN	SRX4117962	Cronobacter	0	Illumina MiSeq	RANDOM	MOD1_Jor148	2018-05-23	488	294	Cronobacter sakazakii	PRJNA258403	CFSAN076386	2018-05-23	SRR7209074	SRS3333241	SRP049009	CFSAN076386	sakazakii	environmental/food/other	MOD1	2008	Jordan			CFSAN076386	Spices	missing	MOD1_Jor148	WGS	public	sra	ncbi	PAIRED	GENOMIC	ILLUMINA	4581431	60	4237
416	PRJNA258403	SAMN08611283	Pathogen.env	CFSAN	SRX4117953	Cronobacter	0	Illumina MiSeq	RANDOM	MOD1_Jor93	2018-05-23	576	386	Cronobacter sakazakii	PRJNA258403	CFSAN076383	2018-05-23	SRR7209083	SRS3333233	SRP049009	CFSAN076383	sakazakii	environmental/food/other	MOD1	2008	Jordan			CFSAN076383	Spices	missing	MOD1_Jor93	WGS	public	sra	ncbi	PAIRED	GENOMIC	ILLUMINA	4350484	60	3949
435	PRJNA258403	SAMN04329620	Pathogen.cl	CFSAN	SRX4240472		0	Illumina MiSeq	RANDOM	MOD1_2155	2018-06-19	688	435	Cronobacter sakazakii			2018-06-19	SRR7367478	SRS3436365	SRP049009	CFSAN043068		clinical/host-associated	FDA	2002	USA	missing	missing	CFSAN043068	human-CSF	missing	MOD1-Crono-2155	WGS	public	sra	ncbi	PAIRED	GENOMIC	ILLUMINA	4434619	60	4015
493	PRJNA258403	SAMN09426144	Pathogen.cl	CFSAN	SRX4309921		0	Illumina MiSeq	RANDOM	MOD1_E763	2018-06-26	321	192	Cronobacter malonaticus			2018-06-26	SRR7439215	SRS3465729	SRP049009	MOD1_E763			Nestle Switzerland Research Center		Czech Republic	Homo sapiens	not applicable		clinical	not collected	MOD1_E763	WGS	public	sra	ncbi	PAIRED	GENOMIC	ILLUMINA	4545138	60	4245
430	PRJNA258403	SAMN03135657	Pathogen.env	CFSAN	SRX739126		500	Illumina MiSeq	RANDOM	Cronobacter str. CFSAN022314 shotgun	2014-10-23	441	262	Cronobacter sakazakii			2014-10-23	SRR1619551	SRS726891	SRP049009	CFSAN022314			FDA	2014-05-19	USA:WI				environmental swab	missing	CFSAN022314	WGS	public	sra	ncbi	PAIRED	GENOMIC	ILLUMINA	4554991	59	4140
467	PRJNA258403	SAMN04329621	Pathogen.cl	CFSAN	SRX4240454		0	Illumina MiSeq	RANDOM	MOD1_E788	2018-06-19	585	369	Cronobacter sakazakii			2018-06-19	SRR7367496	SRS3436348	SRP049009	CFSAN043069		clinical/host-associated	FDA	missing	Ireland	Homo sapiens	missing	CFSAN043069	missing	missing	MOD1-E788B	WGS	public	sra	ncbi	PAIRED	GENOMIC	ILLUMINA	4583174	59	4183
406	PRJNA258403	SAMN04329582	Pathogen.cl	CFSAN	SRX4240452		0	Illumina MiSeq	RANDOM	MOD1_E833	2018-06-19	799	507	Cronobacter malonaticus			2018-06-19	SRR7367498	SRS3436346	SRP049009	CFSAN043030		clinical/host-associated	FDA	missing	Czech Republic	missing	missing	CFSAN043030	human-missing	missing	MOD1-E833	WGS	public	sra	ncbi	PAIRED	GENOMIC	ILLUMINA	4415429	59	3990
416	PRJNA258403	SAMN04329647	Pathogen.cl	CFSAN	SRX4309946		0	Illumina MiSeq	RANDOM	MOD1_E760	2018-06-26	769	476	Cronobacter sakazakii			2018-06-26	SRR7439190	SRS3465751	SRP049009	CFSAN043095		clinical/host-associated	FDA	missing	Ireland	missing	missing	CFSAN043095	human-missing	missing	MOD1-E760A	WGS	public	sra	ncbi	PAIRED	GENOMIC	ILLUMINA	4468485	59	4119
472	PRJNA258403	SAMN03135651	Pathogen.env	CFSAN	SRX739149		500	Illumina MiSeq	RANDOM	Cronobacter str. CFSAN022308 shotgun	2014-10-23	219	156	Cronobacter dublinensis subsp. dublinensis			2014-10-23	SRR1619573	SRS726913	SRP049009	CFSAN022308			FDA	2014-05-13	USA:OR				environmental swab	missing	CFSAN022308	WGS	public	sra	ncbi	PAIRED	GENOMIC	ILLUMINA	4452822	58	4029
482	PRJNA258403	SAMN08397403	Pathogen.env	CFSAN	SRX4142012	Cronobacter	0	Illumina MiSeq	RANDOM	MOD1_LR708	2018-05-30	405	287	Cronobacter sakazakii	PRJNA258403	CFSAN075400	2018-05-31	SRR7235675	SRS3355821	SRP049009	CFSAN075400	sakazakii	environmental/food/other	MOD1	2006	USA:IL			CFSAN075400	Food, Organic Hi PDI Flour	missing	MOD1_LR708	WGS	public	sra	ncbi	PAIRED	GENOMIC	ILLUMINA	4454111	58	4066
406	PRJNA258403	SAMN08611365	Pathogen.env	CFSAN	SRX4142193	Cronobacter	0	Illumina MiSeq	RANDOM	MOD1_LR637	2018-05-30	535	322	Cronobacter sakazakii	PRJNA258403	CFSAN076402	2018-05-31	SRR7235900	SRS3355988	SRP049009	CFSAN076402	sakazakii	environmental/food/other	MOD1	2004	USA:IL			CFSAN076402	Sodium Caseinate	missing	MOD1_LR637	WGS	public	sra	ncbi	PAIRED	GENOMIC	ILLUMINA	4436235	58	4039
469	PRJNA258403	SAMN07139878	Pathogen.env	CFSAN	SRX4320917		0	Illumina MiSeq	RANDOM	MOD1_GK1035	2018-06-28	413	284	Cronobacter sakazakii			2018-06-28	SRR7450395	SRS3483389	SRP049009	CFSAN056213		environmental/food/other	MOD1	2015	Germany	missing	missing	CFSAN056213	Powdered Infant Formula Manufacturing Facility	missing	GK1035	WGS	public	sra	ncbi	PAIRED	GENOMIC	ILLUMINA	4615875	58	4286
464	PRJNA258403	SAMN03135650	Pathogen.env	CFSAN	SRX739108		500	Illumina MiSeq	RANDOM	Cronobacter str. CFSAN022307 shotgun	2014-10-23	197	141	Cronobacter dublinensis subsp. dublinensis			2014-10-23	SRR1619532	SRS726873	SRP049009	CFSAN022307			FDA	2014-05-13	USA:OR				environmental swab	missing	CFSAN022307	WGS	public	sra	ncbi	PAIRED	GENOMIC	ILLUMINA	4453670	57	4028
477	PRJNA258403	SAMN08397399	Pathogen.env	CFSAN	SRX4142011	Cronobacter	0	Illumina MiSeq	RANDOM	MOD1_LR640	2018-05-30	339	214	Cronobacter sakazakii	PRJNA258403	CFSAN075398	2018-05-31	SRR7235676	SRS3355820	SRP049009	CFSAN075398	sakazakii	environmental/food/other	MOD1	2005	USA:IL			CFSAN075398;ES640	Food, Sodium Caseinate	missing	MOD1_LR640	WGS	public	sra	ncbi	PAIRED	GENOMIC	ILLUMINA	4571155	57	4213
471	PRJNA258403	SAMN03135645	Pathogen.env	CFSAN	SRX739146		500	Illumina MiSeq	RANDOM	Cronobacter str. CFSAN022302 shotgun	2014-10-23	266	191	Cronobacter dublinensis subsp. dublinensis			2014-10-23	SRR1619570	SRS726910	SRP049009	CFSAN022302			FDA	2014-05-13	USA:OR				environmental swab	missing	CFSAN022302	WGS	public	sra	ncbi	PAIRED	GENOMIC	ILLUMINA	4455932	56	4035
471	PRJNA258403	SAMN08611273	Pathogen.env	CFSAN	SRX4117955	Cronobacter	0	Illumina MiSeq	RANDOM	MOD1_Jor44	2018-05-23	747	499	Cronobacter sakazakii	PRJNA258403	CFSAN076382	2018-05-23	SRR7209081	SRS3333234	SRP049009	CFSAN076382	sakazakii	environmental/food/other	MOD1	2008	Jordan			CFSAN076382	Spices	missing	MOD1_Jor44	WGS	public	sra	ncbi	PAIRED	GENOMIC	ILLUMINA	4495049	56	4122
444	PRJNA258403	SAMN08611287	Pathogen.env	CFSAN	SRX4142206	Cronobacter	0	Illumina MiSeq	RANDOM	MOD1_LR723	2018-05-30	533	323	Cronobacter sakazakii	PRJNA258403	CFSAN076411	2018-05-31	SRR7235887	SRS3356001	SRP049009	CFSAN076411	sakazakii	environmental/food/other	MOD1	2004	USA:IL			CFSAN076411	Organic Hi PDI Flour	missing	MOD1_LR723	WGS	public	sra	ncbi	PAIRED	GENOMIC	ILLUMINA	4483868	55	4104
529	PRJNA258403	SAMN09426145	Pathogen.cl	CFSAN	SRX4309922		0	Illumina MiSeq	RANDOM	MOD1_E765	2018-06-26	335	210	Cronobacter malonaticus			2018-06-26	SRR7439214	SRS3465730	SRP049009	MOD1_E765			Nestle Switzerland Research Center		Czech Republic	Homo sapiens	not applicable		clinical	not collected	MOD1_E765	WGS	public	sra	ncbi	PAIRED	GENOMIC	ILLUMINA	4494764	55	4185
469	PRJNA258403	SAMN07139880	Pathogen.env	CFSAN	SRX4320913		0	Illumina MiSeq	RANDOM	MOD1_GK1030	2018-06-28	343	250	Cronobacter sakazakii			2018-06-28	SRR7450399	SRS3483385	SRP049009	CFSAN056211		environmental/food/other	MOD1	2015	Germany	missing	missing	CFSAN056211	Powdered Infant Formula Manufacturing Facility	missing	GK1030	WGS	public	sra	ncbi	PAIRED	GENOMIC	ILLUMINA	4608513	55	4286
458	PRJNA258403	SAMN03135649	Pathogen.env	CFSAN	SRX739125		500	Illumina MiSeq	RANDOM	Cronobacter str. CFSAN022306 shotgun	2014-10-23	210	150	Cronobacter dublinensis subsp. dublinensis			2014-10-23	SRR1619550	SRS726890	SRP049009	CFSAN022306			FDA	2014-05-13	USA:OR				environmental swab	missing	CFSAN022306	WGS	public	sra	ncbi	PAIRED	GENOMIC	ILLUMINA	4456075	54	4040
465	PRJNA258403	SAMN08611296	Pathogen.env	CFSAN	SRX4142212	Cronobacter	0	Illumina MiSeq	RANDOM	MOD1_LR756	2018-05-30	609	432	Cronobacter sakazakii	PRJNA258403	CFSAN076418	2018-05-31	SRR7235881	SRS3356007	SRP049009	CFSAN076418	sakazakii	environmental/food/other	MOD1	2004	USA:IL			CFSAN076418	Organic Hi PDI Flour	missing	MOD1_LR756	WGS	public	sra	ncbi	PAIRED	GENOMIC	ILLUMINA	4587813	54	4251
407	PRJNA258403	SAMN04329602	Pathogen.cl	CFSAN	SRX4240470		0	Illumina MiSeq	RANDOM	MOD1_2157	2018-06-19	229	144	Cronobacter sakazakii			2018-06-19	SRR7367480	SRS3436364	SRP049009	CFSAN043050		clinical/host-associated	FDA	2004-06-21	USA	missing	missing	CFSAN043050	human-stool	missing	MOD1-2157	WGS	public	sra	ncbi	PAIRED	GENOMIC	ILLUMINA	4443026	54	4009
467	PRJNA258403	SAMN08611380	Pathogen.env	CFSAN	SRX4117969	Cronobacter	0	Illumina MiSeq	RANDOM	MOD1_AS-2	2018-05-23	545	343	Cronobacter sakazakii	PRJNA258403	CFSAN076391	2018-05-23	SRR7209067	SRS3333247	SRP049009	CFSAN076391	sakazakii	environmental/food/other	MOD1	2015	USA:MD			CFSAN076391	Spices	missing	MOD1_AS-2	WGS	public	sra	ncbi	PAIRED	GENOMIC	ILLUMINA	4320062	53	3934
454	PRJNA258403	SAMN07205643	Pathogen.env	CFSAN	SRX4141999		0	Illumina MiSeq	RANDOM	MOD1_KW4	2018-05-30	860	536	Cronobacter sakazakii			2018-05-31	SRR7235688	SRS3355809	SRP049009	CFSAN064852		environmental/food/other	MOD1	2009	South Korea	missing	missing	CFSAN064852	Food, Dried Seaweed	missing	MOD1_KW4	WGS	public	sra	ncbi	PAIRED	GENOMIC	ILLUMINA	4554196	53	4223
392	PRJNA258403	SAMN04329581	Pathogen.cl	CFSAN	SRX4240451		0	Illumina MiSeq	RANDOM	MOD1_E831	2018-06-19	626	397	Cronobacter malonaticus			2018-06-19	SRR7367499	SRS3436345	SRP049009	CFSAN043029		clinical/host-associated	FDA	missing	Czech Republic	missing	missing	CFSAN043029	human-missing	missing	MOD1-E831	WGS	public	sra	ncbi	PAIRED	GENOMIC	ILLUMINA	4409498	53	3987
394	PRJNA258403	SAMN04329589	Pathogen.cl	CFSAN	SRX4240436		0	Illumina MiSeq	RANDOM	MOD1_254N	2018-06-19	536	318	Cronobacter sakazakii			2018-06-19	SRR7367514	SRS3436330	SRP049009	CFSAN043037		clinical/host-associated	FDA	missing	Ireland		missing	CFSAN043037	clinical	missing	MOD1-254N	WGS	public	sra	ncbi	PAIRED	GENOMIC	ILLUMINA	4441980	53	4068
472	PRJNA258403	SAMN03135639	Pathogen.env	CFSAN	SRX739099		500	Illumina MiSeq	RANDOM	Cronobacter str. CFSAN022296 shotgun	2014-10-23	243	177	Cronobacter dublinensis subsp. dublinensis			2014-10-23	SRR1619523	SRS726861	SRP049009	CFSAN022296			FDA	2014-05-13	USA:OR				environmental swab	missing	CFSAN022296	WGS	public	sra	ncbi	PAIRED	GENOMIC	ILLUMINA	4542655	52	4106
468	PRJNA258403	SAMN03135648	Pathogen.env	CFSAN	SRX739158		500	Illumina MiSeq	RANDOM	Cronobacter str. CFSAN022305 shotgun	2014-10-23	206	147	Cronobacter dublinensis subsp. dublinensis			2014-10-23	SRR1619582	SRS726922	SRP049009	CFSAN022305			FDA	2014-05-13	USA:OR				environmental swab	missing	CFSAN022305	WGS	public	sra	ncbi	PAIRED	GENOMIC	ILLUMINA	4450748	52	4031
423	PRJNA258403	SAMN06712279	Pathogen.cl	CFSAN	SRX4240439		0	Illumina MiSeq	RANDOM	MOD1_NM1241	2018-06-19	320	178	Cronobacter sakazakii			2018-06-19	SRR7367511	SRS3436333	SRP049009	CFSAN062790		clinical/host-associated	MOD1	2008	USA: NM		missing	CFSAN062790	Clinical, Blood, Postmortem	missing	MOD1-nm1241	WGS	public	sra	ncbi	PAIRED	GENOMIC	ILLUMINA	4573372	52	4260
561	PRJNA258403	SAMN06712282	Pathogen.env	CFSAN	SRX4309941		0	Illumina MiSeq	RANDOM	CDC2010-16-11-8	2018-06-26	708	438	Cronobacter sakazakii			2018-06-26	SRR7439195	SRS3465792	SRP049009	CFSAN062800		environmental/food/other	MOD1	2010	USA: IN		missing	CFSAN062802; 2010_16_11_8	Baby Pacifier	missing	MOD1-cr4	WGS	public	sra	ncbi	PAIRED	GENOMIC	ILLUMINA	4448242	52	4040
382	PRJNA258403	SAMN03135618	Pathogen.env	CFSAN	SRX869031		500	Illumina MiSeq	RANDOM	Cronobacter str. CFSAN019570 shotgun	2015-02-09	361	248	Cronobacter sakazakii			2015-02-09	SRR1793524	SRS839822	SRP049009	CFSAN019570			FDA	2014-05-19	USA:WI				environmental swab	missing	CFSAN019570	WGS	public	sra	ncbi	PAIRED	GENOMIC	ILLUMINA	4538957	51	4144
472	PRJNA258403	SAMN08016883	Pathogen.env	CFSAN	SRX3386643	Cronobacter	500	Illumina MiSeq	RANDOM	Nextera XT v2 library SEQ000065043	2017-11-13	981	610	Cronobacter sakazakii	PRJNA243331	CFSAN071382	2017-11-13	SRR6285261	SRS2682085	SRP049009	CFSAN071382	sakazakii	environmental/food/other	FDA	2017-10-26	USA:MI			CFSAN071382	environmental swab	missing	FDA00012303	WGS	public	sra	ncbi	PAIRED	GENOMIC	ILLUMINA	4561228	51	4193
404	PRJNA258403	SAMN08611274	Pathogen.env	CFSAN	SRX4142210	Cronobacter	0	Illumina MiSeq	RANDOM	MOD1_LR745	2018-05-30	494	301	Cronobacter sakazakii	PRJNA258403	CFSAN076414	2018-05-31	SRR7235883	SRS3356005	SRP049009	CFSAN076414	sakazakii	environmental/food/other	MOD1	2004	USA:IL			CFSAN076414	Unknown food powder	missing	MOD1_LR745	WGS	public	sra	ncbi	PAIRED	GENOMIC	ILLUMINA	4608485	51	4237
412	PRJNA258403	SAMN08611372	Pathogen.env	CFSAN	SRX4142196	Cronobacter	0	Illumina MiSeq	RANDOM	MOD1_LR643	2018-05-30	438	267	Cronobacter sakazakii	PRJNA258403	CFSAN076422	2018-05-31	SRR7235897	SRS3355991	SRP049009	CFSAN076422	sakazakii	environmental/food/other	MOD1	2004	USA:IL			CFSAN076422	Soy Flour	missing	MOD1_LR643	WGS	public	sra	ncbi	PAIRED	GENOMIC	ILLUMINA	4513508	51	4124
440	PRJNA258403	SAMN04329609	Pathogen.cl	CFSAN	SRX4240457		0	Illumina MiSeq	RANDOM	MOD1_306N	2018-06-19	649	396	Cronobacter sakazakii			2018-06-19	SRR7367493	SRS3436351	SRP049009	CFSAN043057		clinical/host-associated	FDA	missing	Ireland	missing	missing	CFSAN043057	human-missing	missing	MOD1-306N	WGS	public	sra	ncbi	PAIRED	GENOMIC	ILLUMINA	4447242	51	4008
408	PRJNA258403	SAMN03135615	Pathogen.env	CFSAN	SRX739161		500	Illumina MiSeq	RANDOM	Cronobacter str. CFSAN019567 shotgun	2014-10-23	195	108	Cronobacter sakazakii			2014-10-23	SRR1619585	SRS726925	SRP049009	CFSAN019567			FDA	2014-05-19	USA:WI				environmental swab	missing	CFSAN019567	WGS	public	sra	ncbi	PAIRED	GENOMIC	ILLUMINA	4543030	50	4135
461	PRJNA258403	SAMN08397389	Pathogen.env	CFSAN	SRX4142017	Cronobacter	0	Illumina MiSeq	RANDOM	MOD1_LR634	2018-05-30	546	330	Cronobacter sakazakii	PRJNA258403	CFSAN075406	2018-05-31	SRR7235670	SRS3355826	SRP049009	CFSAN075406	sakazakii	environmental/food/other	MOD1	2005	USA:IL			CFSAN075406;ES634	Food, Dried Cut Carrots	missing	MOD1_LR634	WGS	public	sra	ncbi	PAIRED	GENOMIC	ILLUMINA	4434009	50	4036
451	PRJNA258403	SAMN08611294	Pathogen.env	CFSAN	SRX4142202	Cronobacter	0	Illumina MiSeq	RANDOM	MOD1_LR688	2018-05-30	430	264	Cronobacter sakazakii	PRJNA258403	CFSAN076419	2018-05-31	SRR7235891	SRS3355997	SRP049009	CFSAN076419	sakazakii	environmental/food/other	MOD1	2004	USA:IL			CFSAN076419	Organic Hi PDI Flour	missing	MOD1_LR688	WGS	public	sra	ncbi	PAIRED	GENOMIC	ILLUMINA	4413820	50	4018
405	PRJNA258403	SAMN04329638	Pathogen.env	CFSAN	SRX4279778		0	Illumina MiSeq	RANDOM	MOD1_GK1026	2018-06-21	302	183	Cronobacter sakazakii			2018-06-21	SRR7408228	SRS3444827	SRP049009	CFSAN043086		environmental/food/other	FDA	missing	Germany	missing	missing	CFSAN043086	Environmental	missing	MOD1-GK1026	WGS	public	sra	ncbi	PAIRED	GENOMIC	ILLUMINA	4611359	50	4285
546	PRJNA258403	SAMN06100260	Pathogen.env	CFSAN	SRX4290810		0	Illumina MiSeq	RANDOM	MOD1_Md1g	2018-06-25	726	465	Cronobacter sakazakii			2018-06-25	SRR7419964	SRS3454229	SRP049009	CFSAN057924		environmental/food/other	FDA	2012	USA:MD		missing	CFSAN057924;Md1g	alimentary canal	missing	MOD1-Md1g	WGS	public	sra	ncbi	PAIRED	GENOMIC	ILLUMINA	4697756	50	4367
445	PRJNA258403	SAMN08611388	Pathogen.env	CFSAN	SRX4117971	Cronobacter	0	Illumina MiSeq	RANDOM	MOD1_O26_1	2018-05-23	911	645	Cronobacter sakazakii	PRJNA258403	CFSAN076377	2018-05-23	SRR7209065	SRS3333249	SRP049009	CFSAN076377	sakazakii	environmental/food/other	MOD1	2014	USA:MD			CFSAN076377; Oregano 26-1	Oregano	missing	MOD1_O26_1	WGS	public	sra	ncbi	PAIRED	GENOMIC	ILLUMINA	4417689	49	4007
480	PRJNA258403	SAMN08611378	Pathogen.env	CFSAN	SRX4117968	Cronobacter	0	Illumina MiSeq	RANDOM	MOD1_AS-15	2018-05-23	565	368	Cronobacter sakazakii	PRJNA258403	CFSAN076394	2018-05-23	SRR7209068	SRS3333246	SRP049009	CFSAN076394	sakazakii	environmental/food/other	MOD1	2015	USA:MD			CFSAN076394	Spices	missing	MOD1_AS-15	WGS	public	sra	ncbi	PAIRED	GENOMIC	ILLUMINA	4319360	49	3933
463	PRJNA258403	SAMN08397401	Pathogen.env	CFSAN	SRX4142013	Cronobacter	0	Illumina MiSeq	RANDOM	MOD1_LR707	2018-05-30	660	438	Cronobacter sakazakii	PRJNA258403	CFSAN075399	2018-05-31	SRR7235674	SRS3355822	SRP049009	CFSAN075399	sakazakii	environmental/food/other	MOD1	2006	USA:IL			CFSAN075399	Food, Organic Hi PDI Flour	missing	MOD1_LR707	WGS	public	sra	ncbi	PAIRED	GENOMIC	ILLUMINA	4413789	49	4016
393	PRJNA258403	SAMN08611285	Pathogen.env	CFSAN	SRX4142192	Cronobacter	0	Illumina MiSeq	RANDOM	MOD1_LR721	2018-05-30	939	564	Cronobacter sakazakii	PRJNA258403	CFSAN076410	2018-05-31	SRR7235901	SRS3355987	SRP049009	CFSAN076410	sakazakii	environmental/food/other	MOD1	2004	USA:IL			CFSAN076410	Organic Soy ISO	missing	MOD1_LR721	WGS	public	sra	ncbi	PAIRED	GENOMIC	ILLUMINA	4410939	49	4005
454	PRJNA258403	SAMN04329600	Pathogen.cl	CFSAN	SRX4240441		0	Illumina MiSeq	RANDOM	MOD1_208N	2018-06-19	280	161	Cronobacter sakazakii			2018-06-19	SRR7367509	SRS3436335	SRP049009	CFSAN043048		clinical/host-associated	FDA	missing	Ireland	missing	missing	CFSAN043048	human-missing	missing	MOD1-208N	WGS	public	sra	ncbi	PAIRED	GENOMIC	ILLUMINA	4444542	49	4007
433	PRJNA258403	SAMN04329599	Pathogen.cl	CFSAN	SRX4240440		0	Illumina MiSeq	RANDOM	MOD1_207N	2018-06-19	241	139	Cronobacter sakazakii			2018-06-19	SRR7367510	SRS3436334	SRP049009	CFSAN043047		clinical/host-associated	FDA	missing	Ireland	missing	missing	CFSAN043047	human-missing	missing	MOD1-207N	WGS	public	sra	ncbi	PAIRED	GENOMIC	ILLUMINA	4445226	49	4009
401	PRJNA258403	SAMN04329605	Pathogen.cl	CFSAN	SRX4240434		0	Illumina MiSeq	RANDOM	MOD1_255N	2018-06-19	202	111	Cronobacter sakazakii			2018-06-19	SRR7367516	SRS3436328	SRP049009	CFSAN043053		clinical/host-associated	FDA	missing	Ireland	missing	missing	CFSAN043053	human-missing	missing	MOD1-255N	WGS	public	sra	ncbi	PAIRED	GENOMIC	ILLUMINA	4442892	49	4007
469	PRJNA258403	SAMN04329637	Pathogen.env	CFSAN	SRX4279777		0	Illumina MiSeq	RANDOM	MOD1_GK1025	2018-06-21	497	301	Cronobacter sakazakii			2018-06-21	SRR7408229	SRS3444826	SRP049009	CFSAN043085		environmental/food/other	FDA	missing	Germany	missing	missing	CFSAN043085	Environmental	missing	MOD1-GK1025B	WGS	public	sra	ncbi	PAIRED	GENOMIC	ILLUMINA	4611906	49	4286
530	PRJNA258403	SAMN06712280	Pathogen.env	CFSAN	SRX4117973		0	Illumina MiSeq	RANDOM	MOD1_Jor172	2018-05-23	784	491	Cronobacter sakazakii			2018-05-23	SRR7209063	SRS3333251	SRP049009	CFSAN062789		environmental/food/other	MOD1	2008	Jordan		missing	CFSAN062789	Food, Spices	missing	MOD1-J172	WGS	public	sra	ncbi	PAIRED	GENOMIC	ILLUMINA	4338661	48	3953
417	PRJNA258403	SAMN08611282	Pathogen.env	CFSAN	SRX4142205	Cronobacter	0	Illumina MiSeq	RANDOM	MOD1_LR728	2018-05-30	144	88	Cronobacter sakazakii	PRJNA258403	CFSAN076412	2018-05-31	SRR7235888	SRS3356000	SRP049009	CFSAN076412	sakazakii	environmental/food/other	MOD1	2004	USA:IL			CFSAN076412	Organic Soy	missing	MOD1_LR728	WGS	public	sra	ncbi	PAIRED	GENOMIC	ILLUMINA	4561113	48	4213
465	PRJNA258403	SAMN06712278	Pathogen.env	CFSAN	SRX4142184		0	Illumina MiSeq	RANDOM	MOD1_LR713	2018-05-30	175	101	Cronobacter sakazakii			2018-05-31	SRR7235909	SRS3355979	SRP049009	CFSAN062791		environmental/food/other	MOD1	2006	USA: WI		missing	CFSAN062793	environmental	missing	MOD1-LR713	WGS	public	sra	ncbi	PAIRED	GENOMIC	ILLUMINA	4478549	48	4118
400	PRJNA258403	SAMN03135654	Pathogen.env	CFSAN	SRX739151		500	Illumina MiSeq	RANDOM	Cronobacter str. CFSAN022311 shotgun	2014-10-23	605	332	Cronobacter sakazakii			2014-10-23	SRR1619575	SRS726915	SRP049009	CFSAN022311			FDA	2014-05-19	USA:WI				environmental swab	missing	CFSAN022311	WGS	public	sra	ncbi	PAIRED	GENOMIC	ILLUMINA	4549398	47	4140
453	PRJNA258403	SAMN07205640	Pathogen.env	CFSAN	SRX4117965		0	Illumina MiSeq	RANDOM	MOD1_KW13	2018-05-23	673	434	Cronobacter sakazakii			2018-05-23	SRR7209071	SRS3333244	SRP049009	CFSAN064855		environmental/food/other	MOD1	2009	South Korea	missing	missing	CFSAN064855	Food, Dried Garlic	missing	MOD1_KW13	WGS	public	sra	ncbi	PAIRED	GENOMIC	ILLUMINA	4499089	47	4155
450	PRJNA258403	SAMN04329625	Pathogen.cl	CFSAN	SRX4240461		0	Illumina MiSeq	RANDOM	MOD1_ES34	2018-06-19	371	241	Cronobacter sakazakii			2018-06-19	SRR7367489	SRS3436355	SRP049009	CFSAN043073		clinical/host-associated	FDA	2002	Israel	missing	missing	CFSAN043073	human-missing	missing	MOD1-ES34	WGS	public	sra	ncbi	PAIRED	GENOMIC	ILLUMINA	4661426	47	4331
466	PRJNA258403	SAMN08611298	Pathogen.env	CFSAN	SRX4142214	Cronobacter	0	Illumina MiSeq	RANDOM	MOD1_Jor204	2018-05-30	359	206	Cronobacter sakazakii	PRJNA258403	CFSAN076390	2018-05-31	SRR7235879	SRS3356009	SRP049009	CFSAN076390	sakazakii	environmental/food/other	MOD1	2008	Jordan			CFSAN076390	Liquorice	missing	MOD1_Jor204	WGS	public	sra	ncbi	PAIRED	GENOMIC	ILLUMINA	4362624	46	3943
416	PRJNA258403	SAMN04329608	Pathogen.cl	CFSAN	SRX4240456		0	Illumina MiSeq	RANDOM	MOD1_304N	2018-06-19	216	119	Cronobacter sakazakii			2018-06-19	SRR7367494	SRS3436349	SRP049009	CFSAN043056		clinical/host-associated	FDA	missing	Ireland	missing	missing	CFSAN043056	human-missing	missing	MOD1-304N	WGS	public	sra	ncbi	PAIRED	GENOMIC	ILLUMINA	4443111	46	4011
468	PRJNA258403	SAMN04329604	Pathogen.cl	CFSAN	SRX4240443		0	Illumina MiSeq	RANDOM	MOD1_229N	2018-06-19	195	110	Cronobacter sakazakii			2018-06-19	SRR7367507	SRS3436337	SRP049009	CFSAN043052		clinical/host-associated	FDA	missing	Ireland	missing	missing	CFSAN043052	human-missing	missing	MOD1-229N	WGS	public	sra	ncbi	PAIRED	GENOMIC	ILLUMINA	4443970	46	4010
457	PRJNA258403	SAMN04329603	Pathogen.cl	CFSAN	SRX4240442		0	Illumina MiSeq	RANDOM	MOD1_228N	2018-06-19	205	117	Cronobacter sakazakii			2018-06-19	SRR7367508	SRS3436336	SRP049009	CFSAN043051		clinical/host-associated	FDA	missing	Ireland	missing	missing	CFSAN043051	human-missing	missing	MOD1-228N	WGS	public	sra	ncbi	PAIRED	GENOMIC	ILLUMINA	4443313	46	4012
401	PRJNA258403	SAMN03135612	Pathogen.env	CFSAN	SRX739137		500	Illumina MiSeq	RANDOM	Cronobacter str. CFSAN019564 shotgun	2014-10-23	499	297	Cronobacter sakazakii			2014-10-23	SRR1619562	SRS726902	SRP049009	CFSAN019564			FDA	2014-05-19	USA:WI				environmental swab	missing	CFSAN019564	WGS	public	sra	ncbi	PAIRED	GENOMIC	ILLUMINA	4543425	45	4133
456	PRJNA258403	SAMN08611367	Pathogen.env	CFSAN	SRX4142198	Cronobacter	0	Illumina MiSeq	RANDOM	MOD1_LR626	2018-05-30	648	385	Cronobacter sakazakii	PRJNA258403	CFSAN076401	2018-05-31	SRR7235895	SRS3355993	SRP049009	CFSAN076401	sakazakii	environmental/food/other	MOD1	2004	USA:IL			CFSAN076401; LR626B	Rice Flour	missing	MOD1_LR626	WGS	public	sra	ncbi	PAIRED	GENOMIC	ILLUMINA	4561595	45	4200
384	PRJNA258403	SAMN04329601	Pathogen.cl	CFSAN	SRX4240471		0	Illumina MiSeq	RANDOM	MOD1_2156	2018-06-19	400	253	Cronobacter sakazakii			2018-06-19	SRR7367479	SRS3436366	SRP049009	CFSAN043049		clinical/host-associated	FDA	2005	USA	missing	missing	CFSAN043049	human-blood	missing	MOD1-2156	WGS	public	sra	ncbi	PAIRED	GENOMIC	ILLUMINA	4476692	45	4109
418	PRJNA258403	SAMN03135659	Pathogen.env	CFSAN	SRX739171		500	Illumina MiSeq	RANDOM	Cronobacter str. CFSAN022316 shotgun	2014-10-23	554	314	Cronobacter sakazakii			2014-10-23	SRR1619596	SRS726935	SRP049009	CFSAN022316			FDA	2014-05-19	USA:WI				environmental swab	missing	CFSAN022316	WGS	public	sra	ncbi	PAIRED	GENOMIC	ILLUMINA	4545713	44	4136
444	PRJNA258403	SAMN07205641	Pathogen.env	CFSAN	SRX4141998		0	Illumina MiSeq	RANDOM	MOD1_KW11	2018-05-30	638	352	Cronobacter sakazakii			2018-05-31	SRR7235689	SRS3355808	SRP049009	CFSAN064854		environmental/food/other	MOD1	2009	South Korea	missing	missing	CFSAN064854	Food, Black Bean	missing	MOD1_KW11	WGS	public	sra	ncbi	PAIRED	GENOMIC	ILLUMINA	4454222	44	4080
397	PRJNA258403	SAMN04329624	Pathogen.cl	CFSAN	SRX4240460		0	Illumina MiSeq	RANDOM	MOD1_ES32	2018-06-19	560	350	Cronobacter sakazakii			2018-06-19	SRR7367490	SRS3436354	SRP049009	CFSAN043072		clinical/host-associated	FDA	2002	Israel	missing	missing	CFSAN043072	human-missing	missing	MOD1-ES32	WGS	public	sra	ncbi	PAIRED	GENOMIC	ILLUMINA	4661206	44	4327
563	PRJNA258403	SAMN09426136	Pathogen.cl	CFSAN	SRX4309932		0	Illumina MiSeq	RANDOM	MOD1_ATCC29004	2018-06-26	389	252	Cronobacter sakazakii			2018-06-26	SRR7439204	SRS3465738	SRP049009	MOD1_ATCC29004			R&amp;F Labs, Chicago, IL	1973	USA	Homo sapiens	not applicable		missing	not collected	ATCC 29004	WGS	public	sra	ncbi	PAIRED	GENOMIC	ILLUMINA	4475988	44	4074
398	PRJNA258403	SAMN04329632	Pathogen.cl	CFSAN	SRX4240444		0	Illumina MiSeq	RANDOM	MOD1_1121-73	2018-06-19	265	167	Cronobacter sakazakii			2018-06-19	SRR7367506	SRS3436338	SRP049009	CFSAN043080		clinical/host-associated	FDA	1973	USA: WI	Homo sapiens	missing	CFSAN043080	bronchial wash	missing	MOD1-1121-73	WGS	public	sra	ncbi	PAIRED	GENOMIC	ILLUMINA	4455225	43	4074
432	PRJNA258403	SAMN07139879	Pathogen.env	CFSAN	SRX4320914		0	Illumina MiSeq	RANDOM	MOD1_GK1034	2018-06-28	595	414	Cronobacter sakazakii			2018-06-28	SRR7450398	SRS3483386	SRP049009	CFSAN056212		environmental/food/other	MOD1	2015	Germany	missing	missing	CFSAN056212	Powdered Infant Formula Manufacturing Facility	missing	GK1034	WGS	public	sra	ncbi	PAIRED	GENOMIC	ILLUMINA	4608973	43	4283
429	PRJNA258403	SAMN03135614	Pathogen.env	CFSAN	SRX739167		500	Illumina MiSeq	RANDOM	Cronobacter str. CFSAN019566 shotgun	2014-10-23	583	331	Cronobacter sakazakii			2014-10-23	SRR1619592	SRS726930	SRP049009	CFSAN019566			FDA	2014-05-19	USA:WI				environmental swab	missing	CFSAN019566	WGS	public	sra	ncbi	PAIRED	GENOMIC	ILLUMINA	4545506	42	4137
475	PRJNA258403	SAMN08611375	Pathogen.env	CFSAN	SRX4142187	Cronobacter	0	Illumina MiSeq	RANDOM	MOD1_LR704	2018-05-30	326	188	Cronobacter sakazakii	PRJNA258403	CFSAN076404	2018-05-31	SRR7235906	SRS3355982	SRP049009	CFSAN076404	sakazakii	environmental/food/other	MOD1	2004	USA:IL			CFSAN076404	Hi PDI Flour	missing	MOD1_LR704	WGS	public	sra	ncbi	PAIRED	GENOMIC	ILLUMINA	4413427	42	4021
433	PRJNA258403	SAMN04329607	Pathogen.cl	CFSAN	SRX4240435		0	Illumina MiSeq	RANDOM	MOD1_303N	2018-06-19	333	194	Cronobacter sakazakii			2018-06-19	SRR7367515	SRS3436329	SRP049009	CFSAN043055		clinical/host-associated	FDA	missing	Ireland	missing	missing	CFSAN043055	human-missing	missing	MOD1-303N	WGS	public	sra	ncbi	PAIRED	GENOMIC	ILLUMINA	4442382	42	4006
458	PRJNA258403	SAMN07139883	Pathogen.env	CFSAN	SRX4320915		0	Illumina MiSeq	RANDOM	MOD1_GK1027	2018-06-28	352	250	Cronobacter sakazakii			2018-06-28	SRR7450397	SRS3483387	SRP049009	CFSAN056208		environmental/food/other	MOD1	2015	Germany	missing	missing	CFSAN056208	Powdered Infant Formula Manufacturing Facility	missing	GK1027	WGS	public	sra	ncbi	PAIRED	GENOMIC	ILLUMINA	4608826	42	4288
477	PRJNA258403	SAMN08397392	Pathogen.env	CFSAN	SRX4142023	Cronobacter	0	Illumina MiSeq	RANDOM	MOD1_760029	2018-05-30	859	616	Cronobacter sakazakii	PRJNA258403	CFSAN075414	2018-05-31	SRR7235664	SRS3355832	SRP049009	CFSAN075414	sakazakii	environmental/food/other	MOD1	2013	Puerto Rico			CFSAN075414	Food, Whole Grain, Corn	missing	MOD1_760029	WGS	public	sra	ncbi	PAIRED	GENOMIC	ILLUMINA	4519173	41	4136
398	PRJNA258403	SAMN08611391	Pathogen.env	CFSAN	SRX4142207	Cronobacter	0	Illumina MiSeq	RANDOM	MOD1_LR755	2018-05-30	456	321	Cronobacter sakazakii	PRJNA258403	CFSAN076417	2018-05-31	SRR7235886	SRS3356002	SRP049009	CFSAN076417	sakazakii	environmental/food/other	MOD1	2004	USA:IL			CFSAN076417	Organic Soy ISO III	missing	MOD1_LR755	WGS	public	sra	ncbi	PAIRED	GENOMIC	ILLUMINA	4561770	41	4209
404	PRJNA258403	SAMN04329650	Pathogen.cl	CFSAN	SRX4240445		0	Illumina MiSeq	RANDOM	MOD1_ES33	2018-06-19	250	160	Cronobacter sakazakii			2018-06-19	SRR7367505	SRS3436339	SRP049009	CFSAN043098		clinical/host-associated	FDA	2002	Israel	missing	missing	CFSAN043098	human-missing	missing	MOD1-ES33	WGS	public	sra	ncbi	PAIRED	GENOMIC	ILLUMINA	4599882	41	4226
563	PRJNA258403	SAMN09426139	Pathogen.cl	CFSAN	SRX4309923		0	Illumina MiSeq	RANDOM	MOD1_E604	2018-06-26	316	203	Cronobacter sakazakii			2018-06-26	SRR7439213	SRS3465731	SRP049009	MOD1_E604			Nestle Switzerland Research Center		Canada	Homo sapiens	not applicable		clinical	not collected	MOD1_E604	WGS	public	sra	ncbi	PAIRED	GENOMIC	ILLUMINA	4557055	41	4206
393	PRJNA258403	SAMN03135655	Pathogen.env	CFSAN	SRX739135		500	Illumina MiSeq	RANDOM	Cronobacter str. CFSAN022312 shotgun	2014-10-23	436	260	Cronobacter sakazakii			2014-10-23	SRR1619560	SRS726900	SRP049009	CFSAN022312			FDA	2014-05-19	USA:WI				environmental swab	missing	CFSAN022312	WGS	public	sra	ncbi	PAIRED	GENOMIC	ILLUMINA	4545552	40	4139
402	PRJNA258403	SAMN03135656	Pathogen.env	CFSAN	SRX739138		500	Illumina MiSeq	RANDOM	Cronobacter str. CFSAN022313 shotgun	2014-10-23	595	354	Cronobacter sakazakii			2014-10-23	SRR1619563	SRS726903	SRP049009	CFSAN022313			FDA	2014-05-19	USA:WI				environmental swab	missing	CFSAN022313	WGS	public	sra	ncbi	PAIRED	GENOMIC	ILLUMINA	4544675	40	4138
397	PRJNA258403	SAMN03135609	Pathogen.env	CFSAN	SRX739166		500	Illumina MiSeq	RANDOM	Cronobacter str. CFSAN019561 shotgun	2014-10-23	380	221	Cronobacter sakazakii			2014-10-23	SRR1619591	SRS726931	SRP049009	CFSAN019561			FDA	2014-05-19	USA:WI				environmental swab	missing	CFSAN019561	WGS	public	sra	ncbi	PAIRED	GENOMIC	ILLUMINA	4539505	40	4136
465	PRJNA258403	SAMN07205631	Pathogen.env	CFSAN	SRX4117966		0	Illumina MiSeq	RANDOM	MOD1_Jor183	2018-05-23	353	207	Cronobacter sakazakii			2018-05-23	SRR7209070	SRS3333245	SRP049009	CFSAN064845		environmental/food/other	MOD1	2008	Jordan	missing	missing	CFSAN064845	Food, Spices	missing	MOD1_Jor183	WGS	public	sra	ncbi	PAIRED	GENOMIC	ILLUMINA	4337897	40	3891
421	PRJNA258403	SAMN08397409	Pathogen.env	CFSAN	SRX4142007	Cronobacter	0	Illumina MiSeq	RANDOM	MOD1_LR753	2018-05-30	421	300	Cronobacter sakazakii	PRJNA258403	CFSAN075409	2018-05-31	SRR7235680	SRS3355816	SRP049009	CFSAN075409	sakazakii	environmental/food/other	MOD1	2008	USA:IL			CFSAN075409	Food, Honey Powder	missing	MOD1_LR753	WGS	public	sra	ncbi	PAIRED	GENOMIC	ILLUMINA	4569972	40	4246
404	PRJNA258403	SAMN08397413	Pathogen.env	CFSAN	SRX4142006	Cronobacter	0	Illumina MiSeq	RANDOM	MOD1_LR757	2018-05-30	545	387	Cronobacter sakazakii	PRJNA258403	CFSAN075403	2018-05-31	SRR7235681	SRS3355815	SRP049009	CFSAN075403	sakazakii	environmental/food/other	MOD1	2008	USA:IL			CFSAN075403	Food, Organic Hi PDI Flour	missing	MOD1_LR757	WGS	public	sra	ncbi	PAIRED	GENOMIC	ILLUMINA	4583587	40	4249
433	PRJNA258403	SAMN03135658	Pathogen.env	CFSAN	SRX739139		500	Illumina MiSeq	RANDOM	Cronobacter str. CFSAN022315 shotgun	2014-10-23	617	371	Cronobacter sakazakii			2014-10-23	SRR1619564	SRS726904	SRP049009	CFSAN022315			FDA	2014-05-19	USA:WI				environmental swab	missing	CFSAN022315	WGS	public	sra	ncbi	PAIRED	GENOMIC	ILLUMINA	4545865	39	4139
407	PRJNA258403	SAMN08611374	Pathogen.env	CFSAN	SRX4142199	Cronobacter	0	Illumina MiSeq	RANDOM	MOD1_LR627	2018-05-30	202	124	Cronobacter sakazakii	PRJNA258403	CFSAN076396	2018-05-31	SRR7235894	SRS3355994	SRP049009	CFSAN076396	sakazakii	environmental/food/other	MOD1	2004	USA:IL			CFSAN076396; ES627	Corn Flour	missing	MOD1_LR627	WGS	public	sra	ncbi	PAIRED	GENOMIC	ILLUMINA	4419779	39	4012
415	PRJNA258403	SAMN08611293	Pathogen.env	CFSAN	SRX4142191	Cronobacter	0	Illumina MiSeq	RANDOM	MOD1_LR714	2018-05-30	453	280	Cronobacter sakazakii	PRJNA258403	CFSAN076409	2018-05-31	SRR7235902	SRS3355986	SRP049009	CFSAN076409	sakazakii	environmental/food/other	MOD1	2004	USA:IL			CFSAN076409	Organic Soy ISO	missing	MOD1_LR714	WGS	public	sra	ncbi	PAIRED	GENOMIC	ILLUMINA	4562502	39	4210
554	PRJNA258403	SAMN09426153	Pathogen.cl	CFSAN	SRX4309948		0	Illumina MiSeq	RANDOM	MOD1_E615	2018-06-26	287	189	Cronobacter malonaticus			2018-06-26	SRR7439188	SRS3465752	SRP049009	MOD1_E615			Nestle Switzerland Research Center		Czech Republic	Homo sapiens	not applicable		clinical	not collected	MOD1_E615	WGS	public	sra	ncbi	PAIRED	GENOMIC	ILLUMINA	4400592	39	3987
475	PRJNA258403	SAMN08397406	Pathogen.env	CFSAN	SRX4142005	Cronobacter	0	Illumina MiSeq	RANDOM	MOD1_LR733	2018-05-30	272	186	Cronobacter sakazakii	PRJNA258403	CFSAN075402	2018-05-31	SRR7235682	SRS3355834	SRP049009	CFSAN075402	sakazakii	environmental/food/other	MOD1	2007	USA:IL			CFSAN075402	Food, Organic Hi PDI Flour	missing	MOD1_LR733	WGS	public	sra	ncbi	PAIRED	GENOMIC	ILLUMINA	4476841	38	4101
463	PRJNA258403	SAMN08611289	Pathogen.env	CFSAN	SRX4142200	Cronobacter	0	Illumina MiSeq	RANDOM	MOD1_LR636	2018-05-30	452	278	Cronobacter sakazakii	PRJNA258403	CFSAN076397	2018-05-31	SRR7235893	SRS3355995	SRP049009	CFSAN076397	sakazakii	environmental/food/other	MOD1	2005	USA:IL			CFSAN076397; ES636	Sodium Caseinate	missing	MOD1_LR636	WGS	public	sra	ncbi	PAIRED	GENOMIC	ILLUMINA	4428062	38	4034
477	PRJNA258403	SAMN08611377	Pathogen.env	CFSAN	SRX4142190	Cronobacter	0	Illumina MiSeq	RANDOM	MOD1_LR703	2018-05-30	556	374	Cronobacter sakazakii	PRJNA258403	CFSAN076403	2018-05-31	SRR7235903	SRS3355985	SRP049009	CFSAN076403	sakazakii	environmental/food/other	MOD1	2004	USA:IL			CFSAN076403	Hi PDI Flour	missing	MOD1_LR703	WGS	public	sra	ncbi	PAIRED	GENOMIC	ILLUMINA	4435688	38	4008
463	PRJNA258403	SAMN04329580	Pathogen.cl	CFSAN	SRX4240453		0	Illumina MiSeq	RANDOM	MOD1_E532	2018-06-19	622	407	Cronobacter malonaticus			2018-06-19	SRR7367497	SRS3436347	SRP049009	CFSAN043028		clinical/host-associated	FDA	missing	Germany	missing	missing	CFSAN043028	human-missing	missing	MOD1-E532	WGS	public	sra	ncbi	PAIRED	GENOMIC	ILLUMINA	4239666	37	3841
571	PRJNA258403	SAMN09426155	Pathogen.cl	CFSAN	SRX4309945		0	Illumina MiSeq	RANDOM	MOD1_718	2018-06-26	487	316	Cronobacter sakazakii			2018-06-26	SRR7439191	SRS3465750	SRP049009	MOD1_718			FDA		USA: GA	Homo sapiens	not applicable		clinical	not collected	MOD1_718	WGS	public	sra	ncbi	PAIRED	GENOMIC	ILLUMINA	4525418	37	4118
390	PRJNA258403	SAMN04329639	Pathogen.env	CFSAN	SRX4279779		0	Illumina MiSeq	RANDOM	MOD1_GK1326	2018-06-21	247	159	Cronobacter sakazakii			2018-06-21	SRR7408227	SRS3444828	SRP049009	CFSAN043087		environmental/food/other	FDA	missing	Germany	missing	missing	CFSAN043087	Environmental	missing	MOD1-GK1326	WGS	public	sra	ncbi	PAIRED	GENOMIC	ILLUMINA	4426456	35	4048
570	PRJNA258403	SAMN07205646	Pathogen.env	CFSAN	SRX4142001		0	Illumina MiSeq	RANDOM	MOD1_1-15	2018-05-30	556	366	Cronobacter sakazakii			2018-05-31	SRR7235686	SRS3355811	SRP049009	CFSAN064849		environmental/food/other	MOD1	2011	South Korea	missing	missing	CFSAN064849	Food, Nuts	missing	MOD1_1-15	WGS	public	sra	ncbi	PAIRED	GENOMIC	ILLUMINA	4459055	34	4030
454	PRJNA258403	SAMN08611389	Pathogen.env	CFSAN	SRX4117975	Cronobacter	0	Illumina MiSeq	RANDOM	MOD1_O23mB	2018-05-23	348	226	Cronobacter sakazakii	PRJNA258403	CFSAN076379	2018-05-23	SRR7209061	SRS3333253	SRP049009	CFSAN076379	sakazakii	environmental/food/other	MOD1	2014	Turkey			CFSAN076379; Oregana 23mB, Comp88	Oregano	missing	MOD1_O23mB	WGS	public	sra	ncbi	PAIRED	GENOMIC	ILLUMINA	4344989	32	3962
446	PRJNA258403	SAMN08623774	Pathogen.env	CFSAN	SRX4117974	Cronobacter	0	Illumina MiSeq	RANDOM	MOD1_O21_16	2018-05-23	299	182	Cronobacter sakazakii	PRJNA258403	CFSAN076600	2018-05-23	SRR7209062	SRS3333252	SRP049009	CFSAN076600	sakazakii	environmental/food/other	MOD1	2014	USA:MD			CFSAN076600; Oregano 21-16, Comp84	oregano	missing	MOD1_O21_16	WGS	public	sra	ncbi	PAIRED	GENOMIC	ILLUMINA	4412738	32	4008
480	PRJNA258403	SAMN08611381	Pathogen.env	CFSAN	SRX4142194	Cronobacter	0	Illumina MiSeq	RANDOM	MOD1_LR639	2018-05-30	427	269	Cronobacter sakazakii	PRJNA258403	CFSAN076399	2018-05-31	SRR7235899	SRS3355989	SRP049009	CFSAN076399	sakazakii	environmental/food/other	MOD1	2005	USA:IL			CFSAN076399; ES639	Sodium Caseinate	missing	MOD1_LR639	WGS	public	sra	ncbi	PAIRED	GENOMIC	ILLUMINA	4560643	32	4209
347	PRJNA258403	SAMN04329591	Pathogen.cl	CFSAN	SRX4309936		0	Illumina MiSeq	RANDOM	MOD1_4963-71	2018-06-26	628	393	Cronobacter sakazakii			2018-06-26	SRR7439200	SRS3465742	SRP049009	CFSAN043039		clinical/host-associated	FDA	1971	USA:OK	missing	missing	CFSAN043039	human-stool	missing	MOD1-4963-71	WGS	public	sra	ncbi	PAIRED	GENOMIC	ILLUMINA	4138160	24	3739
