# Supplementary material for: Pan-genome diversification and recombination in Cronobacter sakazakii, an opportunistic pathogen in neonates, and insights to its xerotolerant lifestyle
Source: BMC Microbiol. 2019 Dec 27;19:306. doi: 10.1186/s12866-019-1664-7 (PMC6935241; doi:10.1186/s12866-019-1664-7)
Supplement: Supplementary file 5 — Additional file 5: Table S2. ANI values (%) for each pairwise genome comparison of C. sakazakii and related species. [file 12866_2019_1664_MOESM5_ESM.xlsx]

## Sheet: Table_S2_genusANI
	DRR015985	SRR6681049	SRR6681050	DRR015984	SRR1619524	SRR1619526	SRR1619531	SRR1619551	SRR1619555	SRR1619557	SRR1619558	SRR1619560	SRR1619562	SRR1619563	SRR1619564	SRR1619568	SRR1619569	SRR1619574	SRR1619575	SRR1619577	SRR1619578	SRR1619579	SRR1619585	SRR1619590	SRR1619591	SRR1619592	SRR1619596	SRR1619600	SRR1619606	SRR1619607	SRR1793520	SRR1793524	SRR1793525	SRR1793531	SRR1814236	SRR1849396	SRR7209060	SRR7209061	SRR7209062	SRR7209063	SRR7209064	SRR7209065	SRR7209066	SRR7209067	SRR7209068	SRR7209069	SRR7209070	SRR7209071	SRR7209072
DRR015985	100	98.0822	98.1022	98.0436	97.9843	97.9657	97.9758	97.9623	98.1073	97.9804	98.0451	97.959	97.971	97.9785	97.9636	97.9726	97.9585	97.9793	97.9586	98.1411	98.138	98.1104	97.9667	97.9635	97.9847	97.9789	97.9836	98.0151	98.1012	98.0273	97.9633	97.9871	97.9903	97.9612	97.9735	98.0473	98.0934	98.0554	98.0661	98.0721	98.071	98.1072	98.0741	98.0846	98.0741	98.0844	98.0611	98.0321	98.0591
SRR6681049	98.0772	100	99.8402	97.91	97.8744	97.9399	97.944	97.9514	98.0624	97.9593	97.9353	97.9513	97.932	97.9295	97.9521	97.9317	97.9562	97.9361	97.9464	97.9538	97.9775	99.7853	97.9363	97.9378	97.9169	97.942	97.9172	97.9325	97.9776	97.9308	97.9377	97.931	97.9775	97.9431	99.7399	97.9601	97.9553	97.9289	98.0502	98.0543	98.036	98.0722	98.0889	98.0732	98.0742	98.0759	98.0783	97.951	99.8725
SRR6681050	98.1193	99.8682	100	97.9498	97.86	97.869	97.8567	97.8721	98.0859	97.8685	97.9656	97.8818	97.8976	97.852	97.8731	97.8891	97.9375	97.8522	97.8894	97.8952	97.9181	99.7425	97.9092	97.8675	97.8793	97.8506	97.8932	97.8988	98.064	97.9528	97.8975	97.8765	97.9193	97.9203	99.6118	97.92	97.867	97.9062	98.1006	98.0453	98.0281	98.124	98.0363	98.0413	98.0433	98.0665	98.091	97.8703	99.8649
DRR015984	98.0352	97.9091	97.9513	100	97.8831	97.8612	97.8592	97.8787	97.9364	97.8657	97.8157	97.8681	97.8454	97.8628	97.8584	97.8388	97.8835	97.8583	97.8657	97.8538	97.8569	97.8386	97.8502	97.8573	97.8404	97.8275	97.8451	97.8343	97.853	97.8742	97.8508	97.8398	97.8236	97.8701	97.7742	97.8476	99.7263	99.774	98.0864	98.0186	97.9672	98.1106	97.9916	98.0002	98.0042	98.0038	98.0159	97.8004	97.9833
SRR1619524	97.9968	97.8658	97.8653	97.8318	100	99.7123	99.7296	99.7286	97.8309	99.7412	97.8788	99.7264	99.7127	99.7267	99.7273	99.7604	99.9331	99.7278	99.7296	97.9083	97.9154	97.9148	99.7201	99.7356	99.7114	99.7121	99.7306	97.8315	97.7215	97.8134	99.7504	99.7292	97.815	99.6997	97.8485	97.8851	97.9476	97.9397	98.0025	97.9761	97.9905	98.0137	97.9498	97.9586	97.9424	97.9105	98.0997	97.8335	97.9309
SRR1619526	97.9875	97.8979	97.8985	97.8282	99.759	100	99.9987	99.9968	97.9655	99.9871	97.8712	99.9987	99.9975	99.9978	99.9993	99.9948	99.8049	99.9963	99.9986	97.8266	97.7883	97.9922	99.9951	99.9917	99.997	99.9991	99.9993	97.9462	97.9088	97.8651	99.9912	99.9924	97.8325	99.9912	97.8819	97.8603	97.8944	97.9536	97.9841	97.9663	97.9716	98.0097	98.0132	98.0246	98.0005	98.0082	98.0876	97.8224	97.9303
SRR1619531	98.0225	97.8851	97.8948	97.7562	99.7498	99.9986	100	99.9964	97.963	99.9868	97.892	99.9966	99.9967	99.9948	99.9991	99.9966	99.8205	99.9977	99.9977	97.8239	97.8305	97.9711	99.9918	99.9877	99.9962	99.9989	99.9969	97.9985	97.8802	97.877	99.9896	99.9869	97.8742	99.9886	97.9022	97.9214	97.85	97.8972	98.0107	97.997	97.9858	98.0374	98.012	98.011	98.0108	98.0024	98.1207	97.8395	97.9419
SRR1619551	98.0119	97.8602	97.8863	97.7946	99.7336	99.9951	99.9972	100	97.9634	99.9877	97.8642	99.9991	99.993	99.9955	99.9955	99.995	99.805	99.9961	99.9937	97.7726	97.817	97.9594	99.9909	99.9884	99.9949	99.9977	99.9956	97.9556	97.8848	97.8527	99.9857	99.9869	97.8324	99.9865	97.8621	97.8651	97.8603	97.9418	97.9843	97.9809	97.9949	98.0284	98.0103	98.0012	97.9953	98.0142	98.1063	97.8302	97.9161
SRR1619555	98.0709	98.0219	98.0527	97.9152	97.778	97.9792	97.9859	97.9743	100	97.9693	97.6834	97.9562	97.9678	97.9897	97.9758	97.9687	97.9798	98.0019	97.9768	99.7674	99.7517	98.0983	97.954	97.9584	97.9662	97.9774	97.9468	97.7607	99.7959	97.9294	97.952	97.996	97.8451	97.9491	98.0029	97.8359	97.9288	97.9245	98.1094	98.1016	98.0467	98.1167	98.1182	98.1093	98.1162	98.1009	98.1049	97.9523	97.9102
SRR1619557	97.9404	97.8631	97.9044	97.8399	99.7785	99.9986	99.9983	99.9955	97.9597	100	97.9018	99.9963	99.9952	99.9955	99.9991	99.9942	99.8224	99.9935	99.9984	97.8783	97.8687	97.9902	99.9899	99.9899	99.9942	99.999	99.9989	97.9632	97.9136	97.9283	99.9813	99.9907	97.829	99.9829	97.8915	97.8504	97.856	97.9436	98.03	97.9829	97.9359	98.0312	97.9904	97.9784	98.0092	98.0142	98.1069	97.8384	97.9785
SRR1619558	98.0964	97.909	97.9318	97.8646	97.8438	97.8925	97.8941	97.8852	97.7745	97.8849	100	97.8892	97.9182	97.8883	97.8865	97.893	97.8252	97.9028	97.8864	97.935	97.9272	97.8813	97.8809	97.8905	97.9101	97.8917	97.8895	98.079	97.7134	97.9347	97.8908	97.9101	98.0923	97.8916	98.0593	98.0906	97.9058	97.9374	97.9469	98.0651	97.8478	97.9589	98.0399	98.0584	98.0564	98.0572	98.0411	97.9684	97.9496
SRR1619560	97.9911	97.8852	97.9246	97.8191	99.7488	99.9965	99.9988	99.999	97.9903	99.9834	97.8705	100	99.9946	99.9974	99.9968	99.9966	99.7984	99.998	99.9955	97.7873	97.8007	98.0001	99.9912	99.9902	99.9966	99.9994	99.9972	97.9508	97.9276	97.8599	99.987	99.9886	97.822	99.9863	97.9075	97.8465	97.8364	97.9168	97.9741	97.9817	97.9704	98.014	98.0129	98.0102	97.9943	98.0079	98.1034	97.8346	97.907
SRR1619562	98.0088	97.9036	97.9339	97.8221	99.7955	99.9991	99.9987	99.9984	97.9807	99.9675	97.9192	99.9984	100	99.998	99.9987	99.9967	99.8217	99.9984	99.9984	97.8309	97.8281	97.9617	99.9957	99.9928	99.9973	99.9993	99.9995	97.9453	97.9386	97.8723	99.9921	99.9902	97.8549	99.9926	97.9248	97.8872	97.8558	97.9075	98.0176	97.969	97.9897	98.0363	98.0166	98.0322	98.0016	98.0064	98.1166	97.8401	97.9221
SRR1619563	98	97.8841	97.9121	97.7962	99.8138	99.9986	99.996	99.9959	97.9894	99.9708	97.8964	99.9961	99.9967	100	99.998	99.9958	99.8307	99.9991	99.9981	97.8529	97.8256	98.0072	99.9924	99.9923	99.9962	99.9984	99.998	98.0071	97.91	97.8694	99.9883	99.991	97.8858	99.9903	97.9309	97.9058	97.8283	97.9424	97.9834	97.9847	97.9892	98.0221	97.9947	98.0151	98.0109	97.9932	98.1083	97.7899	97.9178
SRR1619564	98.0136	97.8916	97.9037	97.8128	99.7373	99.9976	99.9991	99.9989	97.9451	99.9769	97.8925	99.9987	99.9965	99.9955	100	99.9952	99.8165	99.9962	99.998	97.7778	97.787	97.9731	99.9941	99.9887	99.9953	99.9996	99.9976	97.9355	97.9088	97.8711	99.9901	99.9897	97.8375	99.9904	97.9053	97.8876	97.8766	97.9075	97.9926	97.9933	97.9973	98.0084	98.0144	98.023	97.9978	98.0133	98.1156	97.8572	97.9203
SRR1619568	98.0038	97.8811	97.8873	97.792	99.7672	99.9972	99.9974	99.9949	97.9659	99.9851	97.9241	99.9947	99.9987	99.9943	99.9968	100	99.8078	99.9954	99.9975	97.8455	97.8127	97.9626	99.9917	99.9928	99.9983	99.9974	99.9969	97.9879	97.9055	97.8864	99.9907	99.9939	97.8979	99.9895	97.9063	97.8943	97.8317	97.958	97.99	97.9754	98.0168	98.0333	97.9846	97.9734	97.9931	98.0078	98.1173	97.7982	97.9621
SRR1619569	97.9918	97.9273	97.9069	97.878	99.9771	99.861	99.8707	99.8557	98.0012	99.8234	97.8748	99.856	99.8752	99.8707	99.8421	99.8611	100	99.8711	99.8746	97.9458	97.9379	97.9779	99.8533	99.8578	99.8711	99.871	99.8473	97.88	97.9675	97.8257	99.856	99.872	97.8421	99.8626	97.8891	97.9158	97.976	97.932	97.9783	97.9705	97.9906	98.0082	97.9532	97.9569	97.9626	97.9561	98.0533	97.8834	97.9848
SRR1619574	97.9895	97.8754	97.9377	97.7962	99.7699	99.9989	99.9989	99.9965	97.9901	99.9941	97.9256	99.9937	99.999	99.999	99.9991	99.9969	99.8281	100	99.9992	97.8369	97.819	97.9853	99.995	99.9952	99.9963	99.9991	99.999	98.0148	97.9261	97.9157	99.9899	99.9913	97.8932	99.9917	97.9388	97.9009	97.8539	97.9545	97.9974	97.9794	97.9879	98.0434	98.0286	98.0168	98.0249	98.0232	98.1199	97.8201	97.9196
SRR1619575	97.9867	97.9	97.9335	97.8329	99.7625	99.9984	99.9978	99.9974	97.9576	99.9861	97.8575	99.9976	99.9988	99.9968	99.9982	99.9972	99.8007	99.9973	100	97.7848	97.8049	97.9763	99.9921	99.9938	99.998	99.9981	99.9987	97.9752	97.9106	97.8634	99.9943	99.9891	97.8154	99.9843	97.8856	97.8517	97.8433	97.949	97.9991	97.9951	98.0138	98.0067	98.011	98.0121	97.9785	98.0042	98.1172	97.7985	97.9129
SRR1619577	98.1532	97.9747	97.9058	97.8617	97.8357	97.839	97.8972	97.8842	99.7384	97.9018	97.9136	97.8942	97.9048	97.8848	97.9044	97.86	97.9454	97.8843	97.8801	100	99.9913	98.0225	97.8842	97.8551	97.8947	97.8803	97.8882	97.9993	99.7759	97.8557	97.8789	97.9031	97.9033	97.8967	97.8794	97.9155	97.9361	98.0225	98.1163	98.1455	98.096	98.1209	98.1195	98.1298	98.0978	98.1414	98.1157	97.8211	98.0899
SRR1619578	98.1221	98.0501	97.8827	97.8349	97.8618	97.8467	97.8517	97.8376	99.7667	97.8538	97.9356	97.8492	97.8755	97.8635	97.8499	97.8151	97.8948	97.8535	97.8379	99.9892	100	98.0197	97.8538	97.8079	97.8627	97.8524	97.8648	98.008	99.8085	97.8131	97.86	97.8708	97.9218	97.848	97.8747	97.9311	97.9133	97.994	98.1095	98.1699	98.0822	98.1372	98.113	98.1209	98.1102	98.1179	98.1119	97.8092	98.079
SRR1619579	98.0882	99.7833	99.7676	97.8713	97.9126	97.9905	97.975	97.9747	98.0998	98.0063	97.9633	97.9664	97.9921	97.9945	97.9706	97.9745	97.9306	97.9823	97.9658	98.0357	98.0006	100	97.9867	97.9757	98.0007	97.9932	97.9966	97.9462	98.0229	97.9184	97.9843	97.9854	97.9704	97.9646	99.607	97.97	97.9464	98.0105	98.0273	98.0705	98.0144	98.062	98.0708	98.0747	98.061	98.0849	98.057	97.9187	99.8428
SRR1619585	97.9605	97.9345	97.9209	97.8454	99.7596	99.999	99.9981	99.9961	97.9795	99.988	97.8557	99.9977	99.9988	99.9937	99.9979	99.9955	99.7986	99.9962	99.9983	97.8274	97.8234	98.0008	100	99.9943	99.9986	99.9988	99.999	97.943	97.9092	97.8585	99.9885	99.9873	97.8335	99.9882	97.9098	97.857	97.8177	97.9334	98.011	97.9461	97.9727	98.0211	97.9867	97.9763	97.9581	98.0057	98.0599	97.7985	97.9018
SRR1619590	97.9805	97.8726	97.8918	97.809	99.7534	99.9987	99.9963	99.9962	97.9635	99.9905	97.9053	99.993	99.998	99.9954	99.998	99.9969	99.8191	99.9969	99.9991	97.8299	97.7971	97.9502	99.9911	100	99.9953	99.9988	99.9987	97.9873	97.8987	97.9011	99.9883	99.9954	97.8811	99.9838	97.8913	97.899	97.8451	97.9672	98.0054	97.9955	97.9852	98.0361	97.9925	97.9884	98.0016	98.009	98.12	97.841	97.9145
SRR1619591	98.0249	97.9098	97.9433	97.832	99.783	99.9989	99.9985	99.9964	97.9912	99.9891	97.9082	99.9965	99.9995	99.9979	99.9985	99.9983	99.8376	99.9971	99.9981	97.8086	97.8252	97.9983	99.9945	99.9925	100	99.9993	99.9992	97.9889	97.9229	97.8865	99.9928	99.9922	97.9064	99.9883	97.9293	97.9178	97.8977	97.9388	98.0094	98.0139	97.9696	98.0487	98.0153	98.0152	98.0293	98.0061	98.1171	97.8464	97.9384
SRR1619592	97.996	97.8841	97.9317	97.8028	99.7802	99.9991	99.9989	99.9969	97.9945	99.9859	97.9154	99.9967	99.9978	99.9972	99.9997	99.9953	99.8309	99.9977	99.9982	97.8166	97.8265	97.9861	99.9957	99.9919	99.9975	100	99.9991	98.0105	97.9306	97.9114	99.9934	99.9903	97.8746	99.9891	97.9256	97.8879	97.8399	97.9283	97.9785	97.9919	97.9875	98.0058	97.9978	98.0153	98.0071	97.9932	98.1191	97.8202	97.9348
SRR1619596	98.0033	97.909	97.9262	97.8092	99.7851	99.9996	99.9988	99.9967	98.0141	99.9922	97.9159	99.9962	99.9949	99.9972	99.9995	99.9952	99.8263	99.9985	99.9989	97.8309	97.8241	97.9986	99.9936	99.995	99.9976	99.9995	100	97.9512	97.9425	97.8577	99.9905	99.9903	97.8817	99.9883	97.9021	97.8888	97.8699	97.9539	98.001	97.9917	97.9772	98.0262	97.9902	97.9829	97.9954	97.9814	98.0925	97.8306	97.9333
SRR1619600	97.9821	97.9043	97.9054	97.8807	97.8471	97.9193	97.9376	97.9066	97.7774	97.9133	98.0856	97.8987	97.9281	97.9104	97.906	97.9412	97.8926	97.9428	97.9086	97.9761	97.9745	97.8799	97.9142	97.9321	97.9168	97.8899	97.9006	100	97.7796	98.013	97.9017	97.8861	99.7028	97.9154	97.9252	99.7521	97.8543	97.8438	97.9902	97.9093	97.9986	97.9983	97.9278	97.958	97.9594	97.9534	98.0391	98.0655	97.879
SRR1619606	98.1331	97.9891	97.9694	97.8775	97.754	97.9429	97.9488	97.9407	99.7981	97.9041	97.7308	97.9471	97.97	97.9369	97.9555	97.9479	97.9585	97.9286	97.9432	99.8128	99.7928	98.0783	97.912	97.9375	97.9652	97.9496	97.9175	97.852	100	97.8872	97.955	97.9582	97.8161	97.9537	97.9107	97.8021	97.8846	97.9813	98.1011	98.0427	98.0826	98.1426	98.062	98.0643	98.0804	98.0953	98.1103	97.8711	97.9363
SRR1619607	98.0108	97.8929	97.9155	97.8774	97.8154	97.8663	97.829	97.862	97.9014	97.8326	98.045	97.8999	97.8573	97.8449	97.8369	97.8391	97.8394	97.8477	97.8622	97.8484	97.8114	97.8994	97.8589	97.8565	97.8476	97.8546	97.8717	98.021	97.8573	100	97.8356	97.8509	98.0336	97.8487	98.0603	98.059	97.8738	97.8496	97.9746	97.9401	97.9256	97.9651	97.8829	97.882	97.8758	97.873	97.9559	99.7275	97.8931
SRR1793520	98.003	97.9223	97.9364	97.8773	99.779	99.9989	99.9981	99.9961	97.9733	99.984	97.8676	99.9985	99.999	99.998	99.9987	99.9962	99.8298	99.9949	99.9981	97.8476	97.8584	97.9623	99.9936	99.9912	99.9991	99.9989	99.9993	97.9263	97.9067	97.8691	100	99.9939	97.8263	99.9772	97.8787	97.8839	97.9251	97.9252	98.0134	98.0038	97.9573	98.0177	98.0333	98.0397	98.0184	97.9722	98.0941	97.8822	97.9246
SRR1793524	97.9602	97.9052	97.9499	97.8227	99.7549	99.9989	99.9956	99.9959	97.9676	99.9861	97.9347	99.9933	99.999	99.998	99.9988	99.9973	99.8299	99.9983	99.9983	97.8232	97.8016	98.0042	99.9899	99.9973	99.995	99.999	99.9991	97.9865	97.9214	97.9298	99.9932	100	97.8693	99.9897	97.9329	97.888	97.8698	97.9341	98.0104	97.9523	97.9712	98.0395	97.9885	97.9957	97.9998	98.0168	98.1307	97.8267	97.9366
SRR1793525	97.9761	97.9853	97.9491	97.8233	97.8496	97.8639	97.8712	97.8588	97.859	97.8699	98.0828	97.8594	97.8687	97.8656	97.8491	97.8807	97.8612	97.8763	97.8629	97.9733	97.9895	97.9207	97.8767	97.8798	97.8785	97.8837	97.8829	99.7622	97.7731	98.0557	97.8439	97.8947	100	97.8615	97.9364	99.9899	97.852	97.8554	98.0398	97.9987	98.0493	98.0645	97.9984	97.9973	97.9898	98.0083	97.9841	98.0636	97.9512
SRR1793531	97.9956	97.9183	97.909	97.8582	99.7615	99.9984	99.9969	99.9965	97.9508	99.9888	97.8337	99.9965	99.9984	99.9959	99.9982	99.9985	99.8047	99.9962	99.9979	97.8115	97.8073	97.9683	99.9953	99.9964	99.9979	99.9972	99.9983	97.9519	97.8867	97.8513	99.9881	99.9955	97.8475	100	97.8875	97.8683	97.8625	97.9718	98.0089	97.981	97.9958	98.0306	98.0053	98.0122	97.9821	97.9912	98.1059	97.8563	97.9212
SRR1814236	97.9888	99.719	99.6511	97.8518	97.86	97.9359	97.9378	97.9214	97.9407	97.9497	98.0396	97.9374	97.9375	97.9443	97.9239	97.9213	97.8719	97.9304	97.9214	97.8866	97.8906	99.5748	97.9205	97.9127	97.9554	97.9317	97.9267	97.981	97.8264	98.0386	97.92	97.9423	97.9783	97.9217	100	97.9884	97.8801	97.8695	97.9515	97.9433	97.8853	97.9848	97.9947	97.9798	97.9682	98.0302	97.9844	97.9968	99.7446
SRR1849396	98.07	97.9683	97.9296	97.8518	97.9439	97.863	97.8453	97.8579	97.8742	97.8296	98.1032	97.8659	97.8815	97.8415	97.8681	97.864	97.93	97.858	97.8704	97.9563	97.9734	97.9374	97.9055	97.8396	97.8539	97.8466	97.8694	99.7593	97.7966	98.0723	97.8746	97.8493	99.9947	97.8482	97.953	100	97.8725	97.9002	98.0537	98.0218	98.0474	98.0797	97.9999	97.9991	97.9931	98.0123	98.02	98.1018	97.9742
SRR7209060	98.081	97.9546	97.8795	99.7236	97.9306	97.8779	97.889	97.8898	97.9227	97.8786	97.8933	97.8895	97.8862	97.8755	97.8984	97.8932	97.9601	97.8773	97.8822	97.8932	97.8911	97.9178	97.8761	97.886	97.8887	97.879	97.895	97.9232	97.8861	97.9008	97.9218	97.8943	97.8717	97.8777	97.8067	97.8837	100	99.9076	98.1115	97.9706	98.0209	98.1194	97.9744	97.9806	97.9746	97.9608	98.0447	97.8383	97.9698
SRR7209061	98.0812	97.9291	97.8953	99.7733	97.9511	97.9246	97.954	97.9238	97.9014	97.9661	97.9411	97.9604	97.9229	97.9636	97.9369	97.9383	97.9605	97.9399	97.9252	98.0131	98.0157	97.9775	97.9282	97.9385	97.9221	97.9571	97.9405	97.881	97.9109	97.9011	97.9308	97.9751	97.9208	97.9084	97.8615	97.9262	99.9217	100	98.1052	97.9913	98.0386	98.0991	97.9948	97.9766	97.9839	97.9958	98.067	97.9512	97.9286
SRR7209062	98.1217	98.0505	98.1058	98.0887	97.988	97.9991	97.9866	97.9967	98.1227	97.9965	97.8955	98.0119	98.0072	97.9968	97.9922	98.0168	97.9707	98.016	98.0046	98.1	98.1213	98.0579	98.0065	97.998	97.9974	98.0121	98.0048	98.0089	98.1219	97.993	98.0171	98.0118	97.997	97.9957	97.9376	98.0217	98.0973	98.103	100	97.968	98.1601	99.9958	98.0269	97.994	97.9881	98.0173	98.079	97.963	97.9941
SRR7209063	98.1029	98.0781	98.106	97.9887	97.9689	97.9843	97.9795	97.9896	98.1211	98.0088	98.051	97.9936	97.9916	97.9764	97.9856	98.0058	97.9367	97.9807	97.9914	98.1124	98.1049	98.0543	98.0127	97.9845	97.984	97.9692	97.9887	98.0101	98.0736	97.9859	98.0009	97.9782	98.0197	97.9781	97.9845	98.0185	97.9636	97.9928	98.011	100	98.0576	97.9962	99.9466	99.9635	99.9639	99.9641	98.0937	97.9741	98.022
SRR7209064	98.1056	98.0654	98.0436	97.9174	98.0056	97.9805	97.9903	97.9907	98.0772	98.0052	97.843	97.9986	98.0022	97.9847	97.988	98.0106	97.9644	97.989	97.9885	98.0653	98.0754	98.0068	97.9671	97.973	98.0021	97.9828	97.9735	97.9708	98.0555	97.9219	97.9891	97.9645	98.0279	97.987	97.914	98.0492	98.0156	98.0605	98.1611	97.979	100	98.173	97.9895	97.9942	97.9841	97.996	98.1282	97.9433	97.9408
SRR7209065	98.1051	98.0853	98.1002	98.0447	97.9834	98.0098	97.9956	98.0019	98.1396	98.0042	97.9209	97.9911	98.013	98.002	98.0017	98.0187	97.9592	98.0165	98.0178	98.1282	98.126	98.1016	98.035	97.9933	98.0047	97.998	98.0223	97.9699	98.1385	98.0091	98.0048	98.0079	98.0255	97.9969	97.957	98.0603	98.1331	98.0929	99.9994	97.9815	98.1691	100	98.0428	98.0297	98.0246	98.029	98.0879	97.9685	98.024
SRR7209066	98.0605	98.0611	98.0605	97.981	97.9564	98.0042	98.0047	98.0021	98.1099	97.9931	98.0311	97.9895	97.9859	98.0083	97.9997	98.0107	97.944	98.0124	98.0054	98.0885	98.098	98.0267	98.011	98.012	97.9907	98.0102	97.9998	97.9331	98.0587	97.9256	97.9864	97.9795	97.9801	97.9852	97.9515	97.9914	97.9437	97.9931	98.0153	99.9597	97.9733	97.9804	100	99.9976	99.9979	99.9997	98.0996	97.9415	98.0259
SRR7209067	98.108	98.0636	98.0721	98.0102	97.9547	98.006	98.019	98.0096	98.1148	97.9979	98.0323	97.9923	97.9888	98.0185	98.006	98.0214	97.9499	98.0203	97.9993	98.1114	98.0872	98.0167	98.009	98.0035	97.9996	98.0159	98.0033	97.9777	98.0987	97.9441	97.9843	98.0025	98.0036	97.9889	97.9768	98.0081	97.9585	98.0226	98.021	99.9785	98.0048	98.023	99.9998	100	99.9998	99.997	98.1005	97.9708	98.028
SRR7209068	98.1086	98.0758	98.0619	97.9868	97.9652	98.0214	98.016	98.0208	98.1467	97.9996	98.0422	98.0068	98.0014	98.0184	98.0173	98.0113	97.9865	98.0143	98.0145	98.1066	98.1053	98.0284	98.0207	98.0167	98.0025	98.0262	98.0118	97.9415	98.0905	97.9344	97.9915	98.0001	98.0134	98.0048	97.9645	98.025	97.9665	98.0241	97.9954	99.9564	98.0129	98.0358	99.9997	99.9979	100	99.9997	98.1301	97.9726	98.0236
SRR7209069	98.0239	98.0473	98.0735	98.0033	97.9456	97.9723	97.9691	97.9667	98.1082	97.9524	97.998	97.9755	97.97	97.977	97.9638	97.9903	97.9248	97.9677	97.9658	98.069	98.0876	97.9852	97.9967	97.9606	97.9777	97.9785	98.0088	97.9345	98.0435	97.9574	97.9946	97.9763	97.9909	97.9684	97.9446	97.9951	97.9368	97.9736	98.0051	99.9606	97.9787	98.0095	99.9997	99.9969	99.9975	100	98.0919	97.9757	97.9984
SRR7209070	98.0865	98.0308	98.0602	98.0108	98.0793	98.1062	98.1141	98.1094	98.0881	98.0878	97.9756	98.1226	98.119	98.1113	98.1097	98.1001	98.0445	98.1072	98.1119	98.1018	98.1027	98.0863	98.1237	98.1082	98.116	98.1072	98.1216	98.0213	98.1021	98.0132	98.1306	98.1235	97.9789	98.1091	97.9739	97.9896	98.0363	98.0108	98.0702	98.0901	98.0792	98.0661	98.1048	98.0952	98.0814	98.0829	100	97.9907	98.0092
SRR7209071	98.0695	97.9073	97.8988	97.8065	97.8202	97.8492	97.8782	97.8699	97.9815	97.8716	98.0073	97.847	97.8431	97.8764	97.8515	97.8503	97.8408	97.8582	97.8531	97.8545	97.8189	97.8714	97.8552	97.8685	97.8456	97.8726	97.8828	98.0654	97.8744	99.7451	97.8648	97.8712	98.0476	97.8362	97.9264	98.0379	97.8652	97.9424	98.0082	98.0002	97.9652	97.9709	97.9433	97.9285	97.9505	97.9495	97.9981	100	97.906
SRR7209072	98.0564	99.8574	99.8698	97.9551	97.8567	97.9346	97.9292	97.9332	97.9378	97.9351	97.973	97.9419	97.9329	97.9375	97.9278	97.9422	97.8888	97.9418	97.9309	98.0914	98.0727	99.8384	97.9431	97.9178	97.9321	97.9305	97.9453	97.8517	97.882	97.9307	97.9336	97.9299	97.9647	97.9187	99.7031	97.9669	97.9229	97.8664	97.9419	98.0036	97.975	97.941	98.0165	98.0099	97.9944	98.0061	98.0075	97.9265	99.9848
SRR7209073	98.125	99.8156	99.6695	97.8614	97.9651	97.9581	97.979	97.9686	98.0694	97.9646	97.9166	97.9724	97.9671	97.9716	97.9672	97.9602	97.9546	97.969	97.9632	98.0041	97.9888	99.8585	97.9408	97.9576	97.9738	97.9585	97.9629	98.0033	98.0047	97.9677	97.9543	97.9712	97.9803	97.932	99.6311	97.984	97.9094	98.0057	98.0873	98.1367	98.064	98.0894	98.1023	98.1035	98.1143	98.0905	98.0679	97.8987	99.8708
SRR7209074	98.0382	99.8048	99.771	97.7714	97.8829	97.8924	97.9263	97.9159	97.8554	97.9599	97.8563	97.9167	97.8944	97.9221	97.9087	97.9095	97.8709	97.9209	97.907	98.0074	97.9703	99.7893	97.884	97.908	97.9211	97.9096	97.8965	97.9327	97.7723	97.9533	97.9238	97.9237	97.8657	97.8781	99.6377	97.8517	97.8554	97.879	97.977	98.0145	97.9477	97.9408	98.0206	98.0376	98.0114	98.0249	98.0633	97.8472	99.7308
SRR7209075	98.1042	99.8387	99.8766	97.9588	97.8729	97.9247	97.9287	97.9234	97.9275	97.9043	97.9608	97.9215	97.9306	97.9441	97.9251	97.9031	97.9174	97.9335	97.9036	98.0994	98.0872	99.846	97.913	97.9014	97.912	97.9265	97.9139	97.8853	97.8921	97.9139	97.9228	97.9401	97.9965	97.9033	99.7261	98.0074	97.9087	97.8837	97.8896	98.0133	97.9784	97.9366	97.9885	98.0022	97.9777	97.9949	98.0025	97.9332	99.9806
SRR7209076	97.9619	97.9916	97.9461	97.8929	98.1036	98.1071	98.1239	98.0895	97.9697	98.1116	97.9257	98.0977	98.0922	98.122	98.0954	98.1409	98.0708	98.1192	98.1129	97.9904	98.0094	97.9673	98.123	98.1248	98.1257	98.1131	98.1359	97.9805	97.9506	97.8669	98.0921	98.1267	97.9252	98.1116	97.8737	97.9572	97.9428	97.9486	97.9458	97.9553	98.0151	98.0056	98.0208	98.0281	98.0231	98.0092	98.0808	97.9031	97.9237
SRR7209077	98.0398	97.9695	97.9786	97.9496	99.9239	99.9466	99.938	99.9485	98.0174	99.9395	97.9502	99.9482	99.9482	99.9401	99.9449	99.9426	99.9032	99.9349	99.9464	97.9991	98.0202	98.0039	99.9298	99.9346	99.9427	99.9418	99.9317	98.0201	97.999	97.9371	99.9422	99.935	97.9324	99.9356	97.98	97.9552	97.9832	97.9982	98.0206	98.0187	98.0583	98.013	97.9947	97.9917	97.9963	98.0156	98.1073	97.9739	97.9553
SRR7209078	98.058	97.9561	97.9471	97.8582	97.8721	97.9235	97.9068	97.91	98.0286	97.9136	98.159	97.9187	97.9278	97.926	97.9098	97.9186	97.8875	97.9188	97.9122	97.9569	97.9597	97.97	97.9137	97.8974	97.9194	97.9273	97.9278	99.7817	97.9543	98.062	97.9038	97.9075	99.9333	97.9104	97.9844	99.9376	97.8533	97.921	98.0063	97.9858	98.0827	98.0242	97.964	97.9849	97.9762	97.9863	98.0308	98.0426	97.9944
SRR7209079	98.0842	98.0131	98.03	97.8891	97.9778	97.9873	98.0114	97.9928	99.9616	97.9885	97.9887	98.0015	98.0032	97.9941	98.0048	98.0074	97.9729	98.0104	98.0138	99.7488	99.7401	98.0817	97.988	98.0032	97.9986	97.9936	97.9946	97.9593	99.7771	97.942	98.0066	98.0123	97.9982	97.9972	97.9995	98.0275	98.0189	97.9691	98.1135	98.0873	98.091	98.1529	98.0837	98.0788	98.0881	98.0929	98.1045	97.9646	98.0957
SRR7209080	98.0995	97.9537	97.8773	99.7147	97.9676	97.8937	97.9089	97.9116	97.9235	97.9087	97.8354	97.9045	97.9074	97.8936	97.9212	97.8895	97.9708	97.9095	97.9126	97.8659	97.8525	97.9255	97.8963	97.8992	97.9021	97.911	97.9135	97.8792	97.8753	97.8707	97.9287	97.9132	97.8547	97.8767	97.7943	97.8348	99.997	99.9222	98.0996	97.961	98.0447	98.0992	97.9687	97.9835	97.9849	97.9954	98.0105	97.8627	97.9302
SRR7209081	98.0901	97.9605	97.8729	99.7294	97.8969	97.9506	97.9276	97.9534	97.7465	97.9305	97.8023	97.9523	97.9573	97.9401	97.943	97.9139	97.9469	97.9393	97.9218	97.9833	97.9654	97.8911	97.9507	97.9357	97.9409	97.9494	97.9253	97.8837	97.7297	97.9388	97.9715	97.93	97.8106	97.9235	97.7871	97.8325	99.7946	99.8602	98.0836	97.9645	97.969	98.0951	97.9525	97.9394	97.9512	97.9476	98.0302	97.8681	97.8328
SRR7209082	98.0928	97.9688	97.8729	99.7448	97.9062	97.9559	97.9464	97.9487	97.7751	97.9287	97.7895	97.9762	97.9522	97.9343	97.9628	97.9114	97.9495	97.9437	97.9313	97.9579	97.9526	97.8756	97.9601	97.9417	97.935	97.9538	97.9336	97.8517	97.7697	97.9538	97.9797	97.9402	97.7973	97.9332	97.7962	97.7893	99.8102	99.862	98.0866	97.9667	97.9598	98.1077	97.9814	97.971	97.9725	97.9689	98.0294	97.8518	97.8176
SRR7209083	98.1031	97.9919	98.0394	97.9027	97.9801	97.9903	97.9995	97.9949	98.0898	97.9657	97.9497	97.9794	98.0199	98.0003	97.9837	97.9919	97.9927	98.0035	97.9906	98.057	98.0089	98.0663	97.9933	98.0106	98.0294	98.0101	98.0101	97.9296	98.0097	99.7527	98.0088	98.0082	98.0037	97.988	97.9474	98.0438	98.0096	97.9989	98.092	98.0869	98.0453	98.0976	98.0651	98.0729	98.0544	98.0495	98.0477	99.7725	97.9916
SRR7209084	98.0951	97.9867	98.0352	97.9264	98.0138	98.0138	98.0195	98.0175	98.1177	97.9772	97.9756	98.0134	98.0244	98.0299	98.0175	98.0062	97.9998	98.0272	98.0082	98.0469	98.0108	98.0572	98.003	98.0157	98.0324	98.0176	98.0161	97.9437	98.0317	99.7472	98.0224	98.0093	98.003	97.9968	97.9729	98.0224	97.998	97.9956	98.0718	98.0659	98.0458	98.0936	98.0666	98.0751	98.0445	98.0688	97.9999	99.7925	97.9939
SRR7235663	98.069	97.8992	97.9294	97.8234	97.9095	97.9362	97.9421	97.9361	97.8786	97.9628	98.0958	97.9322	97.9401	97.9421	97.9327	97.9661	97.909	97.951	97.9467	97.9355	97.932	97.9733	97.9271	97.945	97.9382	97.9305	97.9392	99.6608	97.8199	98.0893	97.9426	97.9272	99.8296	97.9432	98.0471	99.8238	97.8532	97.89	98.0384	97.9441	98.0527	98.0814	97.9821	97.9858	97.9782	97.972	97.9933	98.0801	97.9187
SRR7235664	98.0184	97.9591	97.9096	97.824	97.8748	97.988	98.01	98.0029	97.9498	97.9962	98.0998	97.9877	97.9978	97.9947	98.0013	98.0311	97.9236	98.0084	97.9945	97.8934	97.8862	97.9479	97.9847	98.0239	97.998	97.9971	97.9936	99.9069	97.9224	98.0064	97.9975	97.9746	99.7924	98.0078	97.983	99.7951	97.8787	97.8872	98.0353	97.9818	98.0402	98.0356	97.9717	97.9648	97.9472	97.9372	98.0073	98.0078	97.9534
SRR7235665	98.0731	97.9648	97.9368	97.9193	97.8663	97.9063	97.9211	97.9178	97.9987	97.8825	99.8728	97.898	97.9414	97.9073	97.9218	97.9226	97.8996	97.9334	97.9184	97.9888	97.9766	97.8981	97.9289	97.9256	97.9383	97.9096	97.9106	98.0882	97.9555	97.9992	97.9172	97.9232	98.0178	97.906	98.01	98.0941	97.9403	97.9772	98.0335	98.0816	97.9718	98.0331	98.0306	98.0447	98.0352	98.0483	98.0616	98.014	97.9996
SRR7235666	98.0722	97.975	97.997	97.9357	98.0588	98.0405	98.0432	98.0456	98.0325	98.0265	97.9306	98.0491	98.0674	98.0476	98.0433	98.0535	98.0684	98.058	98.0577	98.0406	98.0418	98.0067	98.0486	98.0384	98.0537	98.0421	98.0422	98.0236	98.0231	97.9926	98.0669	98.0429	97.9013	98.0561	97.8684	97.9026	97.9795	98.0287	98.0179	98.0408	97.9915	98.0628	98.0648	98.0629	98.077	98.0462	99.5547	97.9236	97.9675
SRR7235667	98.023	97.9242	97.9343	97.873	99.8534	99.8456	99.8481	99.8488	97.9719	99.8333	97.9141	99.8487	99.8484	99.8524	99.8411	99.8595	99.8662	99.8541	99.8549	97.9365	97.9843	97.9757	99.8304	99.8539	99.8553	99.8484	99.8448	97.9863	97.9191	97.8646	99.8256	99.8499	97.8748	99.84	97.9321	97.8559	97.9451	97.9594	97.9739	97.9767	98.0278	98.0184	98.0236	98.0336	98.0047	98.0144	98.1027	97.9445	97.9953
SRR7235668	98.0956	98.0292	98.0242	97.8859	97.9876	98.0215	98.0294	98.0224	98.0606	97.9903	97.9652	98.0402	98.0199	98.0403	98.0225	98.0273	97.9915	98.028	98.0121	98.0337	97.998	98.0479	97.9948	98.0122	98.0285	98.0243	98.0146	97.8996	98.007	99.6866	98.0082	98.0178	97.9801	98.0277	97.9447	97.9916	97.978	97.9882	98.0894	98.0523	98.065	98.0851	98.0391	98.0251	98.0303	98.0322	98.0218	99.727	98.0376
SRR7235669	98.0176	97.9568	98.0191	97.9737	98.0639	98.1233	98.1143	98.1258	97.8222	98.1148	97.8632	98.1489	98.1491	98.1364	98.108	98.1627	98.1222	98.1592	98.158	98.0067	98.0332	97.9756	98.1878	98.1544	98.1529	98.1126	98.1849	97.9458	97.8698	97.9024	98.16	98.1366	97.8912	98.1435	97.9334	97.9103	97.9495	97.925	97.9913	97.9975	97.9816	98.0301	98.0322	98.0321	98.0325	98.0153	98.041	97.9321	97.869
SRR7235670	97.9267	97.9064	97.9013	97.88	97.8582	97.8872	97.9059	97.8889	97.9159	97.861	97.78	97.8923	97.8892	97.9079	97.9043	97.9314	97.8291	97.9288	97.9078	97.8812	97.8864	97.8946	97.8789	97.9127	97.923	97.9227	97.9215	97.8531	97.8453	97.779	97.8866	97.9053	97.843	97.9109	97.8094	97.8034	97.8611	97.9077	97.9098	97.9188	97.813	97.9463	97.873	97.8771	97.8559	97.8811	97.9686	97.784	97.8481
SRR7235671	97.9257	97.8748	97.9305	97.8603	97.8423	97.8817	97.9073	97.8869	97.9176	97.8602	97.7644	97.8872	97.8904	97.9019	97.8883	97.91	97.817	97.9099	97.9005	97.8961	97.9057	97.8911	97.8769	97.8905	97.907	97.9035	97.8986	97.8525	97.8576	97.7915	97.8949	97.8806	97.8403	97.8962	97.8362	97.844	97.8849	97.8885	97.9016	97.9046	97.8255	97.9555	97.8863	97.8859	97.8623	97.8558	97.9757	97.7758	97.8451
SRR7235672	98.0419	99.8578	99.793	97.8965	97.8508	97.9212	97.9517	97.9314	98.0311	97.9347	97.993	97.9332	97.9387	97.9378	97.9501	97.9354	97.8792	97.9396	97.9496	97.9586	97.9622	99.7224	97.9052	97.9164	97.9246	97.9134	97.8953	97.9414	98.0146	97.9465	97.9176	97.8988	97.9341	97.9368	99.5925	97.8958	97.8745	97.9468	98.047	98.0348	97.9993	98.0626	98.013	98.0401	98.0491	98.0694	98.0849	97.8491	99.8814
SRR7235673	98.0988	99.7862	99.8156	97.8985	97.8025	97.8604	97.8901	97.8705	98.1448	97.8918	97.9287	97.8584	97.8988	97.875	97.8735	97.8759	97.8645	97.894	97.8611	98.0715	98.0517	99.8314	97.8818	97.874	97.9231	97.8778	97.8962	97.9431	98.0799	97.9229	97.8704	97.8974	97.9276	97.8624	99.6086	97.9387	97.9614	97.9483	98.0016	98.0093	97.9911	97.9868	98.0154	98.0219	98.0227	98.0403	98.066	97.9591	99.8485
SRR7235674	98.0702	97.9908	97.9843	97.9176	99.8912	99.926	99.9156	99.9185	98.04	99.8966	97.9029	99.9179	99.8997	99.925	99.9172	99.9096	99.8835	99.9213	99.9163	97.9579	97.937	97.9809	99.9093	99.9123	99.8964	99.9236	99.9226	98.0473	97.933	97.8929	99.896	99.9184	97.8374	99.9019	97.9764	97.8502	97.9251	97.9829	98.0449	98.0564	98.0014	98.0507	98.0251	98.0268	98.0252	98.0552	98.1201	97.8856	98.0303
SRR7235675	98.0446	98.003	97.9849	97.9361	99.9009	99.9187	99.9144	99.919	98.0246	99.9004	97.8787	99.9169	99.9188	99.9163	99.9174	99.9056	99.9014	99.9201	99.9183	97.9324	97.9271	97.9659	99.9076	99.9167	99.9162	99.9147	99.9185	97.9549	97.9304	97.8664	99.919	99.9079	97.8375	99.8987	97.9819	97.8605	97.9217	97.9827	98.0113	98.0715	97.977	97.9999	98.0185	98.0198	98.0093	98.0282	98.106	97.8388	97.9918
SRR7235676	98.0387	97.9673	97.9042	97.8885	99.8906	99.9225	99.9245	99.9318	97.9456	99.8955	97.858	99.9304	99.9183	99.9192	99.931	99.9252	99.8806	99.9207	99.9323	97.9083	97.9162	97.9595	99.8829	99.9234	99.9149	99.917	99.8972	97.8783	97.9159	97.8866	99.9129	99.9085	97.8264	99.9107	97.9311	97.8573	97.9463	97.9746	98.0116	98.0048	97.9469	98.0133	97.9699	97.9827	97.9632	98.0373	98.0929	97.8491	97.9703
SRR7235677	98.0187	97.9739	97.9587	97.8956	97.9902	98.106	98.0921	98.1127	97.9953	98.0765	98.0067	98.106	98.0981	98.1152	98.1126	98.0844	98.0741	98.13	98.1098	97.8811	97.8954	97.9544	98.0833	98.1196	98.084	98.0947	98.0947	97.8802	97.9966	97.8528	98.1027	98.1033	97.9206	98.1159	97.9542	97.9478	97.8236	97.9395	98.0382	98.1064	98.045	98.0557	98.0502	98.0426	98.0604	98.041	98.1009	97.8244	97.9917
SRR7235678	98.0416	99.7861	99.8025	97.8677	97.8916	97.8926	97.8954	97.8951	97.8255	97.8911	97.8594	97.894	97.9107	97.8893	97.9003	97.9055	97.9161	97.8998	97.8923	97.9846	98.01	99.7195	97.9011	97.9059	97.9103	97.901	97.9032	97.9513	97.779	97.9086	97.9043	97.9244	97.882	97.8869	99.6045	97.8948	97.8096	97.8958	98.0245	98.0912	97.9941	98.0429	98.0646	98.0766	98.0725	98.0763	98.0595	97.9135	99.7595
SRR7235679	98.0017	97.9607	97.9142	97.8868	99.8962	99.9232	99.9119	99.9193	97.9806	99.8805	97.9011	99.9198	99.9078	99.9199	99.9147	99.9065	99.846	99.9152	99.9153	97.926	97.9085	97.9503	99.8945	99.9124	99.9112	99.919	99.9025	97.8182	97.9325	97.8439	99.9046	99.9047	97.8167	99.8989	97.8855	97.8297	97.961	97.9702	98.0175	98.0184	97.9527	98.0147	97.9917	98.0014	97.9845	98.0235	98.0914	97.8384	97.9852
SRR7235680	98.0987	98.0939	97.9345	97.8921	97.8986	97.9728	97.9621	97.9816	99.8067	97.9578	98.003	97.9925	97.9652	97.9756	97.9613	97.9892	97.9021	97.9571	97.9727	99.794	99.7854	98.1349	97.9671	97.9672	97.9629	97.9473	97.9778	98.0048	99.7797	97.9598	97.972	97.9662	97.9894	97.9895	98.0183	97.9537	97.9746	98.0781	98.059	98.0722	98.0859	98.1192	98.0742	98.0739	98.0695	98.1033	98.1346	97.8715	98.0374
SRR7235681	98.0703	97.9546	97.9054	97.828	97.8684	97.9372	97.931	97.9523	97.9909	97.9274	97.8914	97.9632	97.9329	97.9405	97.9458	97.981	97.9027	97.9497	97.9662	97.8888	97.8738	97.9669	97.9382	97.9853	97.929	97.9316	97.9223	97.8755	98.0229	99.6805	97.9647	97.9312	97.9041	97.9829	97.8748	97.9376	97.9108	97.9457	97.9446	98.0109	97.9131	97.9512	97.995	97.9949	98.0117	98.0002	98.041	99.4265	97.9402
SRR7235682	98.0403	97.9869	97.9722	97.8717	99.881	99.8613	99.8595	99.8639	98.0251	99.839	97.8656	99.8631	99.8503	99.8596	99.861	99.8552	99.8469	99.8561	99.8623	97.9353	97.9222	97.9626	99.8262	99.8573	99.8473	99.857	99.8387	97.978	97.8863	97.8431	99.8659	99.8504	97.8104	99.8467	97.9594	97.8237	97.9276	97.949	98.0002	97.9898	97.9827	98.0414	97.9822	97.9916	97.9818	98.0328	98.1219	97.8932	98.0268
SRR7235684	98.0545	97.9842	97.9482	99.7639	97.9251	97.963	97.971	97.9492	97.9284	97.9429	97.8757	97.9587	97.9449	97.9612	97.9521	97.9634	97.9626	97.9523	97.9618	98.0278	98.0188	97.9487	97.9428	97.9538	97.95	97.9639	97.939	97.8864	97.9368	97.9129	97.9424	97.9714	97.8533	97.9527	97.8155	97.8424	99.8134	99.9746	98.0921	97.9913	97.9974	98.074	97.9855	97.9841	97.9776	97.9928	98.0299	97.8754	97.9607
SRR7235685	98.0641	98.0371	98.0761	98.047	97.8768	98.0117	98.0132	98.0025	97.8015	97.9972	97.9363	97.9942	98	98.0252	97.9976	98.0179	97.9058	98.0295	98.0097	98.0848	98.0818	97.9466	97.9984	98.0228	98.0134	98.0294	98.0099	97.9701	97.8221	97.9609	98.001	98.0171	97.8643	98.0247	97.9516	97.8477	98.0011	97.953	98.0826	98.0449	98.0534	98.0896	98.0456	98.0436	98.0429	98.0123	98.1143	97.9553	97.936
SRR7235686	97.977	97.98	97.916	97.8234	98.0863	98.1043	98.0943	98.0991	97.9932	98.073	97.8075	98.1143	98.1221	98.1033	98.0995	98.11	98.1082	98.0899	98.1096	97.9558	97.963	97.9704	98.1035	98.098	98.117	98.112	98.1171	97.9185	97.9276	97.9208	98.1227	98.1196	97.917	98.1213	97.8498	97.9286	97.8288	97.9229	97.9279	97.9987	97.9088	97.978	98.0255	98.025	98.0207	98.0227	98.0639	97.8311	97.8105
SRR7235687	98.0072	97.9105	97.8895	97.8167	99.882	99.8902	99.8775	99.8892	97.9767	99.861	97.8993	99.877	99.8636	99.8787	99.8828	99.8811	99.8877	99.8776	99.8907	97.9015	97.9143	97.9405	99.8732	99.8723	99.8517	99.8788	99.8716	97.8644	97.9304	97.7718	99.8722	99.8692	97.8013	99.8288	97.9051	97.8338	97.927	97.9787	98.028	97.9977	97.9326	98.009	97.9881	97.996	97.9794	98.0117	98.0963	97.7894	97.9784
SRR7235688	98.0121	97.929	97.8163	97.8134	97.9089	97.8619	97.8832	97.8733	97.93	97.8585	97.8844	97.8716	97.8506	97.8924	97.8567	97.8874	97.94	97.8955	97.8515	97.9853	97.9332	97.7733	97.8476	97.8878	97.8751	97.9029	97.8862	97.8781	97.9804	97.9276	97.8481	97.8969	97.8321	97.8712	97.794	97.8968	97.9273	97.9539	97.9685	98.001	97.9195	97.9943	97.9572	97.9595	97.9506	97.9857	98.0337	97.8682	97.9332
SRR7235689	98.0631	97.9321	97.9571	97.8938	97.9428	97.9125	97.9234	97.9261	97.96	97.8904	98.0156	97.9447	97.9093	97.909	97.9115	97.9539	97.9406	97.9485	97.9294	97.9205	97.9141	97.9195	97.9054	97.9299	97.9379	97.8986	97.9302	99.9153	97.948	98.0408	97.9131	97.9296	99.7675	97.9254	97.9776	99.822	97.9271	97.9319	97.9937	98.025	98.0042	98.0229	98.0414	98.06	98.0276	98.0311	98.0197	98.0789	97.8791
SRR7235878	98.0209	97.8951	97.9077	97.7941	97.9224	98.0191	98.0075	98.0225	97.8069	98.014	97.8769	98.0014	97.997	98.007	98.0212	97.9927	97.9501	98.0239	98.0145	97.9134	97.9125	97.8934	98.0211	97.99	97.9951	98.0085	97.9833	97.8712	97.7804	97.796	98.0158	97.9658	97.8712	98.0285	97.8261	97.8759	97.7767	97.8249	97.8949	97.9815	97.9474	97.9986	97.9705	97.9706	97.9775	97.9662	97.9922	97.7518	97.9187
SRR7235879	97.9828	97.9039	97.9242	97.9692	98.0087	98.0414	98.0499	98.0415	97.9528	98.0785	97.8796	98.0606	98.0706	98.0438	98.0486	98.0644	98.0306	98.0502	98.0613	97.9829	97.9662	97.9261	98.0558	98.0212	98.0598	98.0361	98.0765	97.9204	97.9749	97.9137	98.0415	98.0708	97.8202	98.0777	97.8046	97.8498	97.9256	97.9765	97.9905	97.9615	97.9861	98.0025	97.9451	97.9523	97.9401	97.9654	97.9894	97.9093	97.903
SRR7235880	98.0399	97.9273	97.9691	97.9177	99.9322	99.9593	99.9538	99.9597	98.0144	99.949	97.9149	99.9529	99.9491	99.953	99.9606	99.9437	99.9104	99.9488	99.9588	97.9687	97.9411	98.0078	99.9268	99.9456	99.9389	99.9549	99.9252	98.03	97.9891	97.9035	99.9481	99.9443	97.9111	99.9483	97.934	97.9177	97.9889	97.9665	98.0297	97.9993	97.9963	98.0257	97.9833	97.9994	97.997	97.9946	98.1063	97.909	97.9795
SRR7235881	98.0438	97.9435	97.8637	97.7944	97.8453	98.002	98.0153	98.0049	97.9769	97.9902	97.8584	97.9803	97.9996	98.0027	98.0199	97.9827	97.8827	98.0048	98.0022	97.8673	97.8556	97.9152	97.97	98.0056	97.9937	98.0287	98.0011	97.9364	97.9896	99.7126	97.9913	98.0023	97.9001	97.9837	97.7718	97.9058	97.9294	97.9506	97.9633	98.0484	97.9026	97.9759	98.0069	98.0093	98.0151	98.0064	98.029	99.4024	97.8834
SRR7235882	98.0807	98.0129	98.0402	97.9501	98.0215	98.0304	98.0329	98.0317	98.0916	97.9849	97.98	98.0256	98.0266	98.0464	98.0343	98.0155	98.0158	98.0373	98.017	98.0366	98.0226	98.0555	98.0139	98.0219	98.0176	98.0324	98.0168	97.9208	97.9993	99.7297	98.0194	98.0141	98.0092	98.0235	97.9548	98.0222	98.0059	97.9861	98.0662	98.0518	98.0458	98.0874	98.0474	98.0529	98.0344	98.071	98.0419	99.7467	98.0001
SRR7235883	98.0486	99.8656	99.7809	97.8935	97.8472	97.9044	97.9302	97.9078	98.0878	97.9526	97.9925	97.9005	97.9295	97.9152	97.9184	97.9184	97.9018	97.9232	97.9084	98.0284	98.0341	99.8103	97.9182	97.909	97.9241	97.9158	97.9167	97.9547	98.0625	97.8914	97.9059	97.9312	97.9728	97.9183	99.6282	97.9968	97.9494	97.9083	98.0925	98.029	98.0378	98.0634	98.0759	98.0662	98.0618	98.091	98.065	97.909	99.8951
SRR7235884	98.0971	97.9346	97.9178	97.8218	97.8534	97.9714	97.9564	97.971	97.7825	97.9614	97.8847	97.9601	97.9471	97.974	97.9681	97.9523	97.9027	97.9636	97.9888	97.8906	97.8675	97.9562	97.9353	97.9661	97.9334	97.9625	97.9282	97.8548	97.7451	99.6494	97.9615	97.9429	97.8593	97.9631	97.8744	97.8982	97.9049	97.905	97.9581	98.0161	97.9161	97.9412	97.9897	97.9922	97.9892	97.9843	98.0438	99.4048	97.8778
SRR7235910	98.0231	99.7968	99.8126	97.9165	97.8715	97.913	97.9329	97.9067	97.8706	97.9042	97.8988	97.913	97.9373	97.9304	97.9025	97.8889	97.9147	97.9179	97.8946	97.9985	98.0186	99.7251	97.8984	97.9021	97.9533	97.9051	97.914	97.9991	97.8634	97.9165	97.9259	97.9377	97.9726	97.905	99.6418	97.9581	97.8404	97.8787	98.0546	98.0926	97.9779	98.0883	98.0973	98.0962	98.0965	98.0777	98.0611	97.904	99.7516
SRR7235909	97.8937	97.8741	97.8035	97.8036	97.7813	97.8009	97.7934	97.7955	97.8982	97.8083	97.8083	97.8029	97.8083	97.8024	97.7957	97.8001	97.8154	97.8101	97.8075	97.8844	97.8778	97.8167	97.8244	97.7806	97.7951	97.7941	97.8074	97.831	97.8586	97.7843	97.8107	97.7929	97.8519	97.8149	97.6979	97.8498	97.8569	97.8581	97.8817	97.8552	97.8367	97.8992	97.8529	97.863	97.8428	97.8369	97.9441	97.7587	97.8591
SRR7235908	98.045	99.7861	99.8184	97.9039	97.8938	97.9018	97.9064	97.8848	97.8808	97.8928	97.9282	97.9021	97.926	97.9147	97.8917	97.8911	97.9635	97.9097	97.8816	98.0195	98.0414	99.737	97.9077	97.8908	97.9253	97.9158	97.9129	97.9677	97.877	97.9514	97.925	97.9109	97.9819	97.8868	99.6582	97.9824	97.8373	97.8776	98.0441	98.0839	97.9818	98.0581	98.0642	98.0615	98.0665	98.0528	98.0328	97.9217	99.7193
SRR7235907	98.0297	97.9307	97.8766	97.8602	99.8725	99.9228	99.9235	99.9373	97.9522	99.9286	97.8541	99.9335	99.9139	99.9116	99.9375	99.9167	99.863	99.9096	99.9359	97.9383	97.92	97.9592	99.9164	99.9197	99.8964	99.9124	99.9165	97.8683	97.939	97.8895	99.9341	99.903	97.8557	99.926	97.8891	97.8582	97.9766	97.9397	98.0139	98.0323	97.8975	98.015	98.0112	98.0037	97.9889	97.9936	98.0822	97.885	97.9732
SRR7235906	98.0706	97.9701	97.9696	97.9276	99.907	99.9176	99.9142	99.9172	97.9962	99.9035	97.9575	99.9184	99.9158	99.9161	99.9158	99.9168	99.8933	99.9176	99.9171	97.9304	97.9226	97.9595	99.9064	99.9141	99.9144	99.9179	99.9225	98.0002	97.9528	97.889	99.9185	99.9118	97.8848	99.9	97.9664	97.911	97.9475	97.9736	98.0306	98.0729	98.0332	98.0273	98.0385	98.0328	98.0315	98.047	98.1124	97.9064	97.9751
SRR7235905	98.0316	99.7786	99.8178	97.8978	97.8728	97.8905	97.9046	97.8924	97.8556	97.8923	97.8703	97.8852	97.9069	97.8934	97.8996	97.8744	97.9456	97.8919	97.8815	98.029	98.0324	99.7253	97.884	97.8881	97.9074	97.8938	97.884	97.9681	97.8528	97.9267	97.9086	97.904	97.9197	97.8862	99.6044	97.9176	97.8475	97.8739	98.0553	98.1055	98.006	98.0629	98.0971	98.108	98.0926	98.0716	98.082	97.9076	99.758
SRR7235904	98.062	97.9509	97.9977	97.9619	97.9401	97.9318	97.9514	97.9381	98.0103	97.9304	97.9549	97.9437	97.9399	97.9402	97.9436	97.9447	97.9757	97.943	97.9402	97.9192	97.9316	97.8837	97.936	97.94	97.9481	97.9402	97.9579	97.9286	97.9417	97.9783	97.9722	97.9408	97.8965	97.9419	97.8275	97.9611	98.0137	98.0036	97.993	98.0108	97.9485	97.9794	98.031	98.0285	98.0357	98.0126	99.6257	97.9892	97.9967
SRR7235903	98.0426	98.6515	98.6181	97.979	98.0052	98.0209	98.0409	98.0246	98.1008	98.034	98.0493	98.0227	98.0292	98.0294	98.0336	98.0296	97.9785	98.0233	98.0252	98.1484	98.1314	98.5491	98.0163	98.0237	98.0358	98.0385	98.0296	97.9837	98.1093	97.965	98.031	98.0539	97.9845	98.0184	98.5145	97.9805	97.9876	97.9786	98.0818	98.0422	98.0765	98.0651	98.0504	98.0575	98.0452	98.0618	98.0928	97.9875	98.567
SRR7235902	98.0195	97.931	97.8781	97.8936	99.8603	99.9392	99.9381	99.9423	97.9398	99.9161	97.8483	99.9392	99.939	99.9356	99.9446	99.9386	99.8418	99.9383	99.9484	97.8916	97.8839	97.9501	99.9069	99.9395	99.9348	99.9362	99.9165	97.8728	97.8974	97.8811	99.9387	99.9305	97.8032	99.9252	97.8934	97.8397	97.9094	97.9676	98.0372	98.0232	97.9488	98.0233	97.9954	97.9926	97.9721	98.0034	98.0865	97.8279	97.9725
SRR7235901	98.0082	97.9733	98.0457	97.9268	97.8258	97.9047	97.9457	97.9166	98.0602	97.9438	98.0778	97.9253	97.9494	97.9146	97.9366	97.9232	97.8541	97.9339	97.9345	98.0376	98.0449	97.9899	97.9459	97.9262	97.9543	97.927	97.9537	98.1011	98.0131	98.1167	97.9422	97.9415	98.0702	97.9108	98.0684	98.0879	97.9974	97.9249	97.8987	97.9609	97.8372	97.9189	97.9494	97.9447	97.9412	97.9853	98.0525	98.0769	97.8087
SRR7235900	97.93	97.8898	97.9173	97.8858	97.8478	97.8985	97.9017	97.9015	97.9068	97.8566	97.7762	97.8893	97.8806	97.9186	97.8807	97.9237	97.8293	97.9062	97.8989	97.9019	97.9018	97.8838	97.8712	97.8899	97.919	97.9042	97.914	97.82	97.8626	97.7726	97.8948	97.8976	97.7816	97.9067	97.799	97.8029	97.837	97.887	97.8895	97.9047	97.8051	97.8876	97.8732	97.8776	97.8564	97.8871	97.9822	97.7619	97.8782
SRR7235899	98.0426	97.9146	97.884	97.8483	99.8815	99.9249	99.9112	99.92	97.9211	99.9106	97.8369	99.9228	99.9157	99.9209	99.9173	99.9147	99.8429	99.9114	99.9177	97.8698	97.8565	97.969	99.9053	99.9081	99.9144	99.9202	99.9068	97.8976	97.8928	97.9022	99.9175	99.9153	97.8392	99.9136	97.897	97.8554	97.9192	97.9538	98.0063	98.0389	97.919	98.0581	97.9901	97.9931	97.9759	97.9883	98.0905	97.8619	97.981
SRR7235898	98.0729	98.0118	98.0215	97.9487	98.0215	98.0363	98.0365	98.0384	97.8595	98.0455	97.9773	98.0514	98.0601	98.0306	98.0448	98.0328	98.0173	98.033	98.0293	98.0557	98.0465	98.064	98.0517	98.0174	98.0523	98.0341	98.0493	97.9868	97.8266	97.9444	98.0466	98.0327	97.9097	98.0439	97.9312	97.9191	98.0338	97.9961	98.0181	98.0141	98.0007	98.0568	98.0606	98.0529	98.047	98.069	99.9408	97.9818	97.9552
SRR7235897	98.0206	97.8868	97.8391	97.8769	97.9553	98.0371	98.0023	98.0102	97.9619	98.0044	97.9499	98.0381	98.021	98.036	98.0055	98.0089	97.9255	98.024	98.0191	97.9747	97.957	97.8605	97.985	98.0166	98.0134	98.0269	98.0073	97.957	97.9267	97.9191	98.0111	98.0319	97.9185	98.0272	97.8178	97.9419	97.8923	97.9	98.0287	98.0153	97.9429	98.0082	97.9679	97.9714	97.9729	97.9883	98.0482	97.8322	97.9049
SRR7235896	98.0364	97.9122	97.8286	97.8191	97.8353	97.9221	97.9233	97.9175	97.9564	97.906	98.0189	97.9019	97.9246	97.9335	97.9169	97.9254	97.8623	97.9423	97.9149	97.7907	97.8013	97.8801	97.9013	97.9189	97.9348	97.9195	97.9366	98.0828	97.8895	99.8088	97.9092	97.9203	98.0423	97.9042	97.9333	98.0404	97.817	97.8654	98.0127	97.9716	97.9757	98.0137	97.9593	97.9295	97.9466	97.9436	97.9918	99.7391	97.901
SRR7235895	98.0089	97.9113	97.9458	97.7861	99.8004	99.9335	99.9331	99.9343	97.7594	99.9286	97.8651	99.9344	99.9525	99.9323	99.9346	99.9255	99.8551	99.9387	99.9333	97.9275	97.9487	97.954	99.931	99.9335	99.9492	99.9334	99.9374	98.0046	97.7184	97.8655	99.9394	99.9418	97.8553	99.9382	97.8797	97.8754	97.8962	97.9303	98.021	98.0234	97.9815	97.9949	98.0021	98.0051	98.0048	98.0097	98.1074	97.8252	97.9324
SRR7235894	98.0146	97.8744	97.9017	97.9149	99.8392	99.8677	99.8954	99.8944	98.0063	99.8922	97.9395	99.8944	99.8812	99.8955	99.8841	99.8726	99.8493	99.8936	99.8835	97.9448	97.9253	97.9566	99.8722	99.8764	99.877	99.8957	99.893	97.9382	97.9246	97.8617	99.8647	99.875	97.9122	99.8687	97.9279	97.9552	97.9739	97.9547	98.0033	98.0071	98.0214	97.9949	97.9904	98.0009	97.988	97.9806	98.0971	97.8419	98.0035
SRR7235893	97.9152	97.8995	97.9103	97.8802	97.8518	97.8968	97.9149	97.9005	97.9156	97.8688	97.7665	97.909	97.9056	97.9172	97.9	97.9351	97.8428	97.9304	97.9164	97.8938	97.8954	97.8827	97.9023	97.9186	97.9182	97.9198	97.9262	97.841	97.8469	97.7512	97.9012	97.8976	97.7866	97.9079	97.807	97.7943	97.8283	97.8939	97.8762	97.911	97.7813	97.9005	97.8613	97.8563	97.8503	97.8847	97.9659	97.7584	97.874
SRR7235891	98.0726	98.0027	97.9791	97.8937	99.9009	99.9294	99.9213	99.9236	98.0352	99.9123	97.8877	99.9228	99.9191	99.9302	99.9207	99.9219	99.8702	99.9265	99.922	97.9386	97.9208	97.9824	99.9204	99.9196	99.918	99.9272	99.9374	97.9785	97.9396	97.8824	99.9158	99.92	97.8707	99.9078	97.9856	97.8836	97.9332	97.9715	97.9854	98.0011	97.988	98.0444	97.957	97.9538	97.9401	98.0203	98.1156	97.8521	98.0137
SRR7235890	98.0496	97.8893	97.8461	97.7676	99.7939	99.7783	99.801	99.7805	97.8977	99.7548	97.8264	99.7832	99.7713	99.7942	99.7697	99.8358	99.7555	99.7968	99.7895	97.8768	97.8977	97.9356	99.7668	99.8034	99.7976	99.8025	99.8066	97.8737	97.8787	97.8284	99.7555	99.8041	97.8191	99.7989	97.8116	97.8295	97.8386	97.935	97.9962	97.9539	97.9604	98.0094	97.9818	97.9792	97.9716	97.9767	98.0662	97.8328	97.929
SRR7235889	98.0078	97.9093	97.851	97.815	99.7766	99.7791	99.8137	99.7937	97.8888	99.8241	97.8191	99.8051	99.8037	99.7917	99.7982	99.826	99.7775	99.8001	99.8246	97.8876	97.873	97.9583	99.7928	99.8008	99.8032	99.7797	99.807	97.8366	97.8901	97.7609	99.8231	99.8121	97.8226	99.812	97.8077	97.8401	97.8563	97.9169	97.988	97.9541	97.9079	98.0059	97.9729	97.9769	97.9571	97.9623	98.0747	97.8185	97.9157
SRR7235888	98.043	97.9202	97.8845	97.8652	99.8917	99.9344	99.9277	99.9341	97.9464	99.9199	97.8672	99.9372	99.933	99.9305	99.9343	99.9273	99.8548	99.9305	99.9357	97.8682	97.882	97.9515	99.9064	99.9271	99.9291	99.9304	99.9181	97.9115	97.9207	97.8833	99.9387	99.9307	97.861	99.9199	97.8999	97.8593	97.9259	97.9794	98.0039	98.001	97.9609	98.0055	97.9807	97.9862	97.9649	98.0047	98.0875	97.8404	97.9524
SRR7235887	98.0358	97.9619	97.9493	97.8656	99.8636	99.852	99.8344	99.8372	98.0077	99.8484	97.899	99.8397	99.8465	99.8505	99.8358	99.8552	99.8418	99.8447	99.8355	97.9372	97.9229	97.9295	99.8459	99.8482	99.8432	99.8523	99.8575	97.9227	97.8621	97.8516	99.8552	99.8457	97.8627	99.8215	97.9057	97.8567	97.9151	97.9633	97.9952	97.9751	97.9795	98.0373	97.9569	97.9634	97.9623	98.0002	98.1003	97.8636	97.9888
SRR7235886	98.0443	97.9242	97.894	97.903	99.8818	99.9222	99.9307	99.9368	97.9283	99.9245	97.859	99.9345	99.9209	99.9185	99.937	99.938	99.8602	99.9126	99.9358	97.8833	97.8826	97.9606	99.9067	99.9288	99.9167	99.9176	99.9179	97.8674	97.8912	97.9006	99.9484	99.9126	97.8378	99.9234	97.8966	97.8502	97.9529	97.9735	98.0325	98.0632	97.9547	98.0631	98.0149	98.0111	97.9988	98.0202	98.0938	97.8702	97.9636
SRR7235885	98.0849	99.7937	99.7718	97.863	97.9201	97.9898	97.9589	97.972	98.0415	97.9924	97.9179	97.9799	97.9876	97.9887	97.9609	97.972	97.9697	97.9652	97.9747	98.0564	98.0499	99.9321	97.9777	97.9579	97.9812	97.9857	97.9836	97.9412	98.0285	97.9256	97.9516	97.9631	97.9935	97.965	99.6415	97.9768	97.9127	97.9725	98.0573	98.078	98.0234	98.0736	98.0527	98.0514	98.0701	98.0591	98.0672	97.9268	99.8805
SRR7367524	97.961	99.7353	99.6038	97.7828	97.8106	97.9206	97.8969	97.913	98.0037	97.8867	98.0233	97.9324	97.9088	97.9121	97.9031	97.9001	97.8367	97.9042	97.9158	97.9134	97.8654	99.6137	97.9078	97.8933	97.8952	97.8946	97.9176	97.968	97.9281	98.0357	97.9074	97.9066	97.9294	97.9089	99.9373	97.9449	97.8321	97.8419	97.9975	97.9459	97.8921	97.9943	97.9688	97.9722	97.9691	98.0003	98.0034	97.996	99.7295
SRR7367523	97.9487	97.9079	97.9646	99.9679	97.8624	97.8477	97.8246	97.8262	97.8786	97.8207	97.8181	97.8413	97.8249	97.8321	97.8333	97.8632	97.8723	97.8242	97.8279	97.8814	97.8456	97.8059	97.8323	97.8428	97.8362	97.8264	97.8326	97.8453	97.9417	97.8577	97.8438	97.8203	97.8603	97.8383	97.8114	97.8869	99.7537	99.7949	98.0831	97.9883	97.9987	98.1119	98.0121	98.0278	97.994	97.9736	98.0367	97.8061	97.9196
SRR7367522	97.9826	99.7365	99.6078	97.8133	97.7805	97.9266	97.8972	97.9163	98.0072	97.8746	98.0464	97.9371	97.9067	97.9221	97.9007	97.8989	97.8383	97.9165	97.9175	97.9135	97.8569	99.6128	97.9143	97.8982	97.8949	97.8983	97.9247	97.9936	97.9313	98.02	97.8889	97.9078	97.9639	97.9032	99.9271	98.004	97.8128	97.8493	97.9998	97.9665	97.9072	97.9961	97.9615	97.9624	97.9567	97.9817	98.0017	98.0334	99.725
SRR7367521	98.014	99.7487	99.5621	97.7913	97.8303	97.9273	97.9107	97.9231	97.9901	97.9237	98.051	97.9399	97.9221	97.9295	97.9079	97.9205	97.8773	97.923	97.9396	97.8819	97.8719	99.5731	97.9206	97.9292	97.9166	97.9095	97.9409	97.9992	97.895	98.0454	97.9463	97.9209	97.9395	97.9103	99.9176	97.9721	97.8103	97.8639	97.994	97.9915	97.9015	98.0048	97.993	97.9902	97.9859	97.9765	98.0053	98.0219	99.7074
SRR7367520	98.063	99.9195	99.7248	97.8722	97.8861	97.9354	97.9272	97.926	98.0439	97.9156	97.8742	97.9253	97.9296	97.951	97.9443	97.9189	97.8932	97.9324	97.9194	97.8606	97.8717	99.7835	97.8997	97.9117	97.9288	97.9365	97.9108	97.8818	97.9636	97.9281	97.9422	97.9297	97.8933	97.8899	99.7579	97.9142	97.8576	97.9104	98.0601	98.0132	97.9956	98.0372	98.0215	97.9822	97.9845	98.0117	98.0695	97.8778	99.8851
SRR7367518	98.0122	99.8928	99.7711	97.8332	97.7917	97.8726	97.8635	97.858	98.0215	97.8411	97.957	97.8833	97.8521	97.877	97.8583	97.8648	97.8504	97.8585	97.8613	97.8187	97.815	99.7118	97.8588	97.8394	97.8391	97.8562	97.8656	97.7964	97.871	97.9314	97.8504	97.8576	97.8447	97.8781	99.7334	97.8558	97.8796	97.9493	98.0079	98.0693	97.9771	98.0407	98.0112	98.0337	98.0254	98.052	98.0833	97.8632	99.8924
SRR7367517	98.1054	99.9243	99.7462	97.9016	97.8636	97.9091	97.8801	97.8753	98.0339	97.9067	97.9193	97.8951	97.8887	97.9226	97.8774	97.9043	97.9188	97.9104	97.8888	97.8558	97.8928	99.7629	97.8871	97.8807	97.9018	97.8926	97.9001	97.8972	97.9556	97.9188	97.9111	97.9065	97.9189	97.8713	99.7681	97.9341	97.8513	97.9189	98.0446	98.0827	97.9753	98.0593	98.0214	98.0215	98.0123	98.0085	98.0823	97.9023	99.8814
SRR7367516	98.0369	99.8079	99.8799	97.9357	97.9613	97.9606	97.9638	97.9546	98.0885	97.9616	97.9423	97.9672	97.9704	97.9724	97.9496	97.975	97.986	97.9722	97.9569	98.0684	98.0683	99.7749	97.9845	97.951	97.9673	97.9565	97.9838	97.9644	98.0832	97.9961	97.9572	97.9735	97.9702	97.9402	99.6069	97.9613	97.9734	97.9594	98.0564	98.0493	98.0475	98.0964	98.0586	98.0623	98.042	98.0797	98.0708	97.9883	99.9164
SRR7367515	98.0792	99.8268	99.8778	97.8934	97.9367	97.956	97.9515	97.9438	98.0956	97.9677	97.971	97.9641	97.9523	97.9695	97.9353	97.9565	97.958	97.9574	97.9431	98.0774	98.0811	99.7888	97.9534	97.9442	97.9541	97.952	97.9673	97.9861	98.1018	97.9877	97.9307	97.9526	98.0059	97.9296	99.5986	98.0016	97.9653	97.9736	98.0693	98.0553	98.067	98.0899	98.0974	98.1254	98.1083	98.1141	98.0921	98.0223	99.925
SRR7367514	98.0066	97.9718	97.9533	97.8512	99.8724	99.8716	99.8905	99.8683	97.9432	99.873	97.9485	99.8652	99.8564	99.8909	99.8693	99.8813	99.8795	99.8789	99.8688	97.9485	97.9364	97.9279	99.8452	99.897	99.8765	99.893	99.8784	98.0167	97.9049	97.9153	99.8467	99.8675	97.8748	99.857	97.8671	97.8961	97.9082	97.9588	98.0022	98.011	97.9599	98.0153	98.0049	97.9732	97.9731	97.9845	98.1227	97.8829	97.9502
SRR7367513	98.0361	97.8818	97.8798	97.8243	99.604	99.7135	99.7427	99.6971	97.7806	99.7155	97.8899	99.7093	99.7159	99.7364	99.6824	99.7222	99.6817	99.7384	99.7342	97.8363	97.8563	97.8437	99.7171	99.7396	99.7396	99.7372	99.7466	97.9297	97.6691	97.8087	99.7074	99.7586	97.7466	99.7151	97.9292	97.7495	97.7805	97.9275	97.9909	97.9379	98.0134	98.014	97.9654	97.9503	97.928	97.9606	98.1275	97.7528	97.8989
SRR7367512	98.0042	97.9082	97.8298	97.8061	99.6035	99.7535	99.7255	99.7348	97.6947	99.749	97.9	99.7391	99.7468	99.765	99.7668	99.7505	99.7114	99.7601	99.7236	97.7782	97.7992	97.8682	99.729	99.7431	99.7284	99.7168	99.7153	97.9729	97.5635	97.7856	99.7741	99.784	97.7832	99.7954	97.8688	97.8146	97.8277	97.9241	97.9717	97.9321	97.9193	98.0191	97.9652	97.9729	97.9836	97.9682	98.1014	97.8089	97.8923
SRR7367511	97.9603	97.8273	97.8355	97.6798	99.7446	99.7147	99.6975	99.7213	97.8882	99.7193	98.0111	99.7168	99.7382	99.6901	99.7225	99.6997	99.6815	99.6835	99.7211	97.7852	97.7658	97.8736	99.7094	99.6902	99.7126	99.6911	99.6928	98.0301	97.7435	98.0385	99.7382	99.6929	97.889	99.7224	97.9892	97.8606	97.8631	97.8966	97.8595	97.9289	97.8634	97.9259	97.9373	97.9321	97.9215	97.9702	98.0474	97.9475	97.9109
SRR7367510	98.0757	99.8124	99.8636	97.9505	97.9589	97.9872	97.9701	97.9779	98.1175	97.9657	97.953	97.9951	97.9987	97.998	97.9707	97.9718	97.9758	97.9846	97.9748	98.0535	98.0585	99.7519	98.0044	97.9525	97.9927	97.9813	97.9894	97.9865	98.0961	97.9563	97.9733	97.9741	97.9834	97.9627	99.6323	98.0063	97.9421	97.9568	98.055	98.0743	98.069	98.0763	98.0651	98.0987	98.0791	98.0858	98.0853	97.9637	99.9124
SRR7367509	98.0507	99.8305	99.8906	97.9107	97.9358	97.9559	97.9591	97.9485	98.1069	97.9478	97.9602	97.9695	97.96	97.9714	97.9412	97.962	97.9455	97.9592	97.9466	98.0835	98.0644	99.7764	97.9713	97.945	97.9609	97.953	97.9736	97.9611	98.0619	97.9754	97.9377	97.9515	98.0232	97.9336	99.611	97.9929	97.9494	97.9407	98.0532	98.0401	98.0813	98.0791	98.0624	98.0948	98.0727	98.1025	98.0639	97.9964	99.9197
SRR7367508	98.0722	99.8152	99.8721	97.9191	97.955	97.9792	97.9679	97.9683	98.0986	97.9603	97.9731	97.9845	97.9633	97.9841	97.9609	97.956	97.9779	97.9699	97.9641	98.056	98.0395	99.8016	97.9701	97.96	97.9716	97.9666	97.9706	97.9787	98.1025	97.9237	97.9435	97.9562	97.9546	97.9471	99.6298	97.9286	97.9808	97.9606	98.0443	98.0507	98.0536	98.0865	98.0637	98.0873	98.0674	98.0913	98.0805	97.992	99.9214
SRR7367507	98.0635	99.8384	99.8459	97.9326	97.9161	97.971	97.9612	97.9708	98.1326	97.9558	97.9382	97.9665	97.9599	97.9791	97.964	97.9423	97.9592	97.9479	97.9742	98.0746	98.0868	99.7231	97.9652	97.9344	97.9579	97.953	97.9684	97.9827	98.1035	97.9654	97.9463	97.962	97.9777	97.9447	99.6235	97.9773	97.96	97.9236	98.0549	98.0753	98.0386	98.0523	98.0593	98.079	98.0632	98.0859	98.076	97.9452	99.8976
SRR7367506	98.0449	98.0712	98.0483	97.9204	97.9124	97.9641	97.9516	97.9477	98.054	97.9663	98.0119	97.9614	97.9755	97.9612	97.9565	97.9841	97.9044	97.9538	97.943	97.9429	97.9737	97.9956	97.9715	97.9414	97.9756	97.9725	97.9677	97.9433	97.9905	97.9605	98.0041	97.9625	97.8684	97.9714	97.875	97.8837	97.9432	98.0029	98	99.8345	97.9771	97.9873	99.9296	99.9209	99.9197	99.9422	98.1272	97.8364	98.0135
SRR7367505	97.8484	97.8163	97.6868	97.7516	97.7181	97.7365	97.721	97.7366	97.8989	97.7515	97.7116	97.7498	97.7553	97.7235	97.7353	97.7036	97.7583	97.7312	97.7526	97.7318	97.7591	97.7623	97.7362	97.7092	97.739	97.7129	97.7087	97.7073	97.7613	97.7336	97.7574	97.738	97.6645	97.7462	97.6744	97.7261	97.8434	97.8497	97.8546	97.8094	97.7392	97.8802	97.8344	97.8417	97.8436	97.8274	97.9173	97.6692	97.894
SRR7367501	98.0663	97.9923	98.0372	97.927	97.7411	97.9149	97.934	97.9061	97.9487	97.9413	97.788	97.9022	97.9209	97.9283	97.921	97.9206	97.9101	97.929	97.9136	97.9741	98.0063	97.9776	97.9119	97.9138	97.932	97.9356	97.9255	97.7465	97.9629	99.7194	97.8944	97.9289	97.7681	97.8896	97.9012	97.7631	97.8773	97.942	98.0451	98.0722	98.0636	98.0913	98.0482	98.0234	98.0595	98.0283	98.047	99.6921	97.7822
SRR7367500	98.0421	97.9561	97.8855	97.8961	98.0046	98.0466	98.0401	98.0419	98.0201	98.0496	97.9515	98.0308	98.0526	98.0408	98.0499	98.0519	98.0184	98.0586	98.0602	97.9951	98.0242	97.922	98.0539	98.0609	98.0346	98.05	98.0479	98.0291	98.0255	97.9832	98.0482	98.0554	97.8157	98.0532	97.8775	97.8905	97.9173	97.9312	97.9782	98.0365	97.9817	98.0547	98.0409	98.0475	98.0549	98.0154	98.15	97.8925	97.936
SRR7367496	98.0817	99.8725	99.9291	97.9449	97.9087	97.9086	97.9085	97.9047	98.0743	97.8994	97.9361	97.9056	97.9089	97.9058	97.9099	97.882	97.9417	97.9038	97.911	97.8952	97.8966	99.7494	97.8618	97.906	97.9023	97.914	97.9061	97.9129	98.0413	97.9826	97.918	97.9007	97.9609	97.8846	99.618	97.9865	97.8845	97.9303	98.0873	98.0986	98.0587	98.1055	98.1099	98.105	98.099	98.1022	98.0541	97.9312	99.8729
SRR7367495	98.0836	99.6723	99.6996	97.7915	97.8484	97.8934	97.9142	97.8915	97.8634	97.8722	97.8597	97.9061	97.9253	97.9277	97.8933	97.8974	97.807	97.9201	97.889	97.9734	97.9732	99.7708	97.8838	97.8867	97.9247	97.916	97.9217	97.8963	97.8454	97.9281	97.8846	97.9257	97.8778	97.8878	99.5702	97.8993	97.8376	97.8957	97.9939	98.0342	97.9546	98.006	98.0182	98.0383	98.0241	98.0332	98.0776	97.8391	99.7055
SRR7367494	98.0905	99.8199	99.8796	97.9397	97.946	97.9807	97.9654	97.9687	98.0547	97.9883	97.9853	97.9836	97.9728	97.9834	97.9607	97.9635	97.9857	97.9829	97.9651	98.084	98.084	99.7875	97.9781	97.9555	97.9761	97.9779	97.9867	98.051	98.1145	97.96	97.9461	97.9747	98.0022	97.9471	99.6504	97.9709	97.9804	97.9949	98.0634	98.0839	98.0442	98.0738	98.1064	98.1222	98.1029	98.1175	98.0942	97.9958	99.9253
SRR7367493	98.0754	99.8341	99.8716	97.9425	97.933	97.9594	97.953	97.9608	98.1273	97.9814	97.9337	97.9783	97.9643	97.9699	97.954	97.9646	97.9515	97.9714	97.9601	98.0653	98.0722	99.772	97.964	97.952	97.9609	97.9414	97.9587	97.9939	98.1355	97.9709	97.9433	97.9413	97.9997	97.9439	99.6473	98.0062	97.9795	97.9895	98.055	98.0779	98.0614	98.0635	98.0794	98.1217	98.1086	98.1288	98.1009	97.9658	99.929
SRR7367492	98.0197	99.7312	99.6621	97.8044	97.8115	97.9089	97.8962	97.8996	98.0222	97.9069	98.0854	97.9357	97.9212	97.9112	97.892	97.8902	97.8354	97.9071	97.9011	97.8891	97.8747	99.6146	97.9069	97.8806	97.914	97.9042	97.9273	98.0247	97.8692	98.0658	97.9053	97.9241	97.9692	97.8807	99.9386	98.0178	97.8376	97.8685	97.9764	97.9939	97.9587	97.9929	97.9729	97.9874	97.9764	97.9812	98.0015	98.0205	99.7397
SRR7367491	98.1	99.7683	99.7465	97.7925	97.825	97.9056	97.91	97.9079	98.0937	97.8886	97.7746	97.9156	97.9038	97.9227	97.8903	97.9007	97.8844	97.9103	97.895	98.0815	98.0735	99.7589	97.9021	97.9032	97.9225	97.8926	97.9439	97.9529	98.0253	97.895	97.8857	97.9081	97.8827	97.8825	99.5793	97.9117	97.8753	97.906	97.9949	98.0511	97.9887	98.0096	98.0375	98.0537	98.0712	98.0552	98.0674	97.8411	99.7672
SRR7367490	98.0981	99.7388	99.6873	97.7853	97.8252	97.8992	97.9306	97.9289	97.8668	97.9075	97.7854	97.9103	97.9323	97.9153	97.9289	97.8964	97.8237	97.9111	97.9179	97.9919	97.9666	99.7543	97.9061	97.8938	97.9052	97.8952	97.9001	97.865	97.798	97.895	97.927	97.9002	97.896	97.9313	99.5505	97.8965	97.8247	97.8878	97.9874	98.0115	97.9533	97.994	98.0381	98.0333	98.0274	98.0569	98.0334	97.8307	99.6901
SRR7367489	98.0854	99.7548	99.6786	97.7856	97.8102	97.968	97.9738	97.9721	97.8841	97.9551	97.8248	97.9722	97.9562	97.9753	97.9669	97.9305	97.8113	97.9612	97.9526	98.0341	98.0318	99.7744	97.9508	97.9583	97.9636	97.9654	97.9636	97.8574	97.8341	97.9205	97.9522	97.9561	97.8829	97.9621	99.5736	97.9068	97.8199	97.8964	97.9937	98.0319	97.9357	97.9939	98.0498	98.0443	98.0567	98.0439	98.0505	97.8125	99.6505
SRR7367488	98.1004	99.794	99.7729	97.7875	97.8281	97.9408	97.9258	97.9428	98.0741	97.9189	97.8223	97.9387	97.9365	97.9324	97.9326	97.9008	97.8367	97.9307	97.9387	98.0567	98.0548	99.7639	97.9275	97.9182	97.9202	97.901	97.9257	97.9653	98.048	97.9579	97.9099	97.9205	97.9491	97.9182	99.6036	97.9528	97.9263	97.9159	97.9779	98.0446	97.9946	97.9886	98.0315	98.0561	98.0639	98.0479	98.0687	97.8967	99.8067
SRR7367487	98.0232	99.8725	99.7384	97.7897	97.8127	97.896	97.8704	97.8857	98.0613	97.8579	97.9424	97.8978	97.8802	97.8858	97.8777	97.8745	97.8617	97.8949	97.8994	97.8906	97.8632	99.6947	97.8982	97.8845	97.8612	97.8618	97.8833	97.9235	97.9253	97.8933	97.8921	97.8535	97.8843	97.879	99.7626	97.8608	97.9246	97.946	98.0388	98.026	97.992	98.0576	98.0233	98.0238	98.0182	98.0578	98.0431	97.875	99.896
SRR7367483	98.0733	99.8767	99.7584	97.8476	97.8464	97.9301	97.9317	97.9212	98.0229	97.9298	97.9209	97.9535	97.931	97.9439	97.9266	97.9212	97.8638	97.9395	97.9302	97.9509	97.9436	99.7235	97.9123	97.9198	97.9378	97.9478	97.9237	97.8635	97.9547	97.9034	97.9338	97.9466	97.8347	97.9204	99.7753	97.8952	97.8994	97.9371	97.9965	98.0455	97.9913	98.0249	98.0766	98.0565	98.0621	98.0812	98.0815	97.8836	99.888
SRR7367481	98.0349	99.8687	99.7916	97.9579	97.8487	97.9661	97.9679	97.9664	98.0841	97.9521	97.8961	97.9686	97.9639	97.9717	97.9598	97.9731	97.8446	97.9717	97.9634	98.0422	98.0656	99.7847	97.96	97.974	97.965	97.9639	97.9586	97.917	97.9729	97.9605	97.9548	97.9612	97.9143	97.9566	99.7623	97.9477	97.9221	97.9271	98.029	98.0859	98.0022	98.0413	98.0995	98.093	98.079	98.1119	98.0712	97.974	99.7868
SRR7367480	98.0797	99.8082	99.8797	97.9509	97.933	97.9455	97.9549	97.9428	98.0837	97.9881	97.8983	97.9488	97.9482	97.9537	97.9449	97.9526	97.9713	97.9845	97.9431	98.0363	98.0663	99.7488	97.9389	97.9507	97.9443	97.9438	97.9433	98.0041	98.1202	97.954	97.9287	97.9434	97.9627	97.9235	99.6277	97.9509	97.9658	97.966	98.0447	98.0208	98.0365	98.0659	98.0672	98.0955	98.0775	98.1019	98.0909	97.9727	99.8999
SRR7367479	98.0679	99.7556	99.7496	97.8963	97.9065	97.9291	97.9131	97.9191	98.1162	97.9257	97.899	97.9326	97.918	97.9198	97.8937	97.924	97.9677	97.9248	97.9146	97.9647	97.9764	99.9565	97.9213	97.9119	97.9167	97.9222	97.9309	97.9891	98.0716	97.8858	97.9221	97.9128	97.9821	97.8979	99.6092	97.9939	97.8441	97.973	97.9978	98.0898	97.916	98.0243	98.0685	98.0632	98.0755	98.0601	98.0651	97.8799	99.8224
SRR7367478	98.0634	99.8428	99.806	97.9347	97.8599	97.9962	98.0019	97.9953	98.0716	97.9942	97.8678	98.0003	97.9921	98.0041	97.9916	98.0011	97.8936	98.0083	97.9956	98.0795	98.0558	99.8103	97.9827	98.0011	98.0009	98.0024	97.989	97.9738	98.0245	97.9909	97.989	97.9897	97.981	97.9804	99.7588	98.004	97.9268	97.9388	98.0325	98.1024	98.0426	98.0337	98.1094	98.0999	98.0939	98.1118	98.0758	97.953	99.8058
SRR7367477	98.0383	99.8526	99.8182	97.9382	97.8591	97.9295	97.948	97.9376	98.0372	97.9554	97.8565	97.9452	97.9193	97.9329	97.9412	97.9146	97.9082	97.9145	97.9475	97.9747	97.9372	99.7766	97.8902	97.919	97.8958	97.9308	97.9082	97.9012	97.9826	97.9443	97.921	97.9429	97.928	97.9353	99.7109	97.9804	97.9097	97.9649	98.0233	98.0899	97.9078	98.0287	98.0609	98.0445	98.0534	98.0436	98.0851	97.8627	99.7823
SRR7408241	98.0619	98.046	97.9863	97.9371	97.9827	97.9805	97.9675	97.9888	97.9857	97.9845	97.9243	97.9801	97.9952	97.9687	97.9693	97.9998	97.9788	97.9628	97.9709	97.993	98.0213	98.0113	97.9867	97.9649	97.9846	97.9702	98.0011	97.9102	98.0147	97.9066	97.9891	97.9733	97.9284	97.9878	97.9246	97.9214	97.9675	97.988	97.9643	99.8464	98.008	97.9475	99.9064	99.903	99.9051	99.8912	98.0419	97.8371	97.9819
SRR7408240	98.0772	98.0186	98.0032	97.9408	97.9548	97.9462	97.9259	97.9348	98.0741	97.9443	97.9882	97.9717	97.9423	97.9585	97.9381	97.972	97.9716	97.9395	97.9584	98.0119	98.0419	98.0154	97.9748	97.9457	97.9398	97.9519	97.9781	97.9497	98.0211	97.9025	97.9689	97.9408	97.9342	97.9613	97.9254	97.9305	97.9296	97.9708	97.9529	99.8835	98.0128	97.9805	99.8851	99.8847	99.8817	99.886	98.0877	97.8719	98.0301
SRR7408239	98.0323	97.9833	97.8893	97.8864	97.8566	97.9762	97.9675	97.9802	97.8471	97.9568	97.9501	97.9788	97.9641	97.9922	97.9933	97.9595	97.925	97.9961	97.9783	97.8566	97.871	97.9496	97.9602	97.9746	97.9655	97.983	97.9718	97.826	97.7568	97.8608	97.9758	97.9788	97.9082	97.9734	97.8962	97.9641	97.7922	97.945	98.0031	99.8976	97.9524	98.0578	99.9101	99.9025	99.9036	99.9065	98.0873	97.8219	97.9755
SRR7408238	98.0753	98.0619	98.0359	97.9415	97.9606	97.9698	97.9473	97.9584	98.0767	97.9886	97.9581	97.9644	97.9633	97.9539	97.9508	97.9705	97.9474	97.9439	97.9675	98.0464	98.073	98.0289	97.9665	97.9573	97.944	97.9598	97.9669	97.9076	98.0551	97.9399	97.9795	97.9598	97.917	97.9837	97.9355	97.9309	98.002	98.0121	98.0198	99.9326	98.031	98.0191	99.9183	99.9263	99.9229	99.9236	98.0758	97.8874	98.0433
SRR7408237	98.0618	97.9963	97.9734	97.9171	97.9572	97.9	97.9024	97.9087	98.0025	97.8848	97.9434	97.9098	97.8874	97.924	97.9016	97.9465	97.9307	97.9156	97.8856	97.9997	97.982	97.9612	97.9313	97.902	97.9172	97.9294	97.9444	97.8483	97.9807	97.888	97.8789	97.9151	97.9143	97.8932	97.8897	97.9211	97.9722	97.9873	97.9938	99.8682	98.0173	98.0222	99.8995	99.9083	99.9034	99.8857	98.0212	97.8834	98.007
SRR7408236	98.0463	97.9823	97.9351	97.887	97.8658	97.9517	97.9395	97.9523	97.8413	97.948	97.9429	97.9462	97.9395	97.9511	97.9456	97.9588	97.9446	97.9589	97.9595	97.8938	97.8771	97.9679	97.9678	97.9737	97.9382	97.9453	97.9531	97.8493	97.8011	97.8608	97.9948	97.9531	97.8791	97.9762	97.9186	97.9404	97.8324	97.9624	97.9893	99.8829	97.9399	98.0281	99.8829	99.877	99.8871	99.8825	98.0986	97.8009	97.978
SRR7408235	98.1008	98.0425	98.0225	97.9644	97.9735	97.9204	97.9077	97.9302	98.0274	97.9352	97.9433	97.9333	97.9011	97.9153	97.9236	97.9663	97.993	97.9307	97.9128	98.0035	98.0179	97.9588	97.9311	97.9248	97.9144	97.9279	97.9085	97.8522	98.0196	97.8988	97.9232	97.9145	97.928	97.9262	97.9068	97.93	97.9718	97.9933	97.9642	99.8613	97.9988	98.0291	99.856	99.8572	99.862	99.8567	98.0958	97.8447	97.9993
SRR7408234	98.0752	98.045	97.9931	97.9445	97.9883	97.9586	97.9298	97.9304	98.0494	97.9492	97.9263	97.9442	97.9814	97.9414	97.9351	97.977	97.968	97.9343	97.9431	97.9961	98.0111	97.9908	97.9583	97.9322	97.9635	97.9581	97.9676	97.9083	98.0186	97.8982	97.9566	97.9757	97.9352	97.9661	97.902	97.9058	97.9767	98.0231	98.0225	99.8674	98.028	98.0089	99.8947	99.8965	99.8949	99.8871	98.0482	97.8398	98.0465
SRR7408233	98.0661	98.0421	98.0224	97.9353	97.9517	97.926	97.9004	97.9087	98.0738	97.9068	97.9804	97.9448	97.9245	97.938	97.8982	97.9289	97.9658	97.9212	97.9178	97.971	98.0367	98.0229	97.949	97.9132	97.9188	97.931	97.953	97.9644	98.0351	97.8837	97.9281	97.9229	97.9478	97.9356	97.9306	97.9362	97.9318	98.0076	97.9878	99.8566	97.9892	97.9974	99.89	99.8906	99.8874	99.8833	98.087	97.861	98.0277
SRR7408232	98.1042	98.0601	97.9536	97.892	97.8568	97.9213	97.929	97.9419	98.0242	97.9437	97.9576	97.9312	97.9325	97.9253	97.9165	97.9158	97.9254	97.9082	97.9276	98.0119	98.007	98.029	97.9331	97.9065	97.9477	97.9136	97.935	97.941	97.9985	97.9406	97.9428	97.9267	97.9863	97.9347	97.9603	97.9956	97.9533	97.9814	98.0257	99.9124	97.9929	98.0472	99.9272	99.9149	99.9149	99.9185	98.0885	97.9118	98.0264
SRR7408231	98.1161	98.029	98.0881	98.0294	97.8615	98.0018	98.0005	98.0082	98.0992	97.9944	98.0252	98.0068	97.9941	98.0022	97.9975	98.0037	97.9872	97.9948	98.001	97.9157	97.8747	97.9732	97.9862	97.9991	98.0012	98.0093	98.0107	97.9669	98.0765	97.9655	97.9998	97.9879	97.9735	98.0122	97.8997	97.9722	97.9653	98.0082	98.0514	99.9462	98.0945	98.041	99.9566	99.9542	99.9548	99.9397	98.1076	97.8601	98.0304
SRR7408230	98.0734	98.0732	98.0868	97.9456	97.9546	97.9803	97.9821	97.9833	98.0869	98.014	98.0512	97.9775	97.9782	97.9747	97.9877	97.9912	97.9349	97.9749	97.9799	98.1021	98.1134	98.0473	98.0147	97.9677	97.9675	97.9766	97.9701	97.9811	98.0582	97.9622	97.9713	97.9736	98.0234	97.9576	97.9748	98.0072	97.9358	97.9872	98.0055	99.9996	97.9902	97.9906	99.9712	99.9706	99.965	99.9796	98.0922	97.9804	98.0448
SRR7408229	98.0905	98.0646	98.0383	97.9165	97.8901	97.9362	97.9432	97.9548	97.8736	97.9603	97.9382	97.9502	97.9301	97.9575	97.9372	97.9538	97.9682	97.9519	97.9405	97.9866	97.9665	97.9183	97.9353	97.9548	97.92	97.9161	97.9474	97.9459	97.8188	97.9507	97.9385	97.9318	97.8938	97.9506	97.8529	97.8768	97.867	97.8759	98.0328	99.9173	97.9966	98.0173	99.9108	99.9081	99.9065	99.9188	98.1102	97.8826	97.9914
SRR7408228	98.0924	98.0563	98.0514	97.9423	97.9024	97.9424	97.9479	97.9597	97.8934	97.9572	97.9153	97.9661	97.9479	97.9637	97.9405	97.937	97.9701	97.9585	97.9448	97.979	97.9638	97.9213	97.9553	97.9468	97.9369	97.9504	97.9622	97.9378	97.8212	97.9233	97.9425	97.9294	97.8998	97.947	97.8452	97.8466	97.9048	97.9166	98.0468	99.909	97.9823	98.037	99.9102	99.9073	99.9064	99.9202	98.0982	97.8854	98.0195
SRR7408227	98.0942	98.0719	98.0564	97.9697	97.9697	98.034	98.0114	98.0166	97.8581	97.9962	97.9511	98.0338	98.0195	98.0261	98.016	98.0204	98.0191	97.9997	98.0169	98.0688	98.0664	98.0382	97.9937	98.0051	98.0205	98.0309	98.0268	97.8923	97.845	97.96	98.0238	98.0279	97.9444	98.0132	97.9643	97.9635	97.951	97.9501	98.0601	99.9445	98.0572	98.0552	99.9267	99.9191	99.9189	99.935	98.0951	97.9623	98.053
SRR7408226	98.1084	98.0147	98.0271	97.9031	97.9669	97.964	97.9655	97.9733	98.0419	97.9511	97.9241	97.9767	97.9641	97.9675	97.9623	97.9815	98.007	97.9709	97.968	97.9824	97.9909	97.9706	97.9607	97.9628	97.9692	97.9685	97.9779	97.9397	97.9882	97.9361	97.9517	97.9595	97.8874	97.9653	97.9081	97.885	97.9608	97.9943	98.0028	99.9448	98.0422	98.0368	99.9515	99.9478	99.9459	99.9454	98.0977	97.8905	98.0652
SRR7419967	98.0646	97.8431	97.9535	99.7162	97.9058	97.9265	97.9349	97.9111	97.9501	97.9013	97.8186	97.9161	97.9381	97.9425	97.9179	97.928	97.9062	97.9336	97.9232	97.8981	97.9235	97.8694	97.9417	97.92	97.9486	97.9421	97.9658	97.8602	97.9425	97.8316	97.9037	97.9459	97.8661	97.9076	97.7941	97.8638	99.7874	99.803	98.1335	98.0087	98.0391	98.1328	98	98.003	98.0026	97.9582	98.0637	97.7523	97.9806
SRR7419966	98.0326	97.8333	97.9274	99.7181	97.9385	97.895	97.9176	97.9138	97.9367	97.9086	97.7587	97.9124	97.9418	97.9246	97.9142	97.9398	97.9062	97.905	97.9174	97.8879	97.8753	97.8419	97.9363	97.9021	97.913	97.892	97.9295	97.8873	97.9513	97.8165	97.9123	97.9042	97.8763	97.9019	97.7919	97.914	99.7899	99.8225	98.1117	98.0318	98.022	98.1494	98.0049	98.0027	98.0146	98.0112	98.0716	97.7916	97.9718
SRR7419964	98.0159	99.7038	99.7237	97.7951	97.8337	97.9213	97.9198	97.9149	97.8481	97.9177	97.9178	97.9361	97.961	97.9267	97.9158	97.9142	97.8943	97.912	97.9081	97.9627	97.9785	99.6646	97.9229	97.8953	97.9511	97.9247	97.9258	97.9146	97.8549	97.8723	97.9278	97.9347	97.868	97.9033	99.46	97.8902	97.8468	97.8069	97.9908	98.0736	97.951	98.0528	98.1075	98.1008	98.0987	98.035	98.0326	97.8168	99.7537
SRR7419957	97.9392	97.9227	97.8494	97.8391	97.9341	97.8678	97.8821	97.8813	97.8893	97.8641	97.9068	97.8645	97.8861	97.8811	97.8836	97.8962	97.8757	97.8843	97.8705	97.8805	97.8994	97.8341	97.8792	97.8886	97.9042	97.8983	97.8958	97.9033	97.8641	97.8709	97.9023	97.8869	97.7891	97.893	97.7424	97.836	97.854	97.9152	97.9824	97.934	97.8927	97.9855	97.9514	97.9564	97.9332	97.9661	98.0007	97.8092	97.8336
SRR7419956	98.0497	99.6604	99.7357	97.8575	97.8787	97.8931	97.8926	97.8933	97.8759	97.8925	97.8683	97.8974	97.9108	97.8917	97.8951	97.8871	97.8615	97.8844	97.8905	98.0044	97.9939	99.7632	97.904	97.8766	97.907	97.8765	97.9089	97.98	97.7599	97.931	97.8954	97.9003	97.9402	97.8887	99.5691	97.9641	97.8756	97.9533	98.0578	98.0348	98.0065	98.078	98.0706	98.0812	98.0842	98.0617	98.0742	97.8716	99.7537
SRR7419955	98.068	99.7302	99.7262	97.8139	97.777	97.8862	97.8889	97.8874	97.8565	97.8792	97.9113	97.8911	97.8903	97.8918	97.8826	97.8783	97.7896	97.8872	97.8833	97.9972	98.0035	99.798	97.882	97.8828	97.893	97.8859	97.8951	97.9155	97.8078	97.892	97.9014	97.8927	97.9381	97.8747	99.5982	97.9337	97.841	97.928	97.9807	98.0034	97.9269	97.9799	98.0544	98.0412	98.0453	98.0472	98.0824	97.8592	99.6579
SRR7419953	98.0693	99.7131	99.7245	97.896	97.8984	97.9169	97.9169	97.9269	97.8979	97.9197	97.9107	97.9229	97.9148	97.9128	97.9221	97.917	97.8951	97.8974	97.9311	97.9513	97.928	99.7456	97.9179	97.9061	97.9059	97.9165	97.9068	97.9619	97.86	97.9132	97.8875	97.914	97.9401	97.9335	99.5348	97.9132	97.8345	97.8387	98.0329	98.0326	97.9952	98.057	98.0217	98.031	98.0425	98.0666	98.0431	97.8819	99.745
SRR7419952	98.0773	99.8603	99.7822	97.8434	97.7937	97.9511	97.9349	97.9442	97.9412	97.9133	97.9006	97.9533	97.9411	97.9522	97.9382	97.9178	97.8523	97.9333	97.9392	98.0175	98.0272	99.7848	97.9196	97.9155	97.9306	97.9358	97.9162	97.8463	97.7911	97.9297	97.9163	97.9421	97.8137	97.9488	99.6848	97.8342	97.8532	97.9185	98.008	98.0305	97.9922	98.0326	98.044	98.0373	98.0603	98.0966	98.0645	97.9172	99.783
SRR7419950	98.0481	97.837	97.943	99.7212	97.9241	97.9186	97.9362	97.9356	97.9683	97.9248	97.8232	97.916	97.935	97.9275	97.9258	97.9195	97.8891	97.9416	97.9415	97.9043	97.8936	97.8339	97.9241	97.9405	97.9231	97.9217	97.9236	97.8486	97.988	97.8664	97.9129	97.9282	97.8757	97.9142	97.8233	97.8698	99.7565	99.8112	98.105	98.0148	98.0194	98.1093	97.9905	98.0005	98.0078	97.9752	98.0509	97.789	97.9948
SRR7419949	98.0673	99.6751	99.7557	97.8899	97.8096	97.8923	97.8833	97.8974	97.8678	97.9067	97.8964	97.8903	97.8999	97.9114	97.9168	97.8724	97.8072	97.8985	97.9029	98.0041	97.9936	99.8229	97.8912	97.8825	97.8811	97.8761	97.9007	97.9364	97.8227	97.9165	97.9119	97.9129	97.9433	97.887	99.6361	97.964	97.8134	97.8796	97.9744	98.0078	97.9875	98.0315	98.0099	98.022	98.0347	98.0429	98.0412	97.8734	99.6467
SRR7439222	98.0337	99.8719	99.7875	97.9471	97.8222	97.9129	97.9136	97.9176	98.0997	97.928	97.8503	97.9262	97.9274	97.9106	97.9132	97.936	97.8062	97.9112	97.9142	98.0425	98.0262	99.7664	97.9171	97.9168	97.9275	97.925	97.9234	97.8992	98.0151	97.9674	97.905	97.9333	97.8896	97.9202	99.7495	97.9323	97.9378	97.9423	98.0344	98.0548	98.0387	98.0168	98.0991	98.0812	98.0818	98.086	98.0664	97.9631	99.8157
SRR7439221	98.0577	99.8939	99.8152	97.9214	97.8323	97.8941	97.8859	97.8764	98.0921	97.8916	97.9836	97.9123	97.9133	97.912	97.8769	97.8893	97.8596	97.8933	97.8808	97.9609	97.9505	99.7794	97.9095	97.8717	97.9292	97.9177	97.9317	97.929	98.0235	97.9703	97.8877	97.9352	97.8821	97.8853	99.7987	97.9417	97.9729	97.9587	98.0763	98.0748	98.0564	98.056	98.084	98.0787	98.0712	98.0606	98.071	97.9359	99.8775
SRR7439220	97.9789	97.9092	97.9651	99.9663	97.8796	97.8504	97.8537	97.8524	97.917	97.8571	97.845	97.8572	97.865	97.8637	97.8524	97.8604	97.9	97.8559	97.8447	97.9414	97.9018	97.8488	97.8583	97.8465	97.8493	97.8478	97.8623	97.8975	97.9487	97.8503	97.8501	97.8548	97.9057	97.8527	97.8412	97.9003	99.8088	99.8056	98.0728	98.011	97.9745	98.087	98.0222	98.0446	98.035	98.0246	98.0286	97.8517	97.9556
SRR7439219	97.9845	99.7236	99.5862	97.7459	97.8666	97.901	97.9029	97.9038	97.999	97.8972	98.0144	97.9212	97.9115	97.8986	97.9064	97.8963	97.8511	97.8925	97.9064	97.8792	97.8477	99.5776	97.8967	97.8879	97.9147	97.8982	97.9077	97.958	97.8885	98.0388	97.9228	97.9065	97.9019	97.9124	99.9067	97.9545	97.8345	97.8584	97.9885	97.9669	97.8909	97.9822	97.9948	97.987	97.9855	98.0069	97.9984	97.9928	99.7374
SRR7439217	98.0004	97.9103	97.9967	99.9399	97.8567	97.8858	97.8776	97.8651	97.9328	97.9117	97.8968	97.8632	97.8897	97.8905	97.8848	97.8657	97.8356	97.8631	97.8852	97.811	97.8081	97.8163	97.8714	97.8813	97.8463	97.8825	97.8481	97.8688	97.8431	97.8244	97.8897	97.8637	97.8315	97.8856	97.8274	97.8683	99.7418	99.7775	98.0905	98.0131	98.0169	98.1245	98.0178	98.0111	98.0026	98.0152	98.0102	97.8298	97.947
SRR7439216	98.1438	98.0099	97.8996	97.8906	97.8808	98.0018	98.0033	97.9948	99.7764	97.9908	97.9494	98.0105	97.9944	98.0057	98.0189	98.0081	97.9566	98.0002	97.9937	99.8459	99.8467	98.0817	97.9986	97.9996	97.9893	97.9828	97.9829	97.9973	99.8852	97.9195	98.0165	98.011	97.9272	98.0029	97.9246	97.9574	97.9259	98.0294	98.1148	98.1241	98.1254	98.1266	98.0913	98.0984	98.0885	98.1099	98.1129	97.8212	98.1001
SRR7439213	98.0274	99.8864	99.7428	97.837	97.7802	97.8833	97.8977	97.9023	98.0673	97.873	97.9274	97.9097	97.879	97.903	97.8907	97.8889	97.8523	97.914	97.9013	97.9193	97.8677	99.763	97.8805	97.8916	97.8493	97.8814	97.8689	97.8724	97.8982	97.9578	97.8582	97.8729	97.85	97.8908	99.7407	97.8558	97.8471	97.9305	98.0242	98.0449	97.9511	98.0394	98.0313	98.0556	98.0611	98.0578	98.0601	97.883	99.8889
SRR7439211	97.8066	97.787	97.7985	99.3804	97.675	97.7485	97.7669	97.7652	97.8787	97.748	97.8797	97.745	97.7512	97.751	97.7645	97.7298	97.653	97.759	97.7571	97.7878	97.836	97.8226	97.7358	97.7598	97.7385	97.7505	97.7412	97.8696	97.7679	98.0124	97.7418	97.7591	97.7613	97.7568	97.8061	97.8943	99.5605	99.6406	97.9806	97.8877	97.8237	97.9635	97.9292	97.9339	97.9355	97.9527	97.9902	98.0083	97.8617
SRR7439210	98.0961	97.8859	97.9816	99.7316	97.8898	97.9368	97.9639	97.9693	98.0074	97.9462	97.8367	97.9771	97.9879	97.9319	97.973	97.9697	97.8951	97.9605	97.9683	97.9265	97.9517	97.9043	97.9869	97.9614	97.9847	97.9377	97.9699	97.9111	97.9818	97.8807	97.9852	97.9682	97.8398	97.9794	97.8339	97.8376	99.82	99.8016	98.0735	98.0378	97.9417	98.0635	98.0174	98.035	98.0033	97.9866	98.1011	97.8433	97.9336
SRR7439207	98.0477	97.9496	97.9308	99.7422	97.9264	97.9326	97.9554	97.9381	98.0153	97.9352	97.8602	97.9434	97.9545	97.9481	97.9448	97.9646	97.9373	97.9611	97.9388	97.9373	97.904	97.8775	97.912	97.9381	97.9549	97.95	97.9255	97.8929	97.9996	97.8954	97.9342	97.9433	97.8892	97.9357	97.8236	97.8979	99.7919	99.8699	98.0889	97.987	98.0054	98.1178	97.9578	97.9736	97.9523	97.9573	98.0482	97.869	97.9634
SRR7439206	97.7659	97.8047	97.7446	99.4035	97.6376	97.7192	97.726	97.7297	97.8106	97.7393	97.873	97.7215	97.7279	97.7418	97.7147	97.7522	97.6259	97.7454	97.7146	97.8248	97.8215	97.8108	97.728	97.7361	97.7413	97.7415	97.7442	97.8307	97.7326	97.9689	97.706	97.7549	97.7623	97.7356	97.7595	97.78	99.5447	99.6415	97.9329	97.8884	97.8131	97.9687	97.9181	97.9223	97.9344	97.9524	97.988	97.9698	97.8487
SRR7439205	98.0317	99.9022	99.7581	97.9167	97.838	97.9678	97.9692	97.9661	98.0972	97.98	97.8838	97.9814	97.9832	97.9651	97.9721	97.9656	97.8392	97.9653	97.9721	98.0848	98.0749	99.7606	97.9527	97.9612	97.9791	97.9661	97.96	97.9135	97.9944	97.988	97.9565	97.9609	97.8981	97.9489	99.7542	97.9316	97.9243	97.9227	98.0093	98.0959	98.0137	98.0245	98.0993	98.0856	98.0962	98.1015	98.0692	97.9262	99.8325
SRR7439204	98.0224	99.9006	99.8013	97.9472	97.8475	97.9096	97.8949	97.8889	98.0622	97.9107	97.9592	97.8882	97.8695	97.8971	97.9087	97.8834	97.9219	97.8757	97.8926	98.0187	97.9701	99.79	97.8618	97.875	97.8755	97.8997	97.8805	97.8912	97.95	97.9594	97.9128	97.8974	97.9256	97.8756	99.7607	97.9679	97.9407	97.9577	98.0343	98.0753	98.0066	98.0452	98.0593	98.0545	98.0546	98.0573	98.0718	97.8616	99.8885
SRR7439203	97.9998	97.908	97.8623	97.7763	99.6083	99.7699	99.7889	99.7682	97.6954	99.7763	97.8532	99.7668	99.7804	99.7864	99.7532	99.7985	99.6904	99.7985	99.7744	97.8147	97.8345	97.8623	99.7657	99.7888	99.8002	99.7893	99.7922	97.9049	97.6051	97.7728	99.7837	99.7996	97.7162	99.7657	97.89	97.739	97.7917	97.921	97.96	97.9303	97.9816	97.987	97.9765	97.9757	97.9542	97.9833	98.0824	97.768	97.8629
SRR7439202	98.0093	97.9583	97.9491	97.9019	99.8753	99.8689	99.9018	99.8823	97.9629	99.877	97.8812	99.8774	99.867	99.8884	99.8805	99.8939	99.8644	99.8912	99.8788	97.9337	97.9131	97.9245	99.8706	99.8949	99.8872	99.8888	99.9007	98.0089	97.9156	97.9063	99.8713	99.8781	97.8634	99.8547	97.8879	97.8909	97.9397	97.9913	97.9988	97.9827	97.9677	98.0175	98.0094	97.9813	97.9844	97.9906	98.1315	97.8554	97.9654
SRR7439200	98.0574	97.9775	98.0255	97.959	99.9247	99.9589	99.9503	99.9563	98.0634	99.9441	97.9759	99.9565	99.9551	99.9535	99.956	99.9494	99.8927	99.9514	99.957	98.0231	98.0151	97.9761	99.9554	99.9518	99.9512	99.9518	99.9574	98.0258	98.0468	97.9363	99.9549	99.951	97.9925	99.9557	97.9782	98.0054	97.9898	98.0083	98.0247	98.0286	98.0424	98.0496	98.0249	98.0219	97.993	98.0026	98.159	97.9521	97.9324
SRR7439199	98.0253	97.8659	97.8434	97.824	99.629	99.726	99.76	99.7366	97.7578	99.7391	97.9038	99.7495	99.7748	99.7577	99.7375	99.7778	99.7503	99.7746	99.7419	97.7786	97.8131	97.8721	99.761	99.744	99.7862	99.7741	99.783	97.8766	97.645	97.7755	99.7474	99.7703	97.7765	99.7498	97.8797	97.7811	97.7306	97.9232	97.9536	97.9439	97.9854	97.998	97.9778	97.9792	97.9669	97.9648	98.0863	97.7572	97.8749
SRR7439198	98.0475	99.9037	99.7682	97.8078	97.8085	97.8776	97.8876	97.8864	98.0203	97.878	97.9184	97.8949	97.8714	97.8925	97.8866	97.8682	97.8682	97.8818	97.8584	97.8574	97.8563	99.7495	97.8808	97.8465	97.8611	97.877	97.8522	97.8484	97.8857	97.964	97.8753	97.8866	97.8711	97.8738	99.757	97.8722	97.872	97.9461	98.0159	98.053	97.9738	98.0592	98.0431	98.0484	98.0269	98.0754	98.0485	97.838	99.9088
SRR7439197	98.0551	99.8286	99.8748	97.9432	97.9327	97.9581	97.9511	97.9556	98.0856	97.9768	97.9797	97.9665	97.9521	97.9586	97.9486	97.9607	97.9429	97.989	97.9574	98.0799	98.0643	99.7855	97.9595	97.9574	97.9532	97.9397	97.9605	98.006	98.1256	97.9632	97.9338	97.9386	97.99	97.9378	99.648	97.9779	97.9605	97.9827	98.054	98.0976	98.0345	98.0619	98.0777	98.1163	98.0974	98.1233	98.0862	97.9611	99.9193
SRR7439196	98.0597	99.806	99.8759	97.9538	97.9544	97.9641	97.9659	97.9593	98.1042	97.9441	97.9812	97.9756	97.9724	97.9739	97.9545	97.9686	97.9693	97.9792	97.9588	98.075	98.0595	99.7909	97.9746	97.9546	97.9821	97.9728	97.9802	97.9995	98.0935	97.9208	97.951	97.9727	98.0224	97.9463	99.6281	97.9827	97.9593	97.9842	98.0576	98.0658	98.0613	98.0779	98.0788	98.1126	98.0944	98.1017	98.0911	97.9821	99.9193
SRR7439195	98.1173	99.9177	99.8477	97.9236	97.9006	97.9389	97.9423	97.9371	98.0975	97.9491	98.023	97.9811	97.9404	97.9666	97.9238	97.9484	97.9165	97.961	97.9356	98.0474	98.038	99.8119	97.9628	97.9355	97.9565	97.9467	97.9492	97.9619	98.0548	97.98	97.916	97.9587	98.0093	97.9305	99.7959	98.0183	97.9175	97.9613	98.087	98.0866	98.0585	98.0851	98.0802	98.0567	98.0534	98.0755	98.075	97.9641	99.8883
SRR7439194	98.1041	99.9082	99.8167	97.9535	97.8794	97.9799	97.9654	97.967	98.0744	97.9727	98.0157	97.9805	97.9696	97.9889	97.9555	97.9756	97.9444	97.9812	97.9655	98.0294	98.0082	99.8243	97.9702	97.9594	97.9682	97.981	97.983	97.9439	98.0728	97.9505	97.9498	97.973	97.9917	97.9569	99.7905	98.0085	97.9081	97.971	98.0956	98.0755	98.0372	98.0901	98.0668	98.0435	98.0416	98.0432	98.0891	97.9497	99.8795
SRR7439191	98.1527	98.0347	98.0933	97.9211	97.9607	97.9474	97.9569	97.9546	98.106	97.9332	97.9298	97.9433	97.9454	97.9524	97.9478	97.9446	97.9351	97.9406	97.9395	97.984	98.0137	98.0646	97.9226	97.9382	97.9598	97.9563	97.9344	97.9487	98.0712	97.8965	97.9342	97.961	98.0252	97.9506	97.9412	98.0619	97.9762	98.008	98.1225	98.0687	98.045	98.1323	98.0893	98.0935	98.0914	98.0706	98.151	97.8902	98.0921
SRR7439190	98.0914	98.0355	98.0108	97.9203	97.9491	97.9883	97.9905	97.9843	98.0801	97.972	97.9832	97.9755	97.9827	97.99	98.0029	97.9818	97.9881	97.9613	97.9947	98.0713	98.0733	98.0321	97.9833	97.975	97.9718	98.0026	97.9828	97.9968	98.0549	98.0088	97.965	98.0002	97.9639	97.9868	97.897	97.9555	98.004	98.0133	98.0165	98.0949	97.9548	98.0325	98.0624	98.0595	98.0632	98.081	98.0661	97.951	98.0586
SRR7439187	98.0292	97.8974	97.9376	99.7392	97.8812	97.8958	97.9319	97.9051	97.9633	97.9075	97.8855	97.9099	97.9219	97.9237	97.9091	97.9324	97.8638	97.9359	97.8974	97.9415	97.9663	97.9233	97.901	97.9328	97.9458	97.9258	97.9342	97.8929	97.9138	97.8727	97.9052	97.9382	97.8513	97.9228	97.8327	97.8671	99.8142	99.7983	98.0796	97.998	97.8787	98.0609	98.0231	98.0234	98.0293	97.9978	98.0621	97.8792	97.9249
SRR7439186	97.7866	97.8068	97.7655	99.3682	97.6264	97.7398	97.7576	97.7531	97.8059	97.7521	97.8916	97.7562	97.7531	97.7395	97.7598	97.782	97.6651	97.7462	97.7526	97.8494	97.8276	97.8145	97.7474	97.7563	97.7573	97.7515	97.7602	97.8748	97.7257	98.0422	97.7408	97.766	97.8303	97.7645	97.7436	97.8539	99.5837	99.6552	97.9404	97.9179	97.8	97.9904	97.9691	97.9783	97.9699	97.9408	98.0028	97.9845	97.8699
SRR7450399	98.0867	98.0689	98.0554	97.9005	97.8987	97.9476	97.9492	97.9496	97.8499	97.9516	97.9332	97.937	97.935	97.9541	97.9346	97.9492	97.9363	97.9608	97.9583	97.9061	97.9462	97.9711	97.9643	97.948	97.9272	97.9508	97.9545	97.8949	97.8131	97.9337	97.932	97.9169	97.8726	97.9302	97.8778	97.871	97.925	97.9434	98.0356	99.91	97.968	98.0333	99.9002	99.9201	99.9102	99.9103	98.0695	97.8473	98.0122
SRR7450398	98.112	98.0495	98.0409	97.958	97.9074	97.9462	97.9555	97.9672	97.8632	97.9578	97.9353	97.9695	97.9484	97.9674	97.9497	97.9613	97.9847	97.9564	97.95	98.0047	97.9727	97.9291	97.9499	97.9602	97.938	97.9583	97.9668	97.9353	97.7995	97.9535	97.9514	97.9481	97.8793	97.9572	97.8758	97.8625	97.9046	97.8971	98.0529	99.9182	98.0242	98.0506	99.9325	99.93	99.9292	99.9191	98.1027	97.8861	98.0077
SRR7450397	98.0881	98.0332	98.051	97.9396	97.9011	97.9301	97.935	97.9352	97.8311	97.9335	97.9417	97.9256	97.923	97.9407	97.9226	97.9317	97.929	97.9379	97.9412	97.9589	97.9645	97.9292	97.9469	97.9307	97.9084	97.9293	97.9354	97.8867	97.7715	97.9284	97.9204	97.9005	97.8855	97.9123	97.8773	97.8717	97.8985	97.9169	98.0267	99.9128	98.0033	98.0412	99.9287	99.9258	99.9266	99.9283	98.1085	97.8622	97.9848
SRR7450396	98.0882	98.0326	97.9963	97.919	97.9157	97.962	97.9923	97.9977	97.8343	97.9815	97.9166	97.9898	97.9531	97.983	97.9856	97.9883	98.0034	97.9873	97.9929	97.9346	97.9224	97.9526	97.9764	97.9949	97.9423	97.9789	97.9737	97.9039	97.7796	97.9717	97.9408	97.9549	97.8832	97.9601	97.8881	97.867	97.8999	97.9175	98.0359	99.9158	97.9935	98.032	99.9047	99.9042	99.9044	99.9024	98.0645	97.8499	98.0191
SRR7450395	98.1075	98.0286	98.0484	97.958	97.8954	97.9462	97.9593	97.9728	97.8237	97.9605	97.9438	97.9558	97.9397	97.9645	97.9554	97.9538	97.94	97.9667	97.9653	97.9757	97.9463	97.9494	97.9626	97.9589	97.9301	97.9548	97.959	97.9279	97.7746	97.9508	97.9336	97.9199	97.8785	97.9324	97.8406	97.8642	97.8872	97.9294	98.0398	99.9155	98.0204	98.0585	99.9264	99.9205	99.9219	99.9233	98.0931	97.856	97.998
SRR6284163	98.0751	97.9967	98.0035	97.8699	97.9629	97.9541	97.937	97.9282	98.0322	97.9361	97.9776	97.9369	97.9546	97.9488	97.9393	97.9337	97.9317	97.9421	97.9331	98.0102	98.0319	98.0242	97.9697	97.9343	97.9517	97.9414	97.9662	97.8028	97.9589	97.9026	97.9274	97.9342	97.9132	97.9385	97.8997	97.915	97.9205	97.9542	98.0181	99.8581	97.9977	98.0361	99.8943	99.9017	99.893	99.8883	98.1081	97.8506	98.0772
SRR6284233	98.0595	99.7793	99.777	97.8135	97.8402	97.7939	97.7756	97.776	98.0946	97.7849	97.8078	97.7792	97.7921	97.7956	97.7868	97.7858	97.8753	97.7877	97.7774	97.9462	97.9517	99.7632	97.7831	97.7802	97.8111	97.7884	97.8007	97.9611	98.0565	97.8624	97.8081	97.791	97.8815	97.7708	99.6313	97.8978	97.914	97.9002	97.9996	98.0149	97.9768	98.0066	97.9813	97.9941	97.9912	98.0141	98.0477	97.8533	99.8077
SRR6285260	98.0388	98.0721	98.0186	97.8989	97.9767	97.9414	97.9307	97.9279	98.0747	97.9397	97.9145	97.9458	97.9547	97.9497	97.922	97.9513	97.9676	97.9439	97.9326	98.076	98.0405	98.005	97.9621	97.9413	97.9541	97.9432	97.9645	97.8842	98.0623	97.8826	97.931	97.9585	97.9297	97.9407	97.9829	97.965	97.9245	97.9618	98.0419	99.8919	98.0084	98.0523	99.8681	99.8695	99.8696	99.877	98.0574	97.8554	98.0367
SRR6285261	98.0292	98.0304	98.0048	97.856	97.98	97.8944	97.9514	97.9162	98.0544	97.8969	97.9628	97.9074	97.8862	97.9342	97.9067	97.9435	97.9575	97.9342	97.9138	98.0598	98.0526	98.0045	97.8713	97.9392	97.9272	97.9315	97.9277	97.9087	97.9694	97.8749	97.9297	97.9251	97.9418	97.916	97.9121	97.9161	97.8907	97.9623	98.0098	99.8547	97.9893	98.022	99.8632	99.8941	99.8898	99.8864	98.0579	97.8665	98.0797
SRR6286024	98.0819	98.0424	98.0083	97.8705	97.9508	97.8995	97.9067	97.898	98.047	97.9079	97.8944	97.8892	97.8875	97.9135	97.8956	97.8875	97.959	97.8987	97.8993	98.0202	98.0232	97.9968	97.8904	97.9033	97.9021	97.9108	97.9028	97.7951	97.9939	97.8797	97.9059	97.9317	97.8904	97.8899	97.9244	97.8944	97.8942	97.9526	98.0342	99.89	97.9617	98.0486	99.8874	99.9088	99.9011	99.91	98.0467	97.8504	98.061
SRR6286112	98.0646	98.0473	97.9892	97.8288	97.9419	97.8991	97.9319	97.902	98.0315	97.9025	97.9507	97.905	97.9009	97.9394	97.891	97.9436	97.9504	97.9279	97.8972	98.0277	98.0187	98.0402	97.8918	97.9372	97.9415	97.9282	97.9491	97.8478	97.9987	97.93	97.9053	97.9411	97.922	97.8943	97.9242	97.9126	97.8823	97.901	98.0297	99.8312	97.9763	98.0171	99.8579	99.8685	99.8789	99.8961	98.0701	97.8944	98.037
SRR6286135	98.0818	99.764	99.7631	97.8175	97.7868	97.7904	97.7786	97.7858	98.106	97.8044	97.8277	97.8054	97.809	97.7942	97.7734	97.7607	97.8438	97.7858	97.7856	97.9276	97.9006	99.7326	97.7888	97.7739	97.8195	97.7815	97.7957	97.9713	98.0237	97.863	97.8077	97.7953	97.9038	97.7748	99.6223	97.9196	97.8507	97.9034	97.9881	98.0283	97.9598	98.0155	98.0226	98.046	98.0296	98.046	98.0475	97.8287	99.7869
SRR6286136	97.9849	97.8655	97.8269	97.873	99.7757	99.6817	99.6982	99.682	97.9858	99.7111	97.8937	99.6811	99.7188	99.6841	99.6994	99.6768	99.7854	99.6842	99.6817	97.8723	97.8575	97.9089	99.6758	99.682	99.7177	99.6992	99.6866	97.8772	97.8564	97.7576	99.7218	99.7201	97.8548	99.6917	97.8807	97.8683	97.8015	97.9724	98.046	97.9828	97.9903	98.0497	97.9782	97.9874	97.9691	97.9806	98.1039	97.7293	97.9576
SRR6286531	98.0676	98.0013	97.9708	97.8801	97.9577	97.8819	97.9096	97.8893	98.0084	97.8955	97.9402	97.887	97.8973	97.8969	97.8876	97.9229	97.9547	97.8896	97.8721	98.0112	98.0092	97.9893	97.8821	97.892	97.9131	97.904	97.9023	97.8972	97.9812	97.9212	97.8997	97.908	97.9083	97.8985	97.9118	97.9137	97.8911	97.9136	98.0207	99.8625	97.9396	97.9991	99.8695	99.8805	99.8779	99.8933	98.0538	97.8718	98.0194
SRR6321576	97.9975	97.9315	97.9351	97.8502	99.8874	99.9347	99.9318	99.9362	98.0149	99.9135	97.911	99.9305	99.9415	99.9331	99.9337	99.9282	99.87	99.9346	99.9346	97.9193	97.9466	97.9033	99.922	99.9253	99.9381	99.9314	99.9242	97.9522	97.9501	97.8682	99.9297	99.9344	97.8705	99.935	97.9354	97.8714	97.9353	97.9611	97.983	98.0063	97.9917	97.9983	97.9856	97.998	97.9939	98.022	98.0982	97.8646	97.9378
SRR6456909	98.0602	98.0266	98.0549	97.8658	97.7705	97.9772	97.9649	97.9666	99.9973	97.9665	97.7359	97.9694	97.9698	97.9743	97.9681	97.9539	97.9519	97.9858	97.9771	99.7609	99.7422	98.0623	97.952	97.9487	97.9573	97.9456	97.9462	97.7698	99.8155	97.945	97.9525	97.9737	97.8683	97.9708	98.0143	97.8295	97.9532	97.9385	98.1137	98.1358	98.0357	98.1112	98.1239	98.1231	98.1306	98.1172	98.0975	97.9546	97.9317
SRR6456925	98.0046	97.8852	97.9426	97.8333	97.8615	97.921	97.9549	97.9333	97.8157	97.9322	98.098	97.8926	97.916	97.9461	97.9368	97.9214	97.9201	97.9645	97.9016	97.9583	97.951	97.889	97.8957	97.9429	97.936	97.9451	97.9294	99.994	97.8103	98.0082	97.928	97.9408	99.7297	97.906	97.9192	99.7426	97.8337	97.8728	97.9593	97.939	97.9279	97.9695	97.9424	97.9118	97.9227	97.961	98.018	98.0191	97.8235
SRR6457018	97.9777	97.9118	97.9105	97.8207	97.862	97.928	97.9618	97.9598	97.8147	98.0007	98.0993	97.9379	97.9505	97.9493	97.9596	97.9269	97.9147	97.9747	97.9672	97.9336	97.9361	97.8725	97.9436	97.9435	97.9425	97.9555	97.9721	99.9972	97.7426	98.0173	97.9312	97.9382	99.6996	97.9199	97.9105	99.7303	97.8147	97.8435	97.9611	97.9199	97.9597	97.9955	97.9203	97.8977	97.9162	97.903	97.9778	98.0026	97.8381
SRR6457032	98.1252	98.0151	97.8747	97.8447	97.8528	97.8553	97.8874	97.875	99.7676	97.8967	97.9127	97.8832	97.9082	97.8798	97.8977	97.8543	97.924	97.9013	97.8703	99.9876	99.9945	98.0233	97.8797	97.8405	97.8939	97.8809	97.8863	97.9933	99.8166	97.8265	97.8691	97.9039	97.9423	97.9008	97.845	97.9853	97.9404	97.9969	98.1168	98.1477	98.0776	98.1358	98.1106	98.1093	98.1185	98.1105	98.0704	97.7658	98.07
SRR6457049	98.1159	98.0128	97.9986	97.9042	97.7348	97.9587	97.9598	97.9522	99.7938	97.9241	97.7658	97.9396	97.9584	97.9533	97.9662	97.9377	97.9637	97.9452	97.9533	99.8074	99.806	98.0676	97.899	97.9499	97.955	97.9644	97.9017	97.8337	99.9991	97.9189	97.9364	97.9579	97.8085	97.9364	97.8896	97.792	97.8498	97.9622	98.085	98.068	98.0527	98.1263	98.0822	98.0964	98.1024	98.0986	98.1216	97.8839	97.9499
SRR6457050	98.0743	97.8305	97.8487	97.8038	97.7367	97.831	97.8401	97.8414	97.8016	97.8382	99.9462	97.8454	97.8472	97.833	97.8474	97.8146	97.7924	97.8487	97.8467	97.732	97.715	97.7898	97.8522	97.8224	97.8231	97.8217	97.8201	98.1014	97.7195	97.9337	97.825	97.8184	98.0399	97.8356	97.9043	98.052	97.7877	97.9267	97.9371	98.0833	97.9078	97.9746	98.0458	98.0508	98.0449	98.0546	98.0682	97.9193	97.865
SRR6457075	97.9771	97.9181	97.9141	97.8552	97.8789	97.9143	97.9024	97.8873	97.8187	97.8815	98.0723	97.8657	97.9179	97.9193	97.9137	97.8933	97.8992	97.9382	97.8957	97.9581	97.9504	97.8212	97.8694	97.9095	97.9198	97.9115	97.9062	99.9917	97.789	97.9745	97.8908	97.8978	99.7082	97.9092	97.9298	99.7276	97.8222	97.8285	97.9358	97.8964	97.9063	97.9898	97.8845	97.8663	97.8845	97.9319	98.0087	98.0159	97.8437
SRR6457557	98.0206	97.923	97.9481	97.8779	97.7906	97.9057	97.8883	97.9063	97.943	97.8813	98.082	97.919	97.9142	97.8899	97.9067	97.878	97.8422	97.898	97.9184	97.804	97.7891	97.8682	97.8871	97.9064	97.9092	97.896	97.9096	97.9861	97.8886	99.9976	97.8809	97.9044	98.0443	97.8957	98.0455	98.0641	97.8496	97.877	97.9842	97.9321	97.922	97.9798	97.9264	97.9104	97.9014	97.9243	97.9812	99.7041	97.8844
SRR6457618	98.0767	99.8101	99.7945	97.8849	97.9429	98.0032	98.0011	97.9836	98.1172	97.9713	97.9438	97.9712	97.9918	98.0137	97.9763	97.9871	97.9453	97.9981	97.9787	97.9985	97.9777	99.9971	97.998	97.9918	98.0167	98.0097	98.0188	97.9092	98.0449	97.9187	97.9871	97.9991	97.92	97.9608	99.6205	97.9624	97.942	97.982	98.1058	98.0348	98.0017	98.0754	98.0437	98.0377	98.0305	98.0503	98.0599	97.9192	99.8489
SRR6457662	98.1406	98.0038	97.884	97.8773	97.826	97.869	97.8842	97.8657	99.7416	97.9137	97.9052	97.8885	97.8867	97.886	97.8827	97.8549	97.9438	97.876	97.8608	99.9987	99.992	98.0571	97.8451	97.8533	97.8815	97.8633	97.8591	97.9991	99.7895	97.8446	97.893	97.8929	97.9552	97.8826	97.9076	97.9266	97.9179	98.0331	98.1157	98.1252	98.097	98.1233	98.1249	98.1133	98.0961	98.1377	98.11	97.8618	98.1104
SRR6457667	98.1029	97.874	97.9348	97.8849	97.8816	97.902	97.9002	97.9072	97.8129	97.8889	99.9996	97.9188	97.9438	97.8934	97.9059	97.9155	97.8721	97.9035	97.9048	97.9634	97.9531	97.8732	97.9152	97.9142	97.9404	97.9011	97.9065	98.0901	97.781	97.9753	97.9227	97.9287	98.0838	97.9269	98.0129	98.0799	97.9462	97.9636	97.985	98.0671	97.9072	97.9874	98.0774	98.0807	98.0668	98.0709	98.0451	97.995	97.9239
SRR6457695	98.0516	97.8032	97.9141	97.7886	97.746	97.8157	97.8202	97.8134	97.7729	97.792	99.9482	97.8234	97.7983	97.8385	97.8122	97.8073	97.8095	97.8312	97.8161	97.7978	97.7702	97.8162	97.7887	97.82	97.7987	97.8352	97.8229	98.0853	97.7096	97.9687	97.776	97.7927	98.0718	97.8052	97.9447	98.0831	97.7291	97.9298	97.9543	98.0402	97.8961	97.9728	98.0438	98.0409	98.0504	98.0759	98.0329	97.8814	97.9251
SRR5527084	98.0269	99.9193	99.7885	97.8402	97.8125	97.8729	97.9009	97.8783	97.9914	97.912	97.9331	97.8951	97.9026	97.8927	97.884	97.8872	97.8466	97.8876	97.8793	97.98	97.9306	99.7115	97.9135	97.8757	97.8992	97.8879	97.9021	97.8942	97.9536	97.9532	97.9164	97.9055	97.8579	97.8686	99.788	97.866	97.8904	97.9338	98.036	98.0444	98.0074	98.0604	98.0312	98.0661	98.0617	98.0699	98.0835	97.8367	99.8717
SRR5527085	98.0551	99.9357	99.748	97.867	97.8127	97.8911	97.8877	97.8871	98.0182	97.8852	97.9253	97.9187	97.9164	97.8876	97.8929	97.8756	97.8561	97.8791	97.8867	97.9779	97.9807	99.7345	97.9105	97.8709	97.9062	97.8832	97.8882	97.9172	97.9058	97.9512	97.9169	97.9058	97.876	97.8804	99.7812	97.8715	97.8894	97.9074	98.0329	98.0656	97.9683	98.0495	98.063	98.0691	98.0666	98.0331	98.0711	97.8634	99.8674
DRR015811	94.934	94.9371	94.9612	95	94.985	94.9867	94.9901	94.9798	94.9434	94.9472	94.8609	94.9672	94.9779	94.9815	94.9891	94.9531	95.0383	94.9691	94.9695	94.9452	94.9491	94.8718	94.9484	94.9341	94.9736	94.9769	94.9352	94.8615	94.9586	94.8788	94.9889	94.9619	94.8483	94.9726	94.7948	94.8776	94.9743	94.9571	94.8759	95.0002	94.9313	94.8991	95.0026	94.9901	94.9816	94.983	94.8464	94.8753	94.8511
DRR015913	94.8548	94.9329	94.8016	94.9041	94.8614	94.9125	94.8944	94.8775	94.6686	94.8653	94.8894	94.8791	94.8981	94.9345	94.8888	94.8943	94.9094	94.9356	94.9029	94.8962	94.9008	94.7832	94.8755	94.9238	94.8899	94.9388	94.8976	94.8359	94.7445	94.9096	94.8989	94.8831	94.8343	94.8924	94.8569	94.782	94.9399	94.8883	94.8799	94.9146	94.8892	94.9057	94.9833	94.9558	94.9678	94.9577	94.8425	94.8733	94.8737
SRR7367519	94.8747	94.96	94.8289	94.8656	94.8453	94.8795	94.8858	94.868	94.6214	94.9013	94.781	94.8864	94.925	94.907	94.8676	94.911	94.9124	94.9148	94.8717	94.8849	94.8853	94.8294	94.9112	94.8861	94.9354	94.8871	94.9479	94.7827	94.6692	94.8657	94.9137	94.902	94.8048	94.9018	94.8152	94.7841	94.8295	94.836	94.8325	94.9269	94.8259	94.8835	94.9372	94.9405	94.9232	94.9512	94.8467	94.8291	94.8956
SRR7367504	94.9663	94.9732	94.9855	94.9985	94.9363	94.914	94.9779	94.9468	94.892	94.9469	94.8015	94.9419	94.94	94.9586	94.944	94.9926	94.9796	94.9739	94.934	94.9264	94.8845	94.8992	94.9316	94.9643	94.9644	94.9397	94.9287	94.7997	94.9327	94.8759	94.9202	94.9548	94.7649	94.9253	94.8821	94.8549	94.8869	94.8961	94.9368	94.9559	94.9376	94.9138	94.9804	94.9877	95.0037	94.9807	94.8189	94.843	94.8991
SRR7367503	94.9573	94.9768	94.9446	94.9912	94.8723	94.8337	94.8694	94.8534	94.8653	94.8536	94.8172	94.876	94.8466	94.8772	94.8338	94.8945	94.937	94.9068	94.8498	94.8881	94.8616	94.8868	94.828	94.8674	94.8677	94.8664	94.8486	94.8163	94.9564	94.8845	94.8377	94.8628	94.7896	94.8465	94.8772	94.8647	94.8616	94.8355	94.9287	94.9275	94.9339	94.8998	94.9734	94.9586	94.9808	94.9903	94.8351	94.8409	94.8521
SRR7367502	94.8783	94.927	95.0378	95.0136	94.8312	94.9163	94.9311	94.9142	94.8286	94.9457	94.8188	94.9168	94.9458	94.9259	94.9234	94.9341	94.8546	94.9383	94.9213	94.7778	94.76	94.8212	94.8893	94.9223	94.9409	94.9361	94.8968	94.8286	94.8885	94.9175	94.9718	94.9419	94.7228	94.9118	94.8654	94.6801	94.8302	94.9813	94.8831	94.9815	94.9774	94.9099	94.9713	94.9696	94.9815	94.9727	94.8555	94.8559	94.9696
SRR7367499	94.9882	94.9554	94.9779	94.9569	94.974	94.9528	94.9829	94.9679	94.9301	94.9642	94.908	94.9827	94.9876	94.9582	94.9727	94.9519	94.9878	94.9617	94.96	94.9821	94.9808	94.9098	94.9654	94.9602	94.9709	94.9639	94.9914	94.8682	94.934	94.8905	94.9863	94.9756	94.8552	94.9601	94.831	94.8974	94.9876	94.9409	94.9096	94.9623	94.9399	94.9764	94.9669	94.9704	95.0031	95.0064	94.8269	94.8958	94.9156
SRR7367498	94.9677	94.9104	94.9385	94.9744	94.9479	94.9778	94.9781	94.9824	94.9647	94.9456	94.8308	94.9672	94.9702	94.9794	94.9767	94.9778	95.0102	94.9595	94.9744	94.9057	94.9119	94.8756	94.9572	94.9649	94.9738	94.9798	94.9586	94.8651	94.9597	94.8993	94.9921	94.9447	94.8512	94.9809	94.8185	94.8492	94.9726	94.9535	94.9042	94.9845	94.9109	94.9285	95.0126	95.0017	95.0299	94.9529	94.8913	94.9234	94.8906
SRR7367497	94.9093	94.9445	94.8729	95.057	94.9716	95.0771	95.064	95.0884	94.9052	95.059	94.8249	95.0796	95.0453	95.0635	95.0761	95.0821	94.9715	95.0758	95.0797	95.0003	94.9784	94.9047	95.0082	95.0687	95.0347	95.0553	95.0301	94.8186	94.9318	94.9097	95.0566	95.051	94.8168	95.0635	94.8729	94.8039	94.9948	94.9688	94.8513	94.9491	94.9016	94.8715	94.9266	94.9347	94.9133	94.9559	94.9117	94.9618	94.8761
SRR7367485	94.8195	94.9365	94.8923	94.9412	94.9332	94.9082	94.9247	94.9064	94.8104	94.905	94.8027	94.9499	94.9233	94.9529	94.9	94.9515	94.9576	94.95	94.8898	95.002	94.945	94.9162	94.9373	94.9002	94.9343	94.915	94.9303	94.8174	94.9298	94.9497	94.8985	94.9321	94.7782	94.9219	94.8458	94.7565	94.9096	94.9106	94.8417	94.9535	94.9926	94.8732	94.9157	94.9233	94.9289	94.8968	94.8391	94.8592	94.9268
SRR7367484	94.8132	94.9717	94.8925	94.9183	94.8987	94.8876	94.9402	94.9139	94.8112	94.9119	94.837	94.921	94.9055	94.9254	94.9059	94.9184	94.9183	94.9653	94.9047	94.9726	94.9737	94.8826	94.8903	94.9245	94.9179	94.8895	94.9055	94.799	94.884	94.9337	94.8899	94.9281	94.7798	94.9042	94.8164	94.7658	94.9112	94.9037	94.8567	94.9944	94.9719	94.8779	94.9441	94.9477	94.9509	94.8695	94.8411	94.8758	94.9165
SRR7419963	94.8875	94.8111	94.8101	94.957	94.8917	94.8465	94.8847	94.875	94.7352	94.8865	94.8091	94.89	94.8507	94.8661	94.8675	94.9055	94.8651	94.8743	94.888	94.822	94.8315	94.7141	94.8879	94.8902	94.8591	94.8557	94.8704	94.8187	94.754	94.8305	94.9016	94.8688	94.7119	94.8587	94.7084	94.7171	94.8135	94.8503	94.8602	94.8945	94.8976	94.8801	94.8887	94.9043	94.8977	94.9309	94.7896	94.7542	94.7933
SRR7419961	94.9183	94.888	94.86	94.9734	94.8714	94.8223	94.8692	94.8739	94.7671	94.8826	94.8847	94.8913	94.8744	94.8382	94.8583	94.9033	94.8914	94.8767	94.87	94.8351	94.8452	94.8513	94.8479	94.8931	94.8722	94.838	94.8557	94.8407	94.7604	94.8407	94.8709	94.8493	94.776	94.8747	94.8433	94.8084	94.7954	94.8567	94.9035	94.952	94.8752	94.9413	94.9014	94.9155	94.9316	94.946	94.8692	94.7936	94.843
SRR7419960	94.821	94.9574	94.9003	94.8984	94.9558	94.9972	94.9958	94.9944	94.8456	94.9939	94.7799	94.9956	94.9779	95.0005	94.9965	94.9827	94.9718	94.9702	94.9903	94.9536	94.921	94.8627	94.9695	94.99	94.9892	94.9994	94.9985	94.7772	94.8686	94.8456	95.0387	94.9768	94.6861	94.9777	94.8447	94.7407	94.9765	94.9052	94.8571	94.9557	94.8987	94.8797	94.9317	94.9299	94.9434	94.9585	94.8577	94.8288	94.8455
SRR7439215	94.8397	94.9417	94.953	94.9589	94.8713	94.9453	94.9891	94.9676	94.9116	94.9551	94.8191	94.9766	94.9838	94.9732	94.9622	94.956	94.8985	95.0039	94.9717	94.8885	94.9156	94.9006	94.8931	94.9405	94.9657	94.9349	94.9233	94.8461	94.9514	94.91	94.967	94.9576	94.7622	94.943	94.8617	94.784	94.9272	94.9773	94.9052	95.0386	94.972	94.9172	95.0276	95.0386	95.0444	94.9929	94.9198	94.8602	94.9909
SRR7439214	94.8782	94.9592	94.9238	94.9774	94.8637	94.952	94.941	94.9404	94.8925	94.9718	94.8222	94.9583	94.9469	94.9654	94.9229	94.965	94.9234	94.9518	94.9265	94.8504	94.845	94.8407	94.8704	94.9115	94.9421	94.9337	94.9035	94.8743	94.8578	94.9447	94.9538	94.911	94.7273	94.9176	94.8765	94.7625	94.898	94.9668	94.8865	95.0186	94.9821	94.9366	95.0476	94.9948	95.0294	95.0023	94.9374	94.8905	94.9519
SRR7439212	94.8435	95.0137	94.7998	94.9026	94.9012	94.9148	94.94	94.9242	94.8003	94.9415	94.7955	94.943	94.9297	94.9321	94.9294	94.971	94.9657	94.9087	94.9158	94.9509	94.9353	94.8738	94.877	94.923	94.9223	94.9248	94.8756	94.7965	94.8503	94.8669	94.9651	94.9066	94.711	94.9427	94.8594	94.7206	94.8778	94.9286	94.8248	94.8985	94.897	94.873	94.9202	94.9077	94.9227	94.9156	94.8344	94.902	94.8544
SRR7439209	94.8431	94.9663	94.861	94.9202	94.8646	94.8893	94.931	94.9197	94.7882	94.8837	94.7662	94.9217	94.9294	94.9135	94.9271	94.8954	94.8874	94.929	94.9077	94.9062	94.891	94.8138	94.887	94.9389	94.9181	94.8779	94.9067	94.7904	94.8345	94.88	94.9497	94.9009	94.7189	94.9135	94.8096	94.7164	94.914	94.8838	94.9069	94.8975	94.8878	94.9194	94.9249	94.9092	94.9146	94.9832	94.9091	94.7879	94.8669
SRR7439208	94.7866	94.9731	95.0339	94.982	94.8646	94.925	94.9671	94.9265	94.9028	94.9283	94.8406	94.9244	94.9296	94.9865	94.9367	94.954	94.9274	94.9716	94.9352	94.8545	94.8139	94.8438	94.9122	94.9406	94.9426	94.9651	94.9559	94.8792	94.9073	94.9138	94.93	94.9226	94.7451	94.9006	94.87	94.734	94.8829	95.0274	94.9146	95.023	94.9895	94.9226	95.0262	95.0403	95.0305	95.003	94.9332	94.8521	94.9586
SRR7439188	95.0133	94.9343	94.9593	94.9969	94.9865	94.9731	94.9686	94.9767	94.9354	94.9799	94.863	94.9969	94.9924	94.9722	94.9703	94.9854	95.0238	94.9628	94.9662	94.9309	94.9316	94.8564	94.9694	94.9437	94.9785	94.9661	94.9629	94.8817	94.9147	94.9384	94.9767	94.969	94.886	94.9687	94.8456	94.8991	94.9728	94.9708	94.8864	95.0252	94.9627	94.9496	95.0654	95.0402	95.0189	94.9998	94.8438	94.8864	94.8966
DRR015666	93.7497	93.6999	93.6873	93.6863	93.7633	93.7187	93.7195	93.7018	93.6819	93.7295	93.5289	93.7323	93.7314	93.7177	93.71	93.7132	93.819	93.6922	93.702	93.6705	93.693	93.6514	93.7482	93.6869	93.7355	93.709	93.7256	93.5738	93.6975	93.6289	93.7428	93.7278	93.5737	93.7458	93.5429	93.6139	93.6641	93.6897	93.6867	93.7125	93.7121	93.711	93.7144	93.7291	93.7379	93.6858	93.7077	93.6212	93.7256
DRR015665	93.7649	93.7364	93.6875	93.7011	93.7459	93.7201	93.7147	93.7216	93.6834	93.7191	93.5625	93.752	93.743	93.7388	93.7228	93.7272	93.7697	93.6995	93.7241	93.6644	93.7356	93.6532	93.7558	93.7191	93.7217	93.7027	93.7435	93.5813	93.7096	93.6497	93.7479	93.7226	93.6034	93.7571	93.5592	93.6114	93.6594	93.7047	93.7224	93.7095	93.718	93.7245	93.7342	93.7149	93.7395	93.6945	93.7156	93.6462	93.6808
SRR7367486	92.3642	92.3838	92.3019	92.4242	92.481	92.4219	92.4306	92.4283	92.3146	92.3987	92.3185	92.4001	92.3998	92.422	92.4428	92.3819	92.5443	92.4085	92.4398	92.4027	92.3883	92.3597	92.3677	92.4295	92.3734	92.4219	92.3668	92.2272	92.4163	92.4095	92.4192	92.4181	92.2838	92.4847	92.32	92.2901	92.3703	92.3865	92.4128	92.4193	92.3734	92.3591	92.372	92.3656	92.3495	92.3586	92.4073	92.3758	92.4103
SRR1619561	92.2545	92.3759	92.2466	92.3741	92.3831	92.3896	92.3624	92.3553	92.2543	92.3637	92.2903	92.3662	92.4077	92.3856	92.377	92.394	92.483	92.3908	92.3898	92.2817	92.3026	92.3098	92.3708	92.3776	92.3828	92.3909	92.3922	92.2293	92.3029	92.303	92.4284	92.3916	92.1465	92.4229	92.2482	92.1959	92.2711	92.3571	92.2251	92.325	92.2993	92.2283	92.2982	92.2935	92.2988	92.2768	92.257	92.2677	92.3929
SRR1619586	92.2972	92.3636	92.336	92.4353	92.3909	92.3529	92.3552	92.3559	92.2299	92.3786	92.2791	92.3729	92.3393	92.3659	92.3555	92.3409	92.5128	92.3486	92.3543	92.3004	92.3129	92.3229	92.359	92.3494	92.3553	92.3678	92.3848	92.2421	92.357	92.3309	92.3799	92.4041	92.205	92.4034	92.2968	92.2482	92.299	92.2996	92.2164	92.2356	92.3117	92.1969	92.2961	92.2908	92.2618	92.2822	92.273	92.2445	92.3313
SRR7419959	92.2763	92.3849	92.2751	92.3839	92.4473	92.3419	92.3582	92.3232	92.2461	92.3723	92.2542	92.372	92.3338	92.3819	92.3105	92.3687	92.5266	92.3809	92.3569	92.3001	92.3608	92.2806	92.3336	92.3841	92.3568	92.3686	92.3416	92.2389	92.3981	92.3256	92.3622	92.4085	92.1599	92.4169	92.2263	92.23	92.3415	92.2955	92.247	92.3281	92.3121	92.2186	92.2993	92.3143	92.3053	92.2857	92.2994	92.2699	92.2621
SRR7419958	92.3275	92.4503	92.3254	92.4125	92.4808	92.4222	92.4272	92.4249	92.2501	92.4268	92.2129	92.4325	92.4075	92.4492	92.4106	92.4535	92.5584	92.4646	92.4104	92.3173	92.3516	92.2845	92.4287	92.4601	92.4055	92.4209	92.4231	92.2659	92.3577	92.3489	92.4132	92.4444	92.2355	92.4883	92.2867	92.2151	92.3076	92.3023	92.3091	92.364	92.3343	92.2522	92.3326	92.34	92.3408	92.3485	92.3728	92.3368	92.3219
SRR1619523	89.4104	89.485	89.4328	89.5111	89.5366	89.4663	89.4171	89.4767	89.401	89.4244	89.5306	89.4455	89.4595	89.4538	89.4535	89.446	89.6153	89.4513	89.4473	89.4088	89.4511	89.3817	89.4237	89.4191	89.4306	89.4548	89.4049	89.3556	89.5015	89.401	89.4515	89.4398	89.3358	89.5733	89.4112	89.3769	89.4721	89.4993	89.3826	89.5039	89.4868	89.4193	89.4743	89.4941	89.4956	89.4345	89.3728	89.3886	89.4663
SRR1619525	89.7422	89.7949	89.7355	89.8075	89.8773	89.8115	89.8107	89.8161	89.7208	89.863	89.8174	89.833	89.8401	89.8039	89.8192	89.7726	89.9047	89.8082	89.7895	89.6754	89.7054	89.7805	89.8018	89.7766	89.8226	89.7974	89.8272	89.6885	89.7578	89.7948	89.8214	89.8435	89.6413	89.8014	89.7441	89.7093	89.8227	89.77	89.7643	89.7754	89.7158	89.7853	89.766	89.7925	89.7792	89.7456	89.8029	89.826	89.7292
SRR1619532	89.7022	89.7531	89.635	89.7301	89.8073	89.6992	89.6922	89.7189	89.6891	89.7246	89.7427	89.7399	89.6707	89.6771	89.7141	89.7166	89.8559	89.6221	89.7301	89.6417	89.7133	89.6948	89.6848	89.6851	89.6934	89.7117	89.713	89.6868	89.7333	89.7187	89.6801	89.6594	89.6602	89.7484	89.6893	89.7046	89.7244	89.692	89.646	89.6999	89.6777	89.6555	89.6543	89.6787	89.6669	89.6738	89.6869	89.8029	89.6609
SRR1619550	89.7171	89.698	89.6622	89.8105	89.829	89.6986	89.6716	89.6997	89.6716	89.7374	89.751	89.6953	89.6721	89.6716	89.7179	89.6973	89.898	89.6469	89.704	89.6615	89.657	89.6877	89.6525	89.6905	89.6658	89.7073	89.6819	89.6222	89.717	89.7378	89.7032	89.687	89.6146	89.7448	89.6002	89.6645	89.7779	89.7066	89.6804	89.6732	89.6583	89.6559	89.6997	89.6814	89.7139	89.6153	89.6888	89.8018	89.6794
SRR1619559	89.7505	89.7769	89.6805	89.7925	89.8614	89.7964	89.7645	89.7964	89.7292	89.793	89.7783	89.8146	89.7893	89.785	89.79	89.7717	89.8909	89.7719	89.8032	89.7311	89.7666	89.7437	89.781	89.8055	89.7552	89.7507	89.7832	89.663	89.7864	89.7022	89.8248	89.7593	89.6744	89.7992	89.7168	89.6771	89.7258	89.7881	89.7524	89.7576	89.7515	89.743	89.6969	89.7152	89.7278	89.7263	89.7887	89.8043	89.7524
SRR1619570	89.6463	89.6599	89.6412	89.7436	89.7828	89.6587	89.6759	89.6546	89.6458	89.6978	89.695	89.6794	89.6681	89.6416	89.6693	89.662	89.857	89.6116	89.6623	89.5838	89.6235	89.6107	89.6665	89.6507	89.6917	89.6731	89.6799	89.5667	89.6936	89.6937	89.6914	89.7084	89.5608	89.7358	89.6527	89.6361	89.7222	89.6465	89.5987	89.6309	89.6089	89.608	89.5977	89.6352	89.6109	89.6123	89.6441	89.7512	89.6507
SRR1619572	89.7238	89.7403	89.6835	89.7999	89.8612	89.7602	89.7171	89.7585	89.6763	89.7702	89.6956	89.7434	89.7414	89.7067	89.7611	89.7686	89.9057	89.7062	89.7517	89.6257	89.6302	89.6892	89.7385	89.7791	89.739	89.7514	89.729	89.6338	89.7272	89.747	89.7696	89.7542	89.6618	89.8078	89.6242	89.7031	89.7822	89.7293	89.6443	89.7148	89.6083	89.6967	89.696	89.7267	89.7308	89.6768	89.6877	89.7596	89.6629
SRR1619573	89.6443	89.7004	89.5976	89.7573	89.8224	89.6569	89.6485	89.6524	89.6462	89.6927	89.6882	89.6988	89.7483	89.6536	89.7005	89.6947	89.887	89.6872	89.6802	89.6208	89.6677	89.6529	89.6616	89.7045	89.7389	89.6932	89.6669	89.5753	89.6657	89.6606	89.7358	89.7333	89.5766	89.7844	89.6114	89.6299	89.6583	89.6696	89.5989	89.647	89.6555	89.6435	89.6532	89.694	89.6923	89.6263	89.571	89.7002	89.7
SRR1619580	89.6415	89.7248	89.6844	89.7852	89.8044	89.6942	89.6935	89.721	89.691	89.7005	89.7292	89.7175	89.7545	89.7088	89.7199	89.7181	89.9334	89.6619	89.6906	89.6247	89.6589	89.6934	89.7091	89.7085	89.7239	89.6794	89.6904	89.6634	89.7286	89.7857	89.7923	89.7146	89.5754	89.7902	89.6623	89.6604	89.7993	89.7365	89.6675	89.7101	89.6861	89.7142	89.7322	89.7231	89.7406	89.6947	89.7472	89.7815	89.6511
SRR1619581	89.6877	89.7139	89.6268	89.7252	89.818	89.7334	89.6742	89.7383	89.6694	89.7722	89.7524	89.7159	89.6718	89.6955	89.725	89.679	89.87	89.6702	89.6746	89.6612	89.6388	89.6577	89.6543	89.7225	89.6794	89.7359	89.6794	89.6154	89.6942	89.7272	89.6807	89.6708	89.6295	89.7502	89.6382	89.7153	89.6954	89.6767	89.7083	89.6759	89.6254	89.7013	89.6855	89.6976	89.7068	89.643	89.7147	89.8178	89.5695
SRR1619582	89.6788	89.6915	89.7278	89.765	89.815	89.6804	89.7014	89.7078	89.7335	89.7263	89.7111	89.7362	89.7355	89.6887	89.7226	89.6962	89.9352	89.6861	89.7176	89.633	89.6803	89.73	89.7241	89.6896	89.7048	89.6931	89.696	89.5968	89.74	89.6886	89.754	89.7452	89.6077	89.7699	89.6706	89.643	89.7303	89.692	89.6318	89.7169	89.6536	89.6084	89.6795	89.6975	89.7033	89.6337	89.692	89.7446	89.646
SRR1619588	89.6169	89.6928	89.6121	89.7663	89.8023	89.6919	89.6585	89.6715	89.6702	89.6957	89.6856	89.6871	89.6977	89.6566	89.6901	89.7054	89.8813	89.6108	89.6917	89.614	89.6493	89.6563	89.6875	89.6694	89.6871	89.709	89.6958	89.588	89.6879	89.7153	89.7393	89.7055	89.6043	89.7405	89.6958	89.6683	89.6983	89.6418	89.6606	89.641	89.6047	89.6243	89.614	89.646	89.6552	89.6577	89.6602	89.7314	89.6437
SRR1619593	89.4323	89.4916	89.4555	89.5407	89.6067	89.5031	89.5133	89.5036	89.4535	89.5663	89.4823	89.5041	89.5462	89.5305	89.5076	89.5147	89.6706	89.5148	89.5012	89.4409	89.4465	89.4431	89.5471	89.5149	89.5404	89.5032	89.5324	89.4619	89.5144	89.3664	89.5246	89.5357	89.3566	89.612	89.4557	89.4362	89.4749	89.4734	89.4124	89.5325	89.5254	89.4314	89.4474	89.4697	89.5033	89.4235	89.3325	89.4109	89.4711
SRR1619601	89.7442	89.6843	89.6474	89.7575	89.8124	89.6573	89.6983	89.7087	89.7008	89.7172	89.6945	89.697	89.7288	89.6781	89.6858	89.6942	89.891	89.675	89.704	89.6678	89.6766	89.7171	89.7027	89.6714	89.7129	89.6822	89.6937	89.645	89.7342	89.6798	89.7164	89.6965	89.6085	89.7832	89.6939	89.6617	89.7343	89.6944	89.6316	89.7125	89.6878	89.6562	89.6782	89.7122	89.7082	89.6129	89.7035	89.7461	89.6979
SRR7439193	89.5365	89.641	89.6065	89.6642	89.6565	89.6361	89.6085	89.6358	89.5687	89.666	89.6579	89.6481	89.6622	89.6413	89.613	89.6288	89.7719	89.6525	89.6776	89.5473	89.6219	89.6601	89.6328	89.6904	89.6378	89.6288	89.6381	89.606	89.5771	89.6092	89.6656	89.6244	89.5127	89.7011	89.575	89.5458	89.6137	89.6185	89.5679	89.6389	89.6817	89.6099	89.5947	89.6082	89.6658	89.6026	89.4897	89.6043	89.565
SRR7439189	89.6166	89.6117	89.584	89.6326	89.6529	89.6398	89.6208	89.663	89.5755	89.5885	89.5225	89.6945	89.6542	89.6479	89.6286	89.699	89.6832	89.6343	89.6374	89.5202	89.6088	89.548	89.653	89.6515	89.629	89.6475	89.6646	89.5481	89.566	89.6036	89.6497	89.6066	89.4412	89.6526	89.581	89.5337	89.5961	89.5682	89.5032	89.6195	89.5718	89.5264	89.5256	89.5732	89.6046	89.5814	89.5018	89.5875	89.5519
DRR015699	89.4482	89.4512	89.447	89.403	89.386	89.4107	89.4285	89.416	89.4016	89.446	89.3923	89.4554	89.4517	89.4363	89.4327	89.4407	89.3929	89.4482	89.4261	89.3491	89.4297	89.4176	89.4681	89.4277	89.4353	89.4312	89.4628	89.4347	89.4471	89.386	89.4517	89.5001	89.3925	89.424	89.4402	89.4216	89.4158	89.3656	89.4235	89.5227	89.5248	89.507	89.4288	89.4419	89.4318	89.4335	89.4092	89.3373	89.39
DRR015698	89.4725	89.4042	89.437	89.4139	89.3726	89.3875	89.4349	89.4002	89.4226	89.401	89.3737	89.4259	89.4218	89.4097	89.4142	89.4012	89.3446	89.4	89.4027	89.3395	89.4211	89.4102	89.3854	89.3701	89.4408	89.3968	89.396	89.3824	89.4716	89.3204	89.4363	89.4204	89.3318	89.43	89.3548	89.3358	89.3775	89.343	89.4152	89.441	89.4276	89.4296	89.3728	89.391	89.3972	89.3909	89.3526	89.3397	89.3856
DRR015914	89.4236	89.4503	89.4547	89.4577	89.354	89.4255	89.4455	89.4162	89.4142	89.4394	89.3309	89.4245	89.4332	89.4499	89.4204	89.4279	89.4444	89.4716	89.4391	89.3636	89.4279	89.3908	89.4056	89.4244	89.424	89.4331	89.4513	89.381	89.4697	89.3657	89.4057	89.4679	89.3779	89.4317	89.3515	89.3818	89.4558	89.401	89.4239	89.4864	89.424	89.4036	89.4077	89.4065	89.3999	89.4265	89.3456	89.3463	89.4425
SRR7419965	89.2344	89.3032	89.2591	89.3826	89.2936	89.2679	89.2659	89.229	89.2181	89.2871	89.2167	89.2919	89.3634	89.279	89.2624	89.2743	89.3811	89.2768	89.2418	89.2705	89.2797	89.2681	89.3046	89.2504	89.3353	89.2751	89.279	89.2375	89.2545	89.1927	89.3207	89.3273	89.2002	89.3632	89.2447	89.2611	89.319	89.309	89.2561	89.2714	89.2869	89.2732	89.3113	89.3144	89.279	89.2855	89.2041	89.2119	89.2473
SRR7439192	89.2421	89.3042	89.2226	89.3	89.311	89.2784	89.2814	89.265	89.2347	89.2355	89.1676	89.3131	89.3086	89.298	89.2891	89.326	89.3644	89.287	89.2772	89.2418	89.2732	89.2844	89.282	89.2718	89.3031	89.2841	89.2997	89.1877	89.2723	89.2315	89.3097	89.3282	89.1296	89.4003	89.2895	89.1524	89.2756	89.2135	89.1987	89.3236	89.2923	89.2272	89.2812	89.2634	89.2925	89.2301	89.2562	89.1937	89.3086
[truncated: 236 more columns]
