# Supplementary material for: Pan-genome diversification and recombination in Cronobacter sakazakii, an opportunistic pathogen in neonates, and insights to its xerotolerant lifestyle
Source: BMC Microbiol. 2019 Dec 27;19:306. doi: 10.1186/s12866-019-1664-7 (PMC6935241; doi:10.1186/s12866-019-1664-7)
Supplement: Supplementary file 6 — Additional file 6: Table S3. Number of genes in each gene category of the pan-genome (core, soft core, shell, cloud genes). Shown are values for the entire genus and for each Cronobacter species. [file 12866_2019_1664_MOESM6_ESM.xlsx]

## Sheet: Sheet1
Species	Number of genomes	Core genes	Core genes percentage	Soft core genes	Soft core genes percentage	Core + soft core genes	Core + soft core genes percentage	Shell genes	Shell genes percentage	Cloud genes	Cloud genes percentage	Accessory genes	Accessory genes percentage	Total genes
C. dublinensis	16	1919	0.221568	27	0.00311742	1946	0.224685	4427	0.511142	2288	0.264173	6715	0.775315	8661
C. malonaticus	20	3370	0.460697	162	0.0221463	3532	0.482843	1397	0.190977	2386	0.326179	3783	0.517157	7315
C. muytjensii	5	1990	0.197911	29	0.00288414	2019	0.200796	5220	0.519145	2816	0.28006	8036	0.799204	10055
C. sakazakii	237	3072	0.179042	273	0.0159109	3345	0.194953	1458	0.0849749	12355	0.720072	13813	0.805047	17158
C. turicensis	5	3585	0.693289	0	0	3585	0.693289	1586	0.306711	0	0	1586	0.306711	5171
C. universalis	2	4049	0.993376	0	0	4049	0.993376	27	0.00662414	0	0	27	0.00662414	4076
All Cronobacter	285	1942	0.0778201	201	0.0080545	2143	0.0858746	2568	0.102905	20244	0.81122	22812	0.914125	24955
