# Supplementary material for: Pan-genome diversification and recombination in Cronobacter sakazakii, an opportunistic pathogen in neonates, and insights to its xerotolerant lifestyle
Source: BMC Microbiol. 2019 Dec 27;19:306. doi: 10.1186/s12866-019-1664-7 (PMC6935241; doi:10.1186/s12866-019-1664-7)
Supplement: Supplementary file 7 — Additional file 7: Table S4. List of C. sakazakii core genes inferred by Roary [file 12866_2019_1664_MOESM7_ESM.xlsx]

## Sheet: Sheet1
Gene	Annotation	No. isolates
bisC	Biotin sulfoxide reductase	237
menH	2-succinyl-6-hydroxy-2,4-cyclohexadiene-1-carboxylate synthase	237
thiM	Hydroxyethylthiazole kinase	237
group_1010	hypothetical protein	237
group_1013	hypothetical protein	237
thiK	Thiamine kinase	237
entA	2,3-dihydro-2,3-dihydroxybenzoate dehydrogenase	237
wecD_1	dTDP-fucosamine acetyltransferase	237
citD	Citrate lyase acyl carrier protein	237
yjiA	putative GTP-binding protein YjiA	237
group_1049	hypothetical protein	237
group_1050	Hydrolase	237
dsbD_1	Thiol:disulfide interchange protein DsbD	237
group_1055	hypothetical protein	237
scrK	Fructokinase	237
patB_1	Cystathionine beta-lyase PatB	237
pcpR	PCP degradation transcriptional activation protein	237
yliI	Aldose sugar dehydrogenase YliI	237
bluF_1	Blue light- and temperature-regulated antirepressor BluF	237
ygiD	4,5-DOPA dioxygenase extradiol	237
adhR	HTH-type transcriptional regulator AdhR	237
group_1180	hypothetical protein	237
ydaF_2	Putative ribosomal N-acetyltransferase YdaF	237
speF	Inducible ornithine decarboxylase	237
yhdE	Maf-like protein YhdE	237
tatD	3'-5' ssDNA/RNA exonuclease TatD	237
axeA1	Acetylxylan esterase	237
group_1243	2-ketogluconate reductase	237
dkgB	2,5-diketo-D-gluconic acid reductase B	237
frdC	Fumarate reductase subunit C	237
group_1274	hypothetical protein	237
mngB_2	Mannosylglycerate hydrolase	237
ccmH_2	Cytochrome c-type biogenesis protein CcmH	237
bcsC	Cellulose synthase operon protein C	237
group_1379	hypothetical protein	237
licH	putative 6-phospho-beta-glucosidase	237
group_1382	hypothetical protein	237
ftsK	DNA translocase FtsK	237
prmC	Release factor glutamine methyltransferase	237
betI_1	HTH-type transcriptional regulator BetI	237
ahlD	4-pyridoxolactonase	237
ampC	Beta-lactamase	237
xylB	Xylulose kinase	237
group_1420	hypothetical protein	237
group_1424	hypothetical protein	237
nlpE	Lipoprotein NlpE	237
group_1428	hypothetical protein	237
group_1429	hypothetical protein	237
higB2_1	Putative toxin HigB2	237
yehX	Glycine betaine uptake system ATP-binding protein YehX	237
pabC	Aminodeoxychorismate lyase	237
nanE	Putative N-acetylmannosamine-6-phosphate 2-epimerase	237
barA_2	Signal transduction histidine-protein kinase BarA	237
fepG	Ferric enterobactin transport system permease protein FepG	237
entC	Isochorismate synthase EntC	237
grxB_2	Glutaredoxin 2	237
group_1457	Aspartate racemase	237
vsr	Very short patch repair protein	237
dgoK1	putative 2-dehydro-3-deoxygalactonokinase DgoK1	237
pspG	Phage shock protein G	237
group_1477	hypothetical protein	237
yjgN	Inner membrane protein YjgN	237
caiE	Carnitine operon protein CaiE	237
group_1486	hypothetical protein	237
tabA_2	Toxin-antitoxin biofilm protein TabA	237
secY	Protein translocase subunit SecY	237
rppH_1	RNA pyrophosphohydrolase	237
fabZ	3-hydroxyacyl-[acyl-carrier-protein] dehydratase FabZ	237
rplC	50S ribosomal protein L3	237
fdx	2Fe-2S ferredoxin	237
uspA	Universal stress protein A	237
ygdR_2	putative lipoprotein YgdR	237
rnc	Ribonuclease 3	237
ptsH	Phosphocarrier protein HPr	237
iscU	Iron-sulfur cluster assembly scaffold protein IscU	237
group_15254	tRNA-Trp(cca)	237
rpmE	50S ribosomal protein L31	237
rpoZ	DNA-directed RNA polymerase subunit omega	237
ftsH	ATP-dependent zinc metalloprotease FtsH	237
mlaA	putative phospholipid-binding lipoprotein MlaA	237
group_15259	hypothetical protein	237
trxA_2	Thioredoxin 1	237
group_15261	hypothetical protein	237
apaG	Protein ApaG	237
lpp	Major outer membrane lipoprotein Lpp	237
rplV	50S ribosomal protein L22	237
nuoI_2	NADH-quinone oxidoreductase subunit I	237
group_15266	tRNA-Ser(tga)	237
group_15267	hypothetical protein	237
infA	Translation initiation factor IF-1	237
pykA	Pyruvate kinase II	237
group_15270	hypothetical protein	237
dauR	Transcriptional regulator DauR	237
rplP	50S ribosomal protein L16	237
crp	cAMP-activated global transcriptional regulator CRP	237
iscA_2	Iron-binding protein IscA	237
groL	60 kDa chaperonin	237
cspC	Cold shock-like protein CspC	237
ftsA	Cell division protein FtsA	237
atpA	ATP synthase subunit alpha	237
rpsR	30S ribosomal protein S18	237
osmE	Osmotically-inducible putative lipoprotein OsmE	237
rplX	50S ribosomal protein L24	237
slyB	Outer membrane lipoprotein SlyB	237
rpsU	30S ribosomal protein S21	237
ortT	Orphan toxin OrtT	237
rplM	50S ribosomal protein L13	237
corA_2	Magnesium transport protein CorA	237
rpmB	50S ribosomal protein L28	237
sfaS_2	S-fimbrial adhesin protein SfaS	237
metJ	Met repressor	237
cvpA	Colicin V production protein	237
rpsA_1	30S ribosomal protein S1	237
group_15293	hypothetical protein	237
group_15294	tRNA-His(gtg)	237
rpmG	50S ribosomal protein L33	237
aaeX	Protein AaeX	237
group_15297	hypothetical protein	237
group_15298	hypothetical protein	237
minE	Cell division topological specificity factor	237
groS	10 kDa chaperonin	237
group_15301	tRNA-Pro(tgg)	237
atpE	ATP synthase subunit c	237
ftsB	Cell division protein FtsB	237
nrdR	Transcriptional repressor NrdR	237
glnB	Nitrogen regulatory protein P-II	237
rpoA	DNA-directed RNA polymerase subunit alpha	237
rpsS	30S ribosomal protein S19	237
clpX	ATP-dependent Clp protease ATP-binding subunit ClpX	237
acrZ	Multidrug efflux pump accessory protein AcrZ	237
group_15310	hypothetical protein	237
dcd	dCTP deaminase	237
rplS	50S ribosomal protein L19	237
ptsN	Nitrogen regulatory protein	237
rpmI	50S ribosomal protein L35	237
rplB	50S ribosomal protein L2	237
group_15316	hypothetical protein	237
group_15317	hypothetical protein	237
prs_1	Ribose-phosphate pyrophosphokinase	237
acpP	Acyl carrier protein	237
hfq	RNA-binding protein Hfq	237
group_15321	hypothetical protein	237
efp	Elongation factor P	237
prfB	Peptide chain release factor RF2	237
nusG	Transcription termination/antitermination protein NusG	237
erpA	Iron-sulfur cluster insertion protein ErpA	237
mntR	Transcriptional regulator MntR	237
rplI	50S ribosomal protein L9	237
rplN	50S ribosomal protein L14	237
group_15329	hypothetical protein	237
cspA	Cold shock protein CspA	237
rpsI	30S ribosomal protein S9	237
ihfB	Integration host factor subunit beta	237
glyQ	Glycine--tRNA ligase alpha subunit	237
flgF	Flagellar basal-body rod protein FlgF	237
group_15335	hypothetical protein	237
crr	PTS system glucose-specific EIIA component	237
clpS	ATP-dependent Clp protease adapter protein ClpS	237
group_15338	hypothetical protein	237
group_15339	hypothetical protein	237
group_15340	hypothetical protein	237
group_15341	tRNA-Arg(ccg)	237
rplL	50S ribosomal protein L7/L12	237
rpsG	30S ribosomal protein S7	237
group_15344	hypothetical protein	237
group_15345	hypothetical protein	237
phoB	Phosphate regulon transcriptional regulatory protein PhoB	237
mreB	Rod shape-determining protein MreB	237
rpsD	30S ribosomal protein S4	237
rpmA	50S ribosomal protein L27	237
dksA_2	RNA polymerase-binding transcription factor DksA	237
group_15351	tRNA-Thr(ggt)	237
argR_1	Arginine repressor	237
rpmF	50S ribosomal protein L32	237
group_15354	tRNA-Pro(ggg)	237
pal	Peptidoglycan-associated lipoprotein	237
glnK	Nitrogen regulatory protein P-II 2	237
glpE_1	Thiosulfate sulfurtransferase GlpE	237
rpsM	30S ribosomal protein S13	237
csrA	Carbon storage regulator	237
tisB	Small toxic protein TisB	237
group_15361	hypothetical protein	237
group_15362	hypothetical protein	237
group_15363	tRNA-Met(cat)	237
ihfA	Integration host factor subunit alpha	237
group_15365	tRNA-Thr(ggt)	237
group_15366	hypothetical protein	237
cspE	Cold shock-like protein CspE	237
rpsQ	30S ribosomal protein S17	237
rpsJ	30S ribosomal protein S10	237
purF	Amidophosphoribosyltransferase	237
sdhC	Succinate dehydrogenase cytochrome b556 subunit	237
rpoE	ECF RNA polymerase sigma-E factor	237
ygiN	putative quinol monooxygenase YgiN	237
phoU	Phosphate-specific transport system accessory protein PhoU	237
atpF	ATP synthase subunit b	237
gmd	GDP-mannose 4,6-dehydratase	237
bglH_3	Aryl-phospho-beta-D-glucosidase BglH	237
lapB	Lipopolysaccharide assembly protein B	237
gltC_1	HTH-type transcriptional regulator GltC	237
der	GTPase Der	237
slyA_1	Transcriptional regulator SlyA	237
dnaG	DNA primase	237
thrS	Threonine--tRNA ligase	237
pspA	Phage shock protein A	237
hflK_2	Modulator of FtsH protease HflK	237
hflC	Modulator of FtsH protease HflC	237
fadR_1	Fatty acid metabolism regulator protein	237
talB	Transaldolase B	237
pqiB_1	Paraquat-inducible protein B	237
ffh	Signal recognition particle protein	237
dppB_2	Dipeptide transport system permease protein DppB	237
ruvA	Holliday junction ATP-dependent DNA helicase RuvA	237
miaB	tRNA-2-methylthio-N(6)-dimethylallyladenosine synthase	237
ptsI	Phosphoenolpyruvate-protein phosphotransferase	237
pgk	Phosphoglycerate kinase	237
wzyE	putative ECA polymerase	237
cvrA	K(+)/H(+) antiporter NhaP2	237
speD	S-adenosylmethionine decarboxylase proenzyme	237
yhjE_2	Inner membrane metabolite transport protein YhjE	237
argT	Lysine/arginine/ornithine-binding periplasmic protein	237
ygbE	Inner membrane protein YgbE	237
group_15410	hypothetical protein	237
alaS	Alanine--tRNA ligase	237
emrD	Multidrug resistance protein D	237
asnC	Regulatory protein AsnC	237
yecS_1	L-cystine transport system permease protein YecS	237
mreC	Cell shape-determining protein MreC	237
speE	Polyamine aminopropyltransferase	237
folA	Dihydrofolate reductase	237
group_15418	hypothetical protein	237
ilvI	Acetolactate synthase isozyme 3 large subunit	237
ruvB	Holliday junction ATP-dependent DNA helicase RuvB	237
ypjD	Inner membrane protein YpjD	237
prfC	Peptide chain release factor RF3	237
nfuA	Fe/S biogenesis protein NfuA	237
prfA	Peptide chain release factor RF1	237
oppA_1	Periplasmic oligopeptide-binding protein	237
rpsF	30S ribosomal protein S6	237
murJ	putative lipid II flippase MurJ	237
rpsC	30S ribosomal protein S3	237
group_15430	hypothetical protein	237
glgB	1,4-alpha-glucan branching enzyme GlgB	237
glnS	Glutamine--tRNA ligase	237
sspB	Stringent starvation protein B	237
oppB	Oligopeptide transport system permease protein OppB	237
yifK	putative transport protein YifK	237
mdtH_1	Multidrug resistance protein MdtH	237
group_15438	hypothetical protein	237
ybiR	Inner membrane protein YbiR	237
gltX	Glutamate--tRNA ligase	237
basR	Transcriptional regulatory protein BasR	237
rapZ	RNase adapter protein RapZ	237
mreD	Rod shape-determining protein MreD	237
group_15444	hypothetical protein	237
dppC	Dipeptide transport system permease protein DppC	237
bcr	Bicyclomycin resistance protein	237
nuoN	NADH-quinone oxidoreductase subunit N	237
ves	Protein Ves	237
envC	Murein hydrolase activator EnvC	237
btuD	Vitamin B12 import ATP-binding protein BtuD	237
yihX	Alpha-D-glucose 1-phosphate phosphatase YihX	237
acpS	Holo-[acyl-carrier-protein] synthase	237
group_15452	hypothetical protein	237
rplT	50S ribosomal protein L20	237
fruA	PTS system fructose-specific EIIB'BC component	237
purH	Bifunctional purine biosynthesis protein PurH	237
metQ_1	Methionine-binding lipoprotein MetQ	237
leuA	2-isopropylmalate synthase	237
argR_2	Arginine repressor	237
mtr	Tryptophan-specific transport protein	237
rseP	Regulator of sigma-E protease RseP	237
fdhF_3	Formate dehydrogenase H	237
group_15462	hypothetical protein	237
group_15463	hypothetical protein	237
recN	DNA repair protein RecN	237
group_15465	hypothetical protein	237
pdhR_1	Pyruvate dehydrogenase complex repressor	237
group_15467	hypothetical protein	237
pyrH	Uridylate kinase	237
secE	Protein translocase subunit SecE	237
asnS	Asparagine--tRNA ligase	237
narI	Respiratory nitrate reductase 1 gamma chain	237
yidC	Membrane protein insertase YidC	237
fbaB	Fructose-bisphosphate aldolase class 1	237
guaB	Inosine-5'-monophosphate dehydrogenase	237
ispG	4-hydroxy-3-methylbut-2-en-1-yl diphosphate synthase (flavodoxin)	237
rna	Ribonuclease I	237
yigL	Pyridoxal phosphate phosphatase YigL	237
mrdB	Peptidoglycan glycosyltransferase MrdB	237
hda	DnaA regulatory inactivator Hda	237
bamE	Outer membrane protein assembly factor BamE	237
group_15481	Proline/betaine transporter	237
cpxR	Transcriptional regulatory protein CpxR	237
metK	S-adenosylmethionine synthase	237
nasD_2	Nitrite reductase [NAD(P)H]	237
group_15485	hypothetical protein	237
fur	Ferric uptake regulation protein	237
galR_2	HTH-type transcriptional regulator GalR	237
nuoE	NADH-quinone oxidoreductase subunit E	237
dnaC	DNA replication protein DnaC	237
tqsA	AI-2 transport protein TqsA	237
sapB	Putrescine export system permease protein SapB	237
trmD	tRNA (guanine-N(1)-)-methyltransferase	237
yebC	putative transcriptional regulatory protein YebC	237
sbp	Sulfate-binding protein	237
cysE_2	Serine acetyltransferase	237
aglB	6-phospho-alpha-glucosidase	237
aspA	Aspartate ammonia-lyase	237
hldE	Bifunctional protein HldE	237
rssB	Regulator of RpoS	237
nudF	ADP-ribose pyrophosphatase	237
apbC	Iron-sulfur cluster carrier protein	237
sugA	Trehalose transport system permease protein SugA	237
accB	Biotin carboxyl carrier protein of acetyl-CoA carboxylase	237
nagB	Glucosamine-6-phosphate deaminase	237
kdsD	Arabinose 5-phosphate isomerase KdsD	237
oppC	Oligopeptide transport system permease protein OppC	237
lolA	Outer-membrane lipoprotein carrier protein	237
argS	Arginine--tRNA ligase	237
cysD	Sulfate adenylyltransferase subunit 2	237
fabF	3-oxoacyl-[acyl-carrier-protein] synthase 2	237
nuoK	NADH-quinone oxidoreductase subunit K	237
uspB	Universal stress protein B	237
recF_2	DNA replication and repair protein RecF	237
fdoH	Formate dehydrogenase-O iron-sulfur subunit	237
diaA	DnaA initiator-associating protein DiaA	237
group_15519	hypothetical protein	237
artI	Putative ABC transporter arginine-binding protein 2	237
ybaL	Inner membrane protein YbaL	237
secG	Protein-export membrane protein SecG	237
artQ_1	Arginine ABC transporter permease protein ArtQ	237
clpB_2	Chaperone protein ClpB	237
mdtD	Putative multidrug resistance protein MdtD	237
htpX_1	Protease HtpX	237
por_2	Polyol:NADP oxidoreductase	237
tsf	Elongation factor Ts	237
argG	Argininosuccinate synthase	237
rpsL	30S ribosomal protein S12	237
treB	PTS system trehalose-specific EIIBC component	237
metL	Bifunctional aspartokinase/homoserine dehydrogenase 2	237
gppA	Guanosine-5'-triphosphate,3'-diphosphate pyrophosphatase	237
pyrG_1	CTP synthase	237
ycaO	Ribosomal protein S12 methylthiotransferase accessory factor YcaO	237
cysB	HTH-type transcriptional regulator CysB	237
glgA	Glycogen synthase	237
pqiB_2	Paraquat-inducible protein B	237
amiA	N-acetylmuramoyl-L-alanine amidase AmiA	237
hpt	Hypoxanthine phosphoribosyltransferase	237
dnaJ	Chaperone protein DnaJ	237
amtB	Ammonia channel	237
dgoT	D-galactonate transporter	237
group_15552	hypothetical protein	237
bolA	DNA-binding transcriptional regulator BolA	237
apt	Adenine phosphoribosyltransferase	237
eda	KHG/KDPG aldolase	237
group_15556	hypothetical protein	237
pntB	NAD(P) transhydrogenase subunit beta	237
xylG	Xylose import ATP-binding protein XylG	237
trkH	Trk system potassium uptake protein TrkH	237
narL_2	Nitrate/nitrite response regulator protein NarL	237
group_15561	Beta-glucosidase BoGH3B	237
dnaA	Chromosomal replication initiator protein DnaA	237
ldhA_2	D-lactate dehydrogenase	237
hemB	Delta-aminolevulinic acid dehydratase	237
aas	Bifunctional protein Aas	237
cstA	Carbon starvation protein A	237
dapA_1	4-hydroxy-tetrahydrodipicolinate synthase	237
asnB	Asparagine synthetase B [glutamine-hydrolyzing]	237
araQ_2	L-arabinose transport system permease protein AraQ	237
yijD	Inner membrane protein YijD	237
purB	Adenylosuccinate lyase	237
group_15580	hypothetical protein	237
rplW	50S ribosomal protein L23	237
nupX	Putative nucleoside permease NupX	237
pitA	Low-affinity inorganic phosphate transporter 1	237
sthA	Soluble pyridine nucleotide transhydrogenase	237
recA	Protein RecA	237
eno	Enolase	237
poxB	Pyruvate dehydrogenase [ubiquinone]	237
suhB	Inositol-1-monophosphatase	237
galS	HTH-type transcriptional regulator GalS	237
dedD	Cell division protein DedD	237
uvrC	UvrABC system protein C	237
treC	Trehalose-6-phosphate hydrolase	237
gpsA	Glycerol-3-phosphate dehydrogenase [NAD(P)+]	237
rpoB	DNA-directed RNA polymerase subunit beta	237
ackA	Acetate kinase	237
group_15596	hypothetical protein	237
can_1	Carbonic anhydrase 2	237
aroB	3-dehydroquinate synthase	237
corA_1	Cobalt/magnesium transport protein CorA	237
nsrR	HTH-type transcriptional repressor NsrR	237
exoX	Exodeoxyribonuclease 10	237
yehU	Sensor histidine kinase YehU	237
priB	Primosomal replication protein N	237
hslU	ATP-dependent protease ATPase subunit HslU	237
ampH	D-alanyl-D-alanine-carboxypeptidase/endopeptidase AmpH	237
mtlR	Mannitol operon repressor	237
rpoD	RNA polymerase sigma factor RpoD	237
group_15610	hypothetical protein	237
gltA	Citrate synthase	237
mpl	UDP-N-acetylmuramate--L-alanyl-gamma-D-glutamyl-meso-2,6-diaminoheptandioate ligase	237
pstS	Phosphate-binding protein PstS	237
fumA	Fumarate hydratase class I, aerobic	237
miaA	tRNA dimethylallyltransferase	237
yiaD	putative lipoprotein YiaD	237
manY	PTS system mannose-specific EIIC component	237
mlaF	putative phospholipid import ATP-binding protein MlaF	237
glnL	Nitrogen regulation protein NR(II)	237
cra_2	Catabolite repressor/activator	237
fabB	3-oxoacyl-[acyl-carrier-protein] synthase 1	237
drrA	Daunorubicin/doxorubicin resistance ATP-binding protein DrrA	237
ppsA	Phosphoenolpyruvate synthase	237
dnaB	Replicative DNA helicase	237
aspS	Aspartate--tRNA ligase	237
sdaC_1	Serine transporter	237
htpG_1	Chaperone protein HtpG	237
sacX	Negative regulator of SacY activity	237
brnQ	Branched-chain amino acid transport system 2 carrier protein	237
hisQ	Histidine transport system permease protein HisQ	237
gcvH	Glycine cleavage system H protein	237
ybhK	Putative gluconeogenesis factor	237
fbp	Fructose-1,6-bisphosphatase class 1	237
ywlC	Threonylcarbamoyl-AMP synthase	237
lamB_3	Maltoporin	237
yhbU	putative protease YhbU	237
fbaA	Fructose-bisphosphate aldolase class 2	237
lptB_2	Lipopolysaccharide export system ATP-binding protein LptB	237
secA	Protein translocase subunit SecA	237
emrA_4	Multidrug export protein EmrA	237
sucD	Succinate--CoA ligase [ADP-forming] subunit alpha	237
glpT	Glycerol-3-phosphate transporter	237
livH_2	High-affinity branched-chain amino acid transport system permease protein LivH	237
ilvA	L-threonine dehydratase biosynthetic IlvA	237
ptsP	Phosphoenolpyruvate-dependent phosphotransferase system	237
smg	Protein Smg	237
ypdB	Transcriptional regulatory protein YpdB	237
yecN	Inner membrane protein YecN	237
rplK	50S ribosomal protein L11	237
cysJ_1	Sulfite reductase [NADPH] flavoprotein alpha-component	237
rsmA	Ribosomal RNA small subunit methyltransferase A	237
lldR_1	Putative L-lactate dehydrogenase operon regulatory protein	237
hycE	Formate hydrogenlyase subunit 5	237
clpP	ATP-dependent Clp protease proteolytic subunit	237
rpiA	Ribose-5-phosphate isomerase A	237
yhdW	Putative amino-acid ABC transporter-binding protein YhdW	237
atpD	ATP synthase subunit beta	237
group_15658	hypothetical protein	237
znuC	Zinc import ATP-binding protein ZnuC	237
pyrI	Aspartate carbamoyltransferase regulatory chain	237
yccF	Inner membrane protein YccF	237
lysS	Lysine--tRNA ligase	237
pgl	6-phosphogluconolactonase	237
pmbA	Metalloprotease PmbA	237
group_15676	hypothetical protein	237
uspE	Universal stress protein E	237
mltB	Membrane-bound lytic murein transglycosylase B	237
yeeO	putative FMN/FAD exporter YeeO	237
rpe	Ribulose-phosphate 3-epimerase	237
lgt	Prolipoprotein diacylglyceryl transferase	237
dgt	Deoxyguanosinetriphosphate triphosphohydrolase	237
recO	DNA repair protein RecO	237
rsmH	Ribosomal RNA small subunit methyltransferase H	237
pgi	Glucose-6-phosphate isomerase	237
tctD	Transcriptional regulatory protein tctD	237
rlmE	Ribosomal RNA large subunit methyltransferase E	237
atpG	ATP synthase gamma chain	237
rnpA	Ribonuclease P protein component	237
group_15692	tRNA-Phe(gaa)	237
proY	Proline-specific permease ProY	237
fabA	3-hydroxydecanoyl-[acyl-carrier-protein] dehydratase	237
rimM	Ribosome maturation factor RimM	237
hemF	Oxygen-dependent coproporphyrinogen-III oxidase	237
group_15698	hypothetical protein	237
nagA	N-acetylglucosamine-6-phosphate deacetylase	237
iclR	Transcriptional repressor IclR	237
gsiC_2	Glutathione transport system permease protein GsiC	237
ydbD	putative manganese catalase	237
rbfA	30S ribosome-binding factor	237
glyA1	Serine hydroxymethyltransferase 1	237
dctP	Solute-binding protein	237
sppA	Protease 4	237
uvrB	UvrABC system protein B	237
yejB	Inner membrane ABC transporter permease protein YejB	237
lipA	Lipoyl synthase	237
flk	Flagellar regulator flk	237
rarA	Replication-associated recombination protein A	237
mdoG	Glucans biosynthesis protein G	237
pgsA	CDP-diacylglycerol--glycerol-3-phosphate 3-phosphatidyltransferase	237
cyoB	Cytochrome bo(3) ubiquinol oxidase subunit 1	237
pyrG_2	CTP synthase	237
celA_3	PTS system cellobiose-specific EIIB component	237
argP	HTH-type transcriptional regulator ArgP	237
mrdA	Peptidoglycan D,D-transpeptidase MrdA	237
topA_1	DNA topoisomerase 1	237
rlmN	Dual-specificity RNA methyltransferase RlmN	237
group_15735	hypothetical protein	237
purD	Phosphoribosylamine--glycine ligase	237
glmS	Glutamine--fructose-6-phosphate aminotransferase [isomerizing]	237
waaA	3-deoxy-D-manno-octulosonic acid transferase	237
hcaT	putative 3-phenylpropionic acid transporter	237
coaA	Pantothenate kinase	237
rsxE	Electron transport complex subunit RsxE	237
frdB	Fumarate reductase iron-sulfur subunit	237
hisS	Histidine--tRNA ligase	237
ycaD	putative MFS-type transporter YcaD	237
thrA	Bifunctional aspartokinase/homoserine dehydrogenase 1	237
ptsG_2	PTS system glucose-specific EIICBA component	237
yfbR	5'-deoxynucleotidase YfbR	237
corC_4	Magnesium and cobalt efflux protein CorC	237
lexA_2	LexA repressor	237
ribF	Riboflavin biosynthesis protein RibF	237
gcvP	Glycine dehydrogenase (decarboxylating)	237
kipA	KipI antagonist	237
ibpA	Small heat shock protein IbpA	237
group_15754	hypothetical protein	237
chbA_2	PTS system N,N'-diacetylchitobiose-specific EIIA component	237
hns	DNA-binding protein H-NS	237
rbsA_1	Ribose import ATP-binding protein RbsA	237
speB	Agmatinase	237
sapA	Peptide transport periplasmic protein SapA	237
nagC_2	N-acetylglucosamine repressor	237
bfr	Bacterioferritin	237
wbgU	UDP-N-acetylglucosamine 4-epimerase	237
mukE	Chromosome partition protein MukE	237
mraZ	Transcriptional regulator MraZ	237
ndk	Nucleoside diphosphate kinase	237
dpp5	Dipeptidyl-peptidase 5	237
ispF	2-C-methyl-D-erythritol 2,4-cyclodiphosphate synthase	237
flgC	Flagellar basal-body rod protein FlgC	237
rnk	Regulator of nucleoside diphosphate kinase	237
mltD	Membrane-bound lytic murein transglycosylase D	237
nuoM	NADH-quinone oxidoreductase subunit M	237
fabH_2	3-oxoacyl-[acyl-carrier-protein] synthase 3	237
tesB	Acyl-CoA thioesterase 2	237
birA_2	Bifunctional ligase/repressor BirA	237
gor	Glutathione reductase	237
group_15778	hypothetical protein	237
mukB	Chromosome partition protein MukB	237
gltK	Glutamate/aspartate import permease protein GltK	237
aer	Aerotaxis receptor	237
group_15782	hypothetical protein	237
mepS_1	Murein DD-endopeptidase MepS/Murein LD-carboxypeptidase	237
mdoB	Phosphoglycerol transferase I	237
atpH	ATP synthase subunit delta	237
ftsL	Cell division protein FtsL	237
group_15787	hypothetical protein	237
arcC1	Carbamate kinase 1	237
flgA	Flagella basal body P-ring formation protein FlgA	237
metQ_2	D-methionine-binding lipoprotein MetQ	237
padC	Phenolic acid decarboxylase PadC	237
argA	Amino-acid acetyltransferase	237
ilvC	Ketol-acid reductoisomerase (NADP(+))	237
lptF	Lipopolysaccharide export system permease protein LptF	237
ydcV_1	Inner membrane ABC transporter permease protein YdcV	237
livJ	Leu/Ile/Val-binding protein	237
ymfD	Bacillibactin exporter	237
cbs	Putative cystathionine beta-synthase	237
pcm	Protein-L-isoaspartate O-methyltransferase	237
malF_2	Maltose transport system permease protein MalF	237
ydgI	Putative arginine/ornithine antiporter	237
group_15804	hypothetical protein	237
nuoF	NADH-quinone oxidoreductase subunit F	237
pth	Peptidyl-tRNA hydrolase	237
dsbC	Thiol:disulfide interchange protein DsbC	237
potF	Putrescine-binding periplasmic protein	237
exbD_1	Biopolymer transport protein ExbD	237
malP_2	Maltodextrin phosphorylase	237
tamA	Translocation and assembly module TamA	237
pta	Phosphate acetyltransferase	237
degS	Serine endoprotease DegS	237
tktB	Transketolase 2	237
group_15815	hypothetical protein	237
nrdD	Anaerobic ribonucleoside-triphosphate reductase	237
prmB	50S ribosomal protein L3 glutamine methyltransferase	237
dctA	Aerobic C4-dicarboxylate transport protein	237
cpxA	Sensor histidine kinase CpxA	237
holC	DNA polymerase III subunit chi	237
tlyC	Hemolysin C	237
mdoH	Glucans biosynthesis glucosyltransferase H	237
group_15823	hypothetical protein	237
parC	DNA topoisomerase 4 subunit A	237
group_15825	hypothetical protein	237
flgL	Flagellar hook-associated protein 3	237
alaC	Glutamate-pyruvate aminotransferase AlaC	237
glnQ_1	Glutamine transport ATP-binding protein GlnQ	237
glrR	Transcriptional regulatory protein GlrR	237
hisG	ATP phosphoribosyltransferase	237
bdlA	Biofilm dispersion protein BdlA	237
dapE	Succinyl-diaminopimelate desuccinylase	237
kdsA	2-dehydro-3-deoxyphosphooctonate aldolase	237
group_15834	Aminodeoxyfutalosine deaminase	237
oppD_2	Oligopeptide transport ATP-binding protein OppD	237
deoB	Phosphopentomutase	237
bamC	Outer membrane protein assembly factor BamC	237
rlmB_1	23S rRNA (guanosine-2'-O-)-methyltransferase RlmB	237
argC	N-acetyl-gamma-glutamyl-phosphate reductase	237
gsiD_1	Glutathione transport system permease protein GsiD	237
sodA	Superoxide dismutase [Mn]	237
grcA	Autonomous glycyl radical cofactor	237
araQ_1	L-arabinose transport system permease protein AraQ	237
adhB_2	Alcohol dehydrogenase 2	237
fabI	Enoyl-[acyl-carrier-protein] reductase [NADH] FabI	237
group_15846	hypothetical protein	237
nudJ	Phosphatase NudJ	237
yghB	Inner membrane protein YghB	237
ybjO	Inner membrane protein YbjO	237
tsgA	Protein TsgA	237
lon_2	Lon protease	237
spoT	Bifunctional (p)ppGpp synthase/hydrolase SpoT	237
ftsP	Cell division protein FtsP	237
ahpF	Alkyl hydroperoxide reductase subunit F	237
cysT	Sulfate transport system permease protein CysT	237
rplE	50S ribosomal protein L5	237
mug	G/U mismatch-specific DNA glycosylase	237
group_15858	hypothetical protein	237
yadV_2	putative fimbrial chaperone YadV	237
infB	Translation initiation factor IF-2	237
guaC	GMP reductase	237
pykF	Pyruvate kinase I	237
group_15863	hypothetical protein	237
purM	Phosphoribosylformylglycinamidine cyclo-ligase	237
dinG_1	putative ATP-dependent helicase DinG	237
mdh	Malate dehydrogenase	237
group_15867	hypothetical protein	237
nadR	Trifunctional NAD biosynthesis/regulator protein NadR	237
hyfA_1	Hydrogenase-4 component A	237
group_15872	tRNA-Asp(gtc)	237
tig	Trigger factor	237
bepA_1	Beta-barrel assembly-enhancing protease	237
cysA_2	Sulfate/thiosulfate import ATP-binding protein CysA	237
ald1	Long-chain-aldehyde dehydrogenase	237
yccA	Modulator of FtsH protease YccA	237
metF	5,10-methylenetetrahydrofolate reductase	237
group_15880	hypothetical protein	237
glnA	Glutamine synthetase	237
udp	Uridine phosphorylase	237
emrB_1	Multidrug export protein EmrB	237
prlC	Oligopeptidase A	237
gltB	Glutamate synthase [NADPH] large chain	237
ppiD	Peptidyl-prolyl cis-trans isomerase D	237
yhcB	Inner membrane protein YhcB	237
group_15888	hypothetical protein	237
wzzE	ECA polysaccharide chain length modulation protein	237
sdhB	Succinate dehydrogenase iron-sulfur subunit	237
rpsN	30S ribosomal protein S14	237
gltC_2	HTH-type transcriptional regulator GltC	237
epmA	Elongation factor P--(R)-beta-lysine ligase	237
kduD_2	2-dehydro-3-deoxy-D-gluconate 5-dehydrogenase	237
minD	Septum site-determining protein MinD	237
nuoH	NADH-quinone oxidoreductase subunit H	237
group_15897	hypothetical protein	237
uup	ABC transporter ATP-binding protein uup	237
group_15899	hypothetical protein	237
rplD	50S ribosomal protein L4	237
folB	Dihydroneopterin aldolase	237
fkpB	FKBP-type 16 kDa peptidyl-prolyl cis-trans isomerase	237
topB	DNA topoisomerase 3	237
group_15904	hypothetical protein	237
rpsE	30S ribosomal protein S5	237
glpX	Fructose-1,6-bisphosphatase 1 class 2	237
sdiA	Regulatory protein SdiA	237
group_15908	hypothetical protein	237
lpxM	Lipid A biosynthesis myristoyltransferase	237
edd	Phosphogluconate dehydratase	237
ilvH	Acetolactate synthase isozyme 3 small subunit	237
argD	Acetylornithine/succinyldiaminopimelate aminotransferase	237
rpsB	30S ribosomal protein S2	237
adeP	Adenine permease AdeP	237
mprA	Transcriptional repressor MprA	237
group_15916	hypothetical protein	237
yejK	Nucleoid-associated protein YejK	237
nusA	Transcription termination/antitermination protein NusA	237
group_15919	3 beta-hydroxysteroid dehydrogenase/Delta 5-->4-isomerase	237
flgN	Flagella synthesis protein FlgN	237
ansA	L-asparaginase 1	237
argE	Acetylornithine deacetylase	237
rimP	Ribosome maturation factor RimP	237
cheV	Chemotaxis protein CheV	237
putP	Sodium/proline symporter	237
purA	Adenylosuccinate synthetase	237
ubiE	Ubiquinone/menaquinone biosynthesis C-methyltransferase UbiE	237
group_15928	hypothetical protein	237
fdoG_1	Formate dehydrogenase-O major subunit	237
tal	Transaldolase	237
loiP	Metalloprotease LoiP	237
lldD	L-lactate dehydrogenase	237
aspT	Aspartate/alanine antiporter	237
group_15934	hypothetical protein	237
mntP	putative manganese efflux pump MntP	237
wzxE	Lipid III flippase	237
yadH	Inner membrane transport permease YadH	237
rob_1	Right origin-binding protein	237
rpsH	30S ribosomal protein S8	237
rpoC	DNA-directed RNA polymerase subunit beta'	237
group_15941	hypothetical protein	237
group_15942	hypothetical protein	237
uvrD	DNA helicase II	237
group_15944	hypothetical protein	237
purU	Formyltetrahydrofolate deformylase	237
fdoG_2	Formate dehydrogenase-O major subunit	237
nuoG	NADH-quinone oxidoreductase subunit G	237
yqjA	Inner membrane protein YqjA	237
oppF_2	Oligopeptide transport ATP-binding protein OppF	237
queE	7-carboxy-7-deazaguanine synthase	237
aceE	Pyruvate dehydrogenase E1 component	237
fldA	Flavodoxin 1	237
rnr	Ribonuclease R	237
tamB	Translocation and assembly module TamB	237
lutR_2	HTH-type transcriptional regulator LutR	237
greA	Transcription elongation factor GreA	237
lacF	Lactose transport system permease protein LacF	237
mdtC	Multidrug resistance protein MdtC	237
cyoD	Cytochrome bo(3) ubiquinol oxidase subunit 4	237
cydD	ATP-binding/permease protein CydD	237
pstB	Phosphate import ATP-binding protein PstB	237
purC	Phosphoribosylaminoimidazole-succinocarboxamide synthase	237
group_15963	PhoH-like protein	237
yhaJ	HTH-type transcriptional regulator YhaJ	237
group_15965	hypothetical protein	237
lptD	LPS-assembly protein LptD	237
cbl	HTH-type transcriptional regulator cbl	237
fdhD	Sulfurtransferase FdhD	237
cyoE	Protoheme IX farnesyltransferase	237
dps	DNA protection during starvation protein	237
aroP	Aromatic amino acid transport protein AroP	237
mutM	Formamidopyrimidine-DNA glycosylase	237
rep	ATP-dependent DNA helicase Rep	237
group_15975	hypothetical protein	237
zntB	Zinc transport protein ZntB	237
cmpR_1	HTH-type transcriptional activator CmpR	237
glnD	Bifunctional uridylyltransferase/uridylyl-removing enzyme	237
group_15979	tRNA-Cys(gca)	237
lpxC	UDP-3-O-acyl-N-acetylglucosamine deacetylase	237
amn	AMP nucleosidase	237
rpoN	RNA polymerase sigma-54 factor	237
malG	Maltose transport system permease protein MalG	237
oxyR_2	Hydrogen peroxide-inducible genes activator	237
mepM_1	Murein DD-endopeptidase MepM	237
rutA	Pyrimidine monooxygenase RutA	237
zapA	Cell division protein ZapA	237
yccS_2	Inner membrane protein YccS	237
cfxP	Phosphoribulokinase, plasmid	237
ugpC_2	sn-glycerol-3-phosphate import ATP-binding protein UgpC	237
asd	Aspartate-semialdehyde dehydrogenase	237
nfsA	Oxygen-insensitive NADPH nitroreductase	237
mqo	Malate:quinone oxidoreductase	237
ttuB_1	Putative tartrate transporter	237
rtcB	RNA-splicing ligase RtcB	237
group_15997	hypothetical protein	237
yghA_2	putative oxidoreductase YghA	237
rraA	Regulator of ribonuclease activity A	237
group_16000	hypothetical protein	237
hexR_1	HTH-type transcriptional regulator HexR	237
fieF	Ferrous-iron efflux pump FieF	237
leuS	Leucine--tRNA ligase	237
hflX	GTPase HflX	237
macA_1	Macrolide export protein MacA	237
rimO_1	Ribosomal protein S12 methylthiotransferase RimO	237
guaA	GMP synthase [glutamine-hydrolyzing]	237
tatC	Sec-independent protein translocase protein TatC	237
atpB	ATP synthase subunit a	237
osmY_2	Osmotically-inducible protein Y	237
rho	Transcription termination factor Rho	237
group_16012	hypothetical protein	237
group_16013	hypothetical protein	237
aceK	Isocitrate dehydrogenase kinase/phosphatase	237
cyoA	Cytochrome bo(3) ubiquinol oxidase subunit 2	237
ppiB	Peptidyl-prolyl cis-trans isomerase B	237
leuB	3-isopropylmalate dehydrogenase	237
rimK	Ribosomal protein S6--L-glutamate ligase	237
ftsZ	Cell division protein FtsZ	237
dnaE	DNA polymerase III subunit alpha	237
rluC	Ribosomal large subunit pseudouridine synthase C	237
queA	S-adenosylmethionine:tRNA ribosyltransferase-isomerase	237
lptG	Lipopolysaccharide export system permease protein LptG	237
hemL	Glutamate-1-semialdehyde 2,1-aminomutase	237
trxB	Thioredoxin reductase	237
bamB	Outer membrane protein assembly factor BamB	237
ybaB	Nucleoid-associated protein YbaB	237
ntrC	Nitrogen assimilation regulatory protein	237
cysP	Thiosulfate-binding protein	237
rcsF	Outer membrane lipoprotein RcsF	237
pheS	Phenylalanine--tRNA ligase alpha subunit	237
ppsR	Phosphoenolpyruvate synthase regulatory protein	237
fadE	Acyl-coenzyme A dehydrogenase	237
amiC_2	N-acetylmuramoyl-L-alanine amidase AmiC	237
gcvA	Glycine cleavage system transcriptional activator	237
group_16036	hypothetical protein	237
gloA	Lactoylglutathione lyase	237
rsxG	Electron transport complex subunit RsxG	237
group_16039	hypothetical protein	237
fnr	Fumarate and nitrate reduction regulatory protein	237
sspA	Stringent starvation protein A	237
degP	Periplasmic serine endoprotease DegP	237
group_16043	hypothetical protein	237
ybhL	Inner membrane protein YbhL	237
hldD	ADP-L-glycero-D-manno-heptose-6-epimerase	237
aspC	Aspartate aminotransferase	237
gstA	Glutathione S-transferase GstA	237
bcp	Putative peroxiredoxin bcp	237
ompX	Outer membrane protein X	237
cysH	Phosphoadenosine phosphosulfate reductase	237
greB	Transcription elongation factor GreB	237
sapD	Peptide transport system ATP-binding protein SapD	237
relA	GTP pyrophosphokinase	237
acnB	Aconitate hydratase B	237
azoR	FMN-dependent NADH-azoreductase	237
cydA_2	Cytochrome bd-I ubiquinol oxidase subunit 1	237
recC	RecBCD enzyme subunit RecC	237
livF_3	High-affinity branched-chain amino acid transport ATP-binding protein LivF	237
tyrS	Tyrosine--tRNA ligase	237
group_16060	HTH-type transcriptional regulator BetI	237
uraA	Uracil permease	237
phoP_1	Transcriptional regulatory protein PhoP	237
wecB	UDP-N-acetylglucosamine 2-epimerase	237
acrA	Multidrug efflux pump subunit AcrA	237
ansP2	L-asparagine permease 2	237
ligA	DNA ligase	237
ftsE	Cell division ATP-binding protein FtsE	237
tyrR	Transcriptional regulatory protein TyrR	237
ompR	Transcriptional regulatory protein OmpR	237
ldcC	Constitutive lysine decarboxylase	237
folE	GTP cyclohydrolase 1	237
lacC	Tagatose-6-phosphate kinase	237
zapD	Cell division protein ZapD	237
group_16074	hypothetical protein	237
group_16075	PhoH-like protein	237
mzrA	Modulator protein MzrA	237
fdhF_1	Formate dehydrogenase H	237
group_16078	hypothetical protein	237
tpiA	Triosephosphate isomerase	237
araA	L-arabinose isomerase	237
iraP_1	Anti-adapter protein IraP	237
group_16082	hypothetical protein	237
glyS	Glycine--tRNA ligase beta subunit	237
ubiG_1	Ubiquinone biosynthesis O-methyltransferase	237
group_16085	hypothetical protein	237
serS	Serine--tRNA ligase	237
proS_1	Proline--tRNA ligase	237
group_16088	hypothetical protein	237
uvrA	UvrABC system protein A	237
yafJ	Putative glutamine amidotransferase YafJ	237
msbA_2	Lipid A export ATP-binding/permease protein MsbA	237
surA	Chaperone SurA	237
alaA	Glutamate-pyruvate aminotransferase AlaA	237
ribE	6,7-dimethyl-8-ribityllumazine synthase	237
gsiB_3	Glutathione-binding protein GsiB	237
accC	Biotin carboxylase	237
ppx	Exopolyphosphatase	237
ubiD	3-octaprenyl-4-hydroxybenzoate carboxy-lyase	237
aroQ	3-dehydroquinate dehydratase	237
pyrE_2	Orotate phosphoribosyltransferase	237
group_16101	hypothetical protein	237
adh_2	Alcohol dehydrogenase	237
cysK	Cysteine synthase A	237
usg	USG-1 protein	237
pdxH	Pyridoxine/pyridoxamine 5'-phosphate oxidase	237
sucC	Succinate--CoA ligase [ADP-forming] subunit beta	237
lpxA	Acyl-[acyl-carrier-protein]--UDP-N-acetylglucosamine O-acyltransferase	237
emrB_2	Multidrug export protein EmrB	237
paaF	2,3-dehydroadipyl-CoA hydratase	237
engB	putative GTP-binding protein EngB	237
gapA	Glyceraldehyde-3-phosphate dehydrogenase A	237
group_16112	hypothetical protein	237
gsk	Inosine-guanosine kinase	237
glmU_2	Bifunctional protein GlmU	237
kefC_2	Glutathione-regulated potassium-efflux system protein KefC	237
group_16116	hypothetical protein	237
pflA	Pyruvate formate-lyase 1-activating enzyme	237
group_16118	hypothetical protein	237
tktA	Transketolase 1	237
cyaY	Protein CyaY	237
recQ	ATP-dependent DNA helicase RecQ	237
group_16122	hypothetical protein	237
dacA	D-alanyl-D-alanine carboxypeptidase DacA	237
lptA	Lipopolysaccharide export system protein LptA	237
sstT	Serine/threonine transporter SstT	237
prmA	Ribosomal protein L11 methyltransferase	237
hemC	Porphobilinogen deaminase	237
cho	Excinuclease cho	237
plsX	Phosphate acyltransferase	237
pasT	Persistence and stress-resistance toxin PasT	237
mltA	Membrane-bound lytic murein transglycosylase A	237
group_16132	hypothetical protein	237
ftsW	putative peptidoglycan glycosyltransferase FtsW	237
yahB	putative HTH-type transcriptional regulator YahB	237
cycA	D-serine/D-alanine/glycine transporter	237
metH	Methionine synthase	237
cyoC	Cytochrome bo(3) ubiquinol oxidase subunit 3	237
maeB	NADP-dependent malic enzyme	237
group_16139	hypothetical protein	237
group_16140	hypothetical protein	237
xylH	Xylose transport system permease protein XylH	237
mdtB	Multidrug resistance protein MdtB	237
glmM	Phosphoglucosamine mutase	237
sufC	putative ATP-dependent transporter SufC	237
uppS	Ditrans,polycis-undecaprenyl-diphosphate synthase ((2E,6E)-farnesyl-diphosphate specific)	237
clsB	Cardiolipin synthase B	237
lrp	Leucine-responsive regulatory protein	237
dus	putative tRNA-dihydrouridine synthase	237
can_2	Carbonic anhydrase 2	237
metR	HTH-type transcriptional regulator MetR	237
mutH	DNA mismatch repair protein MutH	237
ptrB	Protease 2	237
gyrB	DNA gyrase subunit B	237
rplU	50S ribosomal protein L21	237
dnaN	DNA polymerase III subunit beta	237
ribA	GTP cyclohydrolase-2	237
cobB	NAD-dependent protein deacylase	237
ybgI	GTP cyclohydrolase 1 type 2	237
dam	DNA adenine methylase	237
frr	Ribosome-recycling factor	237
cra_1	Catabolite repressor/activator	237
lolE	Lipoprotein-releasing system transmembrane protein LolE	237
mglB	D-galactose-binding periplasmic protein	237
phoQ	Virulence sensor histidine kinase PhoQ	237
dppA_3	Periplasmic dipeptide transport protein	237
rplA	50S ribosomal protein L1	237
ydhP_1	Inner membrane transport protein YdhP	237
ubiB	putative protein kinase UbiB	237
purL	Phosphoribosylformylglycinamidine synthase	237
dnaK_2	Chaperone protein DnaK	237
galP	Galactose-proton symporter	237
speA	Biosynthetic arginine decarboxylase	237
gcvR	Glycine cleavage system transcriptional repressor	237
araQ_3	L-arabinose transport system permease protein AraQ	237
grxD	Glutaredoxin 4	237
obgE	GTPase ObgE/CgtA	237
tyrB	Aromatic-amino-acid aminotransferase	237
proB	Glutamate 5-kinase	237
dmlR_6	HTH-type transcriptional regulator DmlR	237
glnQ_2	Glutamine transport ATP-binding protein GlnQ	237
cyaA	Adenylate cyclase	237
bglY	Beta-galactosidase BglY	237
nhaB	Na(+)/H(+) antiporter NhaB	237
exbB_2	Biopolymer transport protein ExbB	237
yhbE	putative inner membrane transporter YhbE	237
xylR	Xylose operon regulatory protein	237
iscS	Cysteine desulfurase IscS	237
gltI	Glutamate/aspartate import solute-binding protein	237
aceF	Dihydrolipoyllysine-residue acetyltransferase component of pyruvate dehydrogenase complex	237
araC	Arabinose operon regulatory protein	237
flgI	Flagellar P-ring protein	237
deoD	Purine nucleoside phosphorylase DeoD-type	237
icd	Isocitrate dehydrogenase [NADP]	237
fumC	Fumarate hydratase class II	237
xerD_1	Tyrosine recombinase XerD	237
envZ	Osmolarity sensor protein EnvZ	237
nusB	N utilization substance protein B	237
ppk	Polyphosphate kinase	237
rhlB	ATP-dependent RNA helicase RhlB	237
dsbA	Thiol:disulfide interchange protein DsbA	237
accA	Acetyl-coenzyme A carboxylase carboxyl transferase subunit alpha	237
dacB	D-alanyl-D-alanine carboxypeptidase DacB	237
mepS_3	Murein DD-endopeptidase MepS/Murein LD-carboxypeptidase	237
gntP	High-affinity gluconate transporter	237
hscA	Chaperone protein HscA	237
aaeB_2	p-hydroxybenzoic acid efflux pump subunit AaeB	237
typA	GTP-binding protein TypA/BipA	237
sapF	Putrescine export system ATP-binding protein SapF	237
tus	DNA replication terminus site-binding protein	237
metN_2	Methionine import ATP-binding protein MetN	237
ugpB	sn-glycerol-3-phosphate-binding periplasmic protein UgpB	237
ispH	4-hydroxy-3-methylbut-2-enyl diphosphate reductase	237
nuoL	NADH-quinone oxidoreductase subunit L	237
hemH	Ferrochelatase	237
aceA	Isocitrate lyase	237
glnP	Glutamine transport system permease protein GlnP	237
mscM	Miniconductance mechanosensitive channel MscM	237
bamD	Outer membrane protein assembly factor BamD	237
serA	D-3-phosphoglycerate dehydrogenase	237
lpxL	Lipid A biosynthesis lauroyltransferase	237
lepA	Elongation factor 4	237
upp	Uracil phosphoribosyltransferase	237
srmB	ATP-dependent RNA helicase SrmB	237
nadE	NH(3)-dependent NAD(+) synthetase	237
yhhW	Quercetin 2,3-dioxygenase	237
group_16226	hypothetical protein	237
wzb	Low molecular weight protein-tyrosine-phosphatase Wzb	237
pgpB	Phosphatidylglycerophosphatase B	237
fabG_2	3-oxoacyl-[acyl-carrier-protein] reductase	237
ylpA	Lipoprotein YlpA	237
wecC	UDP-N-acetyl-D-mannosamine dehydrogenase	237
ydcV_2	Inner membrane ABC transporter permease protein YdcV	237
flgG	Flagellar basal-body rod protein FlgG	237
gpt	Xanthine phosphoribosyltransferase	237
ybiS	putative L,D-transpeptidase YbiS	237
group_16236	hypothetical protein	237
fadD	Long-chain-fatty-acid--CoA ligase	237
ygaZ_1	Inner membrane protein YgaZ	237
nuoB	NADH-quinone oxidoreductase subunit B	237
group_1624	hypothetical protein	237
map	Methionine aminopeptidase	237
fusA	Elongation factor G	237
rsxA	Electron transport complex subunit RsxA	237
rplO	50S ribosomal protein L15	237
bglJ	Transcriptional activator protein BglJ	237
trmB_2	tRNA (guanine-N(7)-)-methyltransferase	237
clpA	ATP-dependent Clp protease ATP-binding subunit ClpA	237
proC	Pyrroline-5-carboxylate reductase	237
gshA	Glutamate--cysteine ligase	237
ydcP_2	putative protease YdcP	237
tuaD	UDP-glucose 6-dehydrogenase TuaD	237
rng	Ribonuclease G	237
sdhA	Succinate dehydrogenase flavoprotein subunit	237
hslO	33 kDa chaperonin	237
hisM	Histidine transport system permease protein HisM	237
nrdB	Ribonucleoside-diphosphate reductase 1 subunit beta	237
group_16257	putative FAD-linked oxidoreductase	237
surE	5'/3'-nucleotidase SurE	237
serB	Phosphoserine phosphatase	237
group_1626	hypothetical protein	237
polA	DNA polymerase I	237
mntH	Divalent metal cation transporter MntH	237
rplQ	50S ribosomal protein L17	237
murC	UDP-N-acetylmuramate--L-alanine ligase	237
group_16264	hypothetical protein	237
cydB_2	Cytochrome bd-I ubiquinol oxidase subunit 2	237
fdoI	Formate dehydrogenase, cytochrome b556(fdo) subunit	237
rsmE	Ribosomal RNA small subunit methyltransferase E	237
lpdA	Dihydrolipoyl dehydrogenase	237
putA	Bifunctional protein PutA	237
hoxN	High-affinity nickel transport protein	237
cpdA_1	3',5'-cyclic adenosine monophosphate phosphodiesterase CpdA	237
accD	Acetyl-coenzyme A carboxylase carboxyl transferase subunit beta	237
group_16272	hypothetical protein	237
glk	Glucokinase	237
group_16274	hypothetical protein	237
yicJ_3	Inner membrane symporter YicJ	237
hosA	Transcriptional regulator HosA	237
gpr_1	L-glyceraldehyde 3-phosphate reductase	237
hycI	Hydrogenase 3 maturation protease	237
galM_1	Aldose 1-epimerase	237
queD	6-carboxy-5,6,7,8-tetrahydropterin synthase	237
recG	ATP-dependent DNA helicase RecG	237
ybiO	Moderate conductance mechanosensitive channel YbiO	237
pepP	Xaa-Pro aminopeptidase	237
sdaA	L-serine dehydratase 1	237
decR_2	DNA-binding transcriptional activator DecR	237
yidH	Inner membrane protein YidH	237
licC_4	Lichenan permease IIC component	237
tgt	Queuine tRNA-ribosyltransferase	237
hyfB	Hydrogenase-4 component B	237
radA	DNA repair protein RadA	237
fadB	Fatty acid oxidation complex subunit alpha	237
pstA	Phosphate transport system permease protein PstA	237
plsY	putative glycerol-3-phosphate acyltransferase	237
pyrB	Aspartate carbamoyltransferase catalytic subunit	237
pldA	Phospholipase A1	237
carA	Carbamoyl-phosphate synthase small chain	237
pheT	Phenylalanine--tRNA ligase beta subunit	237
fabG_1	3-oxoacyl-[acyl-carrier-protein] reductase FabG	237
metI_2	D-methionine transport system permease protein MetI	237
group_16322	hypothetical protein	237
metB	Cystathionine gamma-synthase	237
zwf	Glucose-6-phosphate 1-dehydrogenase	237
nanT	Putative sialic acid transporter	237
group_16326	hypothetical protein	237
deaD	ATP-dependent RNA helicase DeaD	237
rocC	Amino-acid permease RocC	237
dacC	D-alanyl-D-alanine carboxypeptidase DacC	237
rutE	putative malonic semialdehyde reductase RutE	237
minC	Septum site-determining protein MinC	237
group_16331	hypothetical protein	237
deoC	Deoxyribose-phosphate aldolase	237
murR	HTH-type transcriptional regulator MurR	237
arcA_1	Aerobic respiration control protein ArcA	237
artJ	ABC transporter arginine-binding protein 1	237
trpB	Tryptophan synthase beta chain	237
yebS	Inner membrane protein YebS	237
flgB	Flagellar basal body rod protein FlgB	237
zapC	Cell division protein ZapC	237
valS	Valine--tRNA ligase	237
ridA	2-iminobutanoate/2-iminopropanoate deaminase	237
ubiA	4-hydroxybenzoate octaprenyltransferase	237
ilvE	Branched-chain-amino-acid aminotransferase	237
gntK	Thermoresistant gluconokinase	237
group_16345	High-affinity branched-chain amino acid transport system permease protein LivH	237
corC_3	Magnesium and cobalt efflux protein CorC	237
lptB_1	Lipopolysaccharide export system ATP-binding protein LptB	237
asnA	Aspartate--ammonia ligase	237
mfd	Transcription-repair-coupling factor	237
yecS_2	L-cystine transport system permease protein YecS	237
group_16351	hypothetical protein	237
csrD	RNase E specificity factor CsrD	237
comR	HTH-type transcriptional repressor ComR	237
mukF	Chromosome partition protein MukF	237
rplJ	50S ribosomal protein L10	237
metA	Homoserine O-succinyltransferase	237
fklB	FKBP-type 22 kDa peptidyl-prolyl cis-trans isomerase	237
pgm	Phosphoglucomutase	237
yfkM_1	General stress protein 18	237
mdtA	Multidrug resistance protein MdtA	237
gmk	Guanylate kinase	237
malP_1	Maltodextrin phosphorylase	237
nuoC	NADH-quinone oxidoreductase subunit C/D	237
bepA_2	Beta-barrel assembly-enhancing protease	237
lspA	Lipoprotein signal peptidase	237
group_16376	Acetyltransferase Pat	237
yceD	Large ribosomal RNA subunit accumulation protein YceD	237
cycB	Cyclodextrin-binding protein	237
ftsX	Cell division protein FtsX	237
rlmA	23S rRNA (guanine(745)-N(1))-methyltransferase	237
rsgA	Small ribosomal subunit biogenesis GTPase RsgA	237
malE	Maltose-binding periplasmic protein	237
dkgA	2,5-diketo-D-gluconic acid reductase A	237
raiA	Ribosome-associated inhibitor A	237
plsB	Glycerol-3-phosphate acyltransferase	237
rfaQ	Lipopolysaccharide core heptosyltransferase RfaQ	237
hslV	ATP-dependent protease subunit HslV	237
glpK	Glycerol kinase	237
fliZ	Regulator of sigma S factor FliZ	237
pdxJ	Pyridoxine 5'-phosphate synthase	237
sucA	2-oxoglutarate dehydrogenase E1 component	237
glnH_1	Glutamine-binding periplasmic protein	237
group_16392	hypothetical protein	237
metP	Methionine import system permease protein MetP	237
lepB	Signal peptidase I	237
mlaC	putative phospholipid-binding protein MlaC	237
group_16396	hypothetical protein	237
mraY	Phospho-N-acetylmuramoyl-pentapeptide-transferase	237
ycfH	putative metal-dependent hydrolase YcfH	237
ribB	3,4-dihydroxy-2-butanone 4-phosphate synthase	237
malI_1	Maltose regulon regulatory protein MalI	237
recB	RecBCD enzyme subunit RecB	237
trpGD	Bifunctional protein TrpGD	237
leuC1	3-isopropylmalate dehydratase large subunit 1	237
rutR	HTH-type transcriptional regulator RutR	237
ompA	Outer membrane protein A	237
udk	Uridine kinase	237
mglA_1	Galactose/methyl galactoside import ATP-binding protein MglA	237
iscR	HTH-type transcriptional regulator IscR	237
trpS	Tryptophan--tRNA ligase	237
cfa	Cyclopropane-fatty-acyl-phospholipid synthase	237
pepA	Cytosol aminopeptidase	237
rsfS	Ribosomal silencing factor RsfS	237
mltC	Membrane-bound lytic murein transglycosylase C	237
fre	NAD(P)H-flavin reductase	237
yfkM_2	General stress protein 18	237
queG	Epoxyqueuosine reductase	237
parE	DNA topoisomerase 4 subunit B	237
ruvC	Crossover junction endodeoxyribonuclease RuvC	237
pfkA	ATP-dependent 6-phosphofructokinase isozyme 1	237
recR	Recombination protein RecR	237
yebF	Protein YebF	237
cobC	Adenosylcobalamin/alpha-ribazole phosphatase	237
ravA	ATPase RavA	237
rapA_1	RNA polymerase-associated protein RapA	237
hspQ	Heat shock protein HspQ	237
hemA	Glutamyl-tRNA reductase	237
galT	Galactose-1-phosphate uridylyltransferase	237
tar_4	Methyl-accepting chemotaxis protein II	237
trkA	Trk system potassium uptake protein TrkA	237
murA	UDP-N-acetylglucosamine 1-carboxyvinyltransferase	237
ydaP	Putative thiamine pyrophosphate-containing protein YdaP	237
glcC	Glc operon transcriptional activator	237
exbD_2	Biopolymer transport protein ExbD	237
lptE	LPS-assembly lipoprotein LptE	237
adk	Adenylate kinase	237
nagD	Ribonucleotide monophosphatase NagD	237
era	GTPase Era	237
ychF	Ribosome-binding ATPase YchF	237
mrcB	Penicillin-binding protein 1B	237
ytfQ	ABC transporter periplasmic-binding protein YtfQ	237
tdh	L-threonine 3-dehydrogenase	237
flgD	Basal-body rod modification protein FlgD	237
group_16451	hypothetical protein	237
orn	Oligoribonuclease	237
group_16453	hypothetical protein	237
yhjX	putative MFS-type transporter YhjX	237
group_16455	hypothetical protein	237
nrdE	Ribonucleoside-diphosphate reductase 2 subunit alpha	237
gmuD_1	6-phospho-beta-glucosidase GmuD	237
iraP_2	Anti-adapter protein IraP	237
mtlA	PTS system mannitol-specific EIICBA component	237
hha	Hemolysin expression-modulating protein Hha	237
dinI_1	DNA damage-inducible protein I	237
limB	Limonene 1,2-monooxygenase	237
slyX	Protein SlyX	237
dcuD	Putative cryptic C4-dicarboxylate transporter DcuD	237
tolC	Outer membrane protein TolC	237
chaB	Putative cation transport regulator ChaB	237
rnhB	Ribonuclease HII	237
group_16468	hypothetical protein	237
group_16469	hypothetical protein	237
malS	Periplasmic alpha-amylase	237
mipA	MltA-interacting protein	237
lysC	Lysine-sensitive aspartokinase 3	237
nagZ	Beta-hexosaminidase	237
group_16473	hypothetical protein	237
pagL	6-phospho-alpha-glucosidase	237
aceB	Malate synthase A	237
ephD	putative oxidoreductase EphD	237
ilvM	Acetolactate synthase isozyme 2 small subunit	237
ppiC	Peptidyl-prolyl cis-trans isomerase C	237
cpoB	Cell division coordinator CpoB	237
uspG	Universal stress protein UP12	237
lutR_1	HTH-type transcriptional regulator LutR	237
rafA	Alpha-galactosidase	237
group_16483	hypothetical protein	237
mlaD	putative phospholipid ABC transporter-binding protein MlaD	237
thiC	Phosphomethylpyrimidine synthase	237
gabR_2	HTH-type transcriptional regulatory protein GabR	237
yccS_1	Inner membrane protein YccS	237
murB	UDP-N-acetylenolpyruvoylglucosamine reductase	237
yidA	Sugar phosphatase YidA	237
ccmB	Heme exporter protein B	237
pncB	Nicotinate phosphoribosyltransferase	237
artM_2	Arginine ABC transporter permease protein ArtM	237
nudK_2	GDP-mannose pyrophosphatase NudK	237
clsC	Cardiolipin synthase C	237
yofA	HTH-type transcriptional regulator YofA	237
group_16495	Bifunctional NMN adenylyltransferase/Nudix hydrolase	237
group_16496	hypothetical protein	237
kdpA	Potassium-transporting ATPase potassium-binding subunit	237
pasI	Persistence and stress-resistance antitoxin PasI	237
msrA	Peptide methionine sulfoxide reductase MsrA	237
ccmC	Heme exporter protein C	237
dinB	DNA polymerase IV	237
ugpA	sn-glycerol-3-phosphate transport system permease protein UgpA	237
fadA	3-ketoacyl-CoA thiolase	237
amiB	N-acetylmuramoyl-L-alanine amidase AmiB	237
cnu	OriC-binding nucleoid-associated protein	237
aroL	Shikimate kinase 2	237
yeaD	Putative glucose-6-phosphate 1-epimerase	237
flgJ	Peptidoglycan hydrolase FlgJ	237
mog	Molybdopterin adenylyltransferase	237
yejM	Inner membrane protein YejM	237
group_1651	hypothetical protein	237
rhtB_3	Homoserine/homoserine lactone efflux protein	237
dinG_2	putative ATP-dependent helicase DinG	237
group_16512	hypothetical protein	237
emtA	Endo-type membrane-bound lytic murein transglycosylase A	237
rpoH	RNA polymerase sigma factor RpoH	237
oxyR_1	Hydrogen peroxide-inducible genes activator	237
mgsA	Methylglyoxal synthase	237
group_16517	hypothetical protein	237
group_16518	PTS system glucose-specific EIICBA component	237
thiI	tRNA sulfurtransferase	237
dsbB	Disulfide bond formation protein B	237
tadA	tRNA-specific adenosine deaminase	237
ddlA	D-alanine--D-alanine ligase A	237
skp	Chaperone protein Skp	237
cueR	HTH-type transcriptional regulator CueR	237
group_16525	hypothetical protein	237
ydhF	Oxidoreductase YdhF	237
btuE	Thioredoxin/glutathione peroxidase BtuE	237
pspD	Phage shock protein D	237
ubiI	2-octaprenylphenol hydroxylase	237
gstB	Glutathione S-transferase GstB	237
ssb	Single-stranded DNA-binding protein	237
grxC	Glutaredoxin 3	237
sfaS_1	S-fimbrial adhesin protein SfaS	237
dmlR_2	HTH-type transcriptional regulator DmlR	237
priA	Primosomal protein N'	237
dapF	Diaminopimelate epimerase	237
ybhN	Inner membrane protein YbhN	237
lysP	Lysine-specific permease	237
xseB	Exodeoxyribonuclease 7 small subunit	237
group_1654	hypothetical protein	237
hemE	Uroporphyrinogen decarboxylase	237
kduD_1	2-dehydro-3-deoxy-D-gluconate 5-dehydrogenase	237
holA	DNA polymerase III subunit delta	237
group_16543	hypothetical protein	237
cysA_1	Sulfate/thiosulfate import ATP-binding protein CysA	237
sutR_4	HTH-type transcriptional regulator SutR	237
cmk	Cytidylate kinase	237
msrC	Free methionine-R-sulfoxide reductase	237
yjjX	Non-canonical purine NTP phosphatase	237
cysJ_3	Sulfite reductase [NADPH] flavoprotein alpha-component	237
pagP	Lipid A palmitoyltransferase PagP	237
ndhC	NAD(P)H-quinone oxidoreductase subunit 3	237
group_16552	26 kDa periplasmic immunogenic protein	237
secB	Protein-export protein SecB	237
cysS	Cysteine--tRNA ligase	237
group_16555	hypothetical protein	237
panF	Sodium/pantothenate symporter	237
tpx	Thiol peroxidase	237
flgM	Negative regulator of flagellin synthesis	237
astA	Arginine N-succinyltransferase	237
pqiA	Paraquat-inducible protein A	237
rhaA	L-rhamnose isomerase	237
glnE	Bifunctional glutamine synthetase adenylyltransferase/adenylyl-removing enzyme	237
dxs	1-deoxy-D-xylulose-5-phosphate synthase	237
gcd	Quinoprotein glucose dehydrogenase	237
group_16565	hypothetical protein	237
yesO	Putative ABC transporter substrate-binding protein YesO	237
rne	Ribonuclease E	237
adhT	Alcohol dehydrogenase	237
proW	Glycine betaine/proline betaine transport system permease protein ProW	237
pdxY	Pyridoxal kinase PdxY	237
ppa	Inorganic pyrophosphatase	237
truB	tRNA pseudouridine synthase B	237
kefC_1	Glutathione-regulated potassium-efflux system protein KefC	237
bhsA_4	Multiple stress resistance protein BhsA	237
yohK	Inner membrane protein YohK	237
moaC	Cyclic pyranopterin monophosphate synthase	237
yhaI	hypothetical protein	237
lolD_1	Lipoprotein-releasing system ATP-binding protein LolD	237
group_16579	hypothetical protein	237
argF_1	Ornithine carbamoyltransferase	237
moeZ	putative adenylyltransferase/sulfurtransferase MoeZ	237
mtfA	Protein MtfA	237
ptsO	Phosphocarrier protein NPr	237
gpr_2	L-glyceraldehyde 3-phosphate reductase	237
kdpD	Sensor protein KdpD	237
yeiP	Elongation factor P-like protein	237
rpsO	30S ribosomal protein S15	237
nupC_1	Nucleoside permease NupC	237
tmk	Thymidylate kinase	237
alx	Inner membrane protein alx	237
cdd	Cytidine deaminase	237
cysN	Sulfate adenylyltransferase subunit 1	237
dinI_2	DNA damage-inducible protein I	237
epmC	Elongation factor P hydroxylase	237
hupA	DNA-binding protein HU-alpha	237
astD	N-succinylglutamate 5-semialdehyde dehydrogenase	237
yhjE_1	Inner membrane metabolite transport protein YhjE	237
galK	Galactokinase	237
ftsQ	Cell division protein FtsQ	237
group_16600	hypothetical protein	237
ybjG	Putative undecaprenyl-diphosphatase YbjG	237
rlmM	Ribosomal RNA large subunit methyltransferase M	237
rplY	50S ribosomal protein L25	237
folD	Bifunctional protein FolD protein	237
argB	Acetylglutamate kinase	237
metN_3	Methionine import ATP-binding protein MetN	237
plsC	1-acyl-sn-glycerol-3-phosphate acyltransferase	237
ywrO_1	General stress protein 14	237
lacI_2	Lactose operon repressor	237
lpoB	Penicillin-binding protein activator LpoB	237
sseA	3-mercaptopyruvate sulfurtransferase	237
cysG_1	Siroheme synthase	237
pspB_1	Phage shock protein B	237
yigB	5-amino-6-(5-phospho-D-ribitylamino)uracil phosphatase YigB	237
ydaF_1	Putative ribosomal N-acetyltransferase YdaF	237
pgpA	Phosphatidylglycerophosphatase A	237
lpxD	UDP-3-O-(3-hydroxymyristoyl)glucosamine N-acyltransferase	237
group_16620	Transcriptional regulator SlyA	237
lpxP	Lipid A biosynthesis palmitoleoyltransferase	237
frdA	Fumarate reductase flavoprotein subunit	237
ibpB	Small heat shock protein IbpB	237
mtnK	Methylthioribose kinase	237
cysQ	3'(2'),5'-bisphosphate nucleotidase CysQ	237
yhbY	RNA-binding protein YhbY	237
hcp	Hydroxylamine reductase	237
ribD	Riboflavin biosynthesis protein RibD	237
ghrB	Glyoxylate/hydroxypyruvate reductase B	237
group_1663	hypothetical protein	237
ibaG	Acid stress protein IbaG	237
group_16631	hypothetical protein	237
smpB	SsrA-binding protein	237
group_16633	hypothetical protein	237
wfgD	UDP-Glc:alpha-D-GlcNAc-diphosphoundecaprenol beta-1,3-glucosyltransferase WfgD	237
ubiX	Flavin prenyltransferase UbiX	237
yheS_2	putative ABC transporter ATP-binding protein YheS	237
yhdN	General stress protein 69	237
pntA	NAD(P) transhydrogenase subunit alpha	237
tatA	Sec-independent protein translocase protein TatA	237
nadC	Nicotinate-nucleotide pyrophosphorylase [carboxylating]	237
yehT	Transcriptional regulatory protein YehT	237
group_16646	hypothetical protein	237
group_16647	hypothetical protein	237
fhuB	Iron(3+)-hydroxamate import system permease protein FhuB	237
group_16649	hypothetical protein	237
sapC	Putrescine export system permease protein SapC	237
kgtP_2	Alpha-ketoglutarate permease	237
group_16652	hypothetical protein	237
dgoD	D-galactonate dehydratase	237
rlmB_2	23S rRNA (guanosine-2'-O-)-methyltransferase RlmB	237
ftsI	Peptidoglycan D,D-transpeptidase FtsI	237
coaBC	Coenzyme A biosynthesis bifunctional protein CoaBC	237
gmuF	putative mannose-6-phosphate isomerase GmuF	237
kdgR_1	Transcriptional regulator KdgR	237
uxuA	Mannonate dehydratase	237
group_16660	hypothetical protein	237
rnb	Exoribonuclease 2	237
group_16662	hypothetical protein	237
rlmL	Ribosomal RNA large subunit methyltransferase K/L	237
sbmC	DNA gyrase inhibitor	237
gmr	Cyclic di-GMP phosphodiesterase Gmr	237
yhaK	Pirin-like protein YhaK	237
kup	Low affinity potassium transport system protein kup	237
group_16668	hypothetical protein	237
pepD	Cytosol non-specific dipeptidase	237
wecG	UDP-N-acetyl-D-mannosaminuronic acid transferase	237
trpA	Tryptophan synthase alpha chain	237
pdhR_2	Pyruvate dehydrogenase complex repressor	237
hisJ	Histidine-binding periplasmic protein	237
qorA	Quinone oxidoreductase 1	237
frsA	Esterase FrsA	237
lolC	Lipoprotein-releasing system transmembrane protein LolC	237
group_16678	hypothetical protein	237
csdE	Sulfur acceptor protein CsdE	237
yhdT	putative membrane protein YhdT	237
slyD	FKBP-type peptidyl-prolyl cis-trans isomerase SlyD	237
ddlB	D-alanine--D-alanine ligase B	237
group_16683	hypothetical protein	237
serC	Phosphoserine aminotransferase	237
davD	Glutarate-semialdehyde dehydrogenase DavD	237
hisP	Histidine transport ATP-binding protein HisP	237
yfhL	putative ferredoxin-like protein YfhL	237
ohrB_1	Organic hydroperoxide resistance protein OhrB	237
modA	Molybdate-binding periplasmic protein	237
sulA	Cell division inhibitor SulA	237
ohrB_2	Organic hydroperoxide resistance protein OhrB	237
ung	Uracil-DNA glycosylase	237
fabD	Malonyl CoA-acyl carrier protein transacylase	237
ybiT	putative ABC transporter ATP-binding protein YbiT	237
group_16695	hypothetical protein	237
rseA	Anti-sigma-E factor RseA	237
yfgF_1	Cyclic di-GMP phosphodiesterase YfgF	237
nfi	Endonuclease V	237
ybeY	Endoribonuclease YbeY	237
selU	tRNA 2-selenouridine synthase	237
rsmC	Ribosomal RNA small subunit methyltransferase C	237
aat	Leucyl/phenylalanyl-tRNA--protein transferase	237
sdcS	putative transporter	237
group_16703	hypothetical protein	237
araB	Ribulokinase	237
group_16707	hypothetical protein	237
sufB	FeS cluster assembly protein SufB	237
luxS	S-ribosylhomocysteine lyase	237
yeeA	Inner membrane protein YeeA	237
group_16711	hypothetical protein	237
spy	Periplasmic chaperone Spy	237
djlA	Co-chaperone protein DjlA	237
hemX	Putative uroporphyrinogen-III C-methyltransferase	237
nodD2_2	Nodulation protein D 2	237
moeA	Molybdopterin molybdenumtransferase	237
glgC_2	Glucose-1-phosphate adenylyltransferase	237
dld	D-lactate dehydrogenase	237
thrC	Threonine synthase	237
sufS	Cysteine desulfurase	237
setA	Sugar efflux transporter A	237
yceB	putative lipoprotein YceB	237
gmhA	Phosphoheptose isomerase	237
rpsP	30S ribosomal protein S16	237
dadA	D-amino acid dehydrogenase	237
yfeX	putative deferrochelatase/peroxidase YfeX	237
bhsA_5	Multiple stress resistance protein BhsA	237
ypeA_2	hypothetical protein	237
dadX	Alanine racemase, catabolic	237
lacY_2	Lactose permease	237
oxyR_3	Hydrogen peroxide-inducible genes activator	237
group_16734	hypothetical protein	237
holE	DNA polymerase III subunit theta	237
msrB	Peptide methionine sulfoxide reductase MsrB	237
ribC	Riboflavin synthase	237
group_16738	hypothetical protein	237
chb	Chitobiase	237
hemD	Uroporphyrinogen-III synthase	237
argH	Argininosuccinate lyase	237
group_16742	hypothetical protein	237
group_16743	hypothetical protein	237
opgE	Phosphoethanolamine transferase OpgE	237
rfaF	ADP-heptose--LPS heptosyltransferase 2	237
group_16746	hypothetical protein	237
group_16747	hypothetical protein	237
glcR	HTH-type transcriptional repressor GlcR	237
bglH_2	Aryl-phospho-beta-D-glucosidase BglH	237
hupB	DNA-binding protein HU-beta	237
rlmH	Ribosomal RNA large subunit methyltransferase H	237
lpxB	Lipid-A-disaccharide synthase	237
afr_2	1,5-anhydro-D-fructose reductase	237
group_16754	hypothetical protein	237
glpR_2	Glycerol-3-phosphate regulon repressor	237
glpG	Rhomboid protease GlpG	237
dnaT	Primosomal protein 1	237
matP	Macrodomain Ter protein	237
yceI	Protein YceI	237
nhaR	Transcriptional activator protein NhaR	237
nudE	ADP compounds hydrolase NudE	237
cmpC	Bicarbonate transport ATP-binding protein CmpC	237
prc	Tail-specific protease	237
cpxP	Periplasmic protein CpxP	237
group_16765	hypothetical protein	237
rfaC	Lipopolysaccharide heptosyltransferase 1	237
rpsA_2	30S ribosomal protein S1	237
group_16768	Putative formate dehydrogenase	237
sugB	Trehalose transport system permease protein SugB	237
group_16770	hypothetical protein	237
cspB	Cold shock-like protein CspB	237
group_16772	hypothetical protein	237
gyrA	DNA gyrase subunit A	237
cmoM	tRNA 5-carboxymethoxyuridine methyltransferase	237
mdoC	Glucans biosynthesis protein C	237
satP	Succinate-acetate/proton symporter SatP	237
rraB	Regulator of ribonuclease activity B	237
lplT	Lysophospholipid transporter LplT	237
lptC	Lipopolysaccharide export system protein LptC	237
zur	Zinc uptake regulation protein	237
group_16781	hypothetical protein	237
mnmG	tRNA uridine 5-carboxymethylaminomethyl modification enzyme MnmG	237
group_16783	hypothetical protein	237
flgH	Flagellar L-ring protein	237
ugpQ	Glycerophosphodiester phosphodiesterase, cytoplasmic	237
murD	UDP-N-acetylmuramoylalanine--D-glutamate ligase	237
trmH	tRNA (guanosine(18)-2'-O)-methyltransferase	237
sufE	Cysteine desulfuration protein SufE	237
yheI	putative multidrug resistance ABC transporter ATP-binding/permease protein YheI	237
nadK	NAD kinase	237
group_16791	hypothetical protein	237
epsJ	putative glycosyltransferase EpsJ	237
group_16793	hypothetical protein	237
group_16794	Ureidoglycolate lyase	237
licC_5	Lichenan permease IIC component	237
group_16796	hypothetical protein	237
rodZ	Cytoskeleton protein RodZ	237
frmR	Transcriptional repressor FrmR	237
gloC	Hydroxyacylglutathione hydrolase GloC	237
fsaA	Fructose-6-phosphate aldolase 1	237
ascG_1	HTH-type transcriptional regulator AscG	237
group_16802	hypothetical protein	237
yfhM	putative lipoprotein YfhM	237
mlaE	putative phospholipid ABC transporter permease protein MlaE	237
kdpE	KDP operon transcriptional regulatory protein KdpE	237
yhhX	putative oxidoreductase YhhX	237
yehZ	Glycine betaine-binding protein YehZ	237
lysA	Diaminopimelate decarboxylase	237
pgpC	Phosphatidylglycerophosphatase C	237
group_16810	putative transporter	237
yehW	Glycine betaine uptake system permease protein YehW	237
gltD	Glutamate synthase [NADPH] small chain	237
group_16813	hypothetical protein	237
yghA_1	putative oxidoreductase YghA	237
fcl	GDP-L-fucose synthase	237
aroG	Phospho-2-dehydro-3-deoxyheptonate aldolase, Phe-sensitive	237
malK_2	Maltose/maltodextrin import ATP-binding protein MalK	237
fis	DNA-binding protein Fis	237
yedW	putative transcriptional regulatory protein YedW	237
fldB	Flavodoxin 2	237
pncA_1	Nicotinamidase	237
ylaC	Inner membrane protein YlaC	237
sdaB	L-serine dehydratase 2	237
group_16824	hypothetical protein	237
group_16825	hypothetical protein	237
ycdF	Glucose 1-dehydrogenase 2	237
uppP	Undecaprenyl-diphosphatase	237
group_16828	hypothetical protein	237
group_16829	hypothetical protein	237
group_16830	hypothetical protein	237
group_16831	6-deoxy-6-sulfogluconolactonase	237
polB	DNA polymerase II	237
mutY	Adenine DNA glycosylase	237
ybhS	Inner membrane transport permease YbhS	237
rsxB_1	Electron transport complex subunit RsxB	237
zupT	Zinc transporter ZupT	237
group_16837	hypothetical protein	237
kipI	Kinase A inhibitor	237
acrB_2	Multidrug efflux pump subunit AcrB	237
yheS_1	putative ABC transporter ATP-binding protein YheS	237
wzc	Tyrosine-protein kinase wzc	237
cspD	Cold shock-like protein CspD	237
endA	Endonuclease-1	237
group_16843	Nicotinamide-nucleotide amidohydrolase PncC	237
mtnN	5'-methylthioadenosine/S-adenosylhomocysteine nucleosidase	237
ybhC	Putative acyl-CoA thioester hydrolase YbhC	237
prs_2	Ribose-phosphate pyrophosphokinase	237
atpC	ATP synthase epsilon chain	237
cysW_2	Sulfate transport system permease protein CysW	237
dgaE	D-glucosaminate-6-phosphate ammonia lyase	237
fdhE	Protein FdhE	237
igaA	Intracellular growth attenuator protein igaA	237
gcvT	Aminomethyltransferase	237
eptB	Kdo(2)-lipid A phosphoethanolamine 7''-transferase	237
pncC_2	Nicotinamide-nucleotide amidohydrolase PncC	237
group_16855	hypothetical protein	237
tibC	Glycosyltransferase TibC	237
potE	Putrescine transporter PotE	237
patA	Putrescine aminotransferase	237
cysG_2	Siroheme synthase	237
tyrP_2	Tyrosine-specific transport protein	237
citF	Citrate lyase alpha chain	237
rlmJ	Ribosomal RNA large subunit methyltransferase J	237
osmY_3	Osmotically-inducible protein Y	237
group_16863	Multiple stress resistance protein BhsA	237
degQ	Periplasmic pH-dependent serine endoprotease DegQ	237
bglK	Beta-glucoside kinase	237
menB	1,4-dihydroxy-2-naphthoyl-CoA synthase	237
hpf	Ribosome hibernation promoting factor	237
ahpC	Alkyl hydroperoxide reductase subunit C	237
yrfG	GMP/IMP nucleotidase YrfG	237
tcdA	tRNA threonylcarbamoyladenosine dehydratase	237
nemA_2	N-ethylmaleimide reductase	237
tyrA	T-protein	237
yedI	Inner membrane protein YedI	237
yejE	Inner membrane ABC transporter permease protein YejE	237
nadB	L-aspartate oxidase	237
group_16876	hypothetical protein	237
clcD	Carboxymethylenebutenolidase	237
efeU	Ferrous iron permease EfeU	237
potB	Spermidine/putrescine transport system permease protein PotB	237
zntA	Lead, cadmium, zinc and mercury-transporting ATPase	237
anmK	Anhydro-N-acetylmuramic acid kinase	237
group_16881	hypothetical protein	237
ahr	Aldehyde reductase Ahr	237
ygdR_3	putative lipoprotein YgdR	237
eptA	Phosphoethanolamine transferase EptA	237
iolW	scyllo-inositol 2-dehydrogenase (NADP(+))	237
aroF	Phospho-2-dehydro-3-deoxyheptonate aldolase, Tyr-sensitive	237
group_16887	hypothetical protein	237
epd	D-erythrose-4-phosphate dehydrogenase	237
artM_1	Arginine transport ATP-binding protein ArtM	237
group_16890	hypothetical protein	237
cysE_1	Serine acetyltransferase	237
dapD	2,3,4,5-tetrahydropyridine-2,6-dicarboxylate N-succinyltransferase	237
yggX	putative Fe(2+)-trafficking protein	237
group_16894	hypothetical protein	237
group_16895	hypothetical protein	237
wecF	TDP-N-acetylfucosamine:lipid II N-acetylfucosaminyltransferase	237
bhsA_1	Multiple stress resistance protein BhsA	237
rclR_4	RCS-specific HTH-type transcriptional activator RclR	237
pyrD	Dihydroorotate dehydrogenase (quinone)	237
rnhA	Ribonuclease HI	237
trmA	tRNA/tmRNA (uracil-C(5))-methyltransferase	237
bssS	Biofilm regulator BssS	237
sfsA	Sugar fermentation stimulation protein A	237
yfcG_1	Disulfide-bond oxidoreductase YfcG	237
group_16905	hypothetical protein	237
cybB	Cytochrome b561	237
pdxA	4-hydroxythreonine-4-phosphate dehydrogenase	237
group_16908	hypothetical protein	237
group_16909	hypothetical protein	237
mtnB	Methylthioribulose-1-phosphate dehydratase	237
group_16911	NAD(P)H dehydrogenase (quinone)	237
group_16912	hypothetical protein	237
mltG	Endolytic murein transglycosylase	237
pepQ	Xaa-Pro dipeptidase	237
rsmI	Ribosomal RNA small subunit methyltransferase I	237
ubiC	Chorismate pyruvate-lyase	237
truA	tRNA pseudouridine synthase A	237
group_16918	hypothetical protein	237
licR	putative licABCH operon regulator	237
group_16920	hypothetical protein	237
ttcA	tRNA 2-thiocytidine biosynthesis protein TtcA	237
murG	UDP-N-acetylglucosamine--N-acetylmuramyl-(pentapeptide) pyrophosphoryl-undecaprenol N-acetylglucosamine transferase	237
ydjM	Inner membrane protein YdjM	237
slmA_2	Nucleoid occlusion factor SlmA	237
group_16925	hypothetical protein	237
glpR_1	Glycerol-3-phosphate regulon repressor	237
ybbJ	Inner membrane protein YbbJ	237
cdaR	Carbohydrate diacid regulator	237
purE	N5-carboxyaminoimidazole ribonucleotide mutase	237
group_1693	hypothetical protein	237
group_16930	hypothetical protein	237
mdfA	Multidrug transporter MdfA	237
group_16932	hypothetical protein	237
ydjA	Putative NAD(P)H nitroreductase YdjA	237
coaD	Phosphopantetheine adenylyltransferase	237
kdgK_1	2-dehydro-3-deoxygluconokinase	237
cetB	hypothetical protein	237
def	Peptide deformylase	237
trpE	Anthranilate synthase component 1	237
argF_2	Ornithine carbamoyltransferase subunit F	237
kdgK_2	2-dehydro-3-deoxygluconokinase	237
adhB_1	Alcohol dehydrogenase 2	237
rnt	Ribonuclease T	237
hflD	High frequency lysogenization protein HflD	237
group_16945	Ferredoxin	237
ettA	Energy-dependent translational throttle protein EttA	237
damX	Cell division protein DamX	237
msbA_1	Lipid A export ATP-binding/permease protein MsbA	237
panS	Pantothenate precursors transporter PanS	237
rihC	Non-specific ribonucleoside hydrolase RihC	237
bioH	Pimeloyl-[acyl-carrier protein] methyl ester esterase	237
tomB	Hha toxicity modulator TomB	237
moeB	Molybdopterin-synthase adenylyltransferase	237
group_16953	hypothetical protein	237
cmoB	tRNA U34 carboxymethyltransferase	237
ybdL	Methionine aminotransferase	237
hypE	Hydrogenase isoenzymes formation protein HypE	237
smrA_2	putative DNA endonuclease SmrA	237
group_16958	Zinc-type alcohol dehydrogenase-like protein	237
zapE_2	Cell division protein ZapE	237
tsr_5	Methyl-accepting chemotaxis protein I	237
sbcD	Nuclease SbcCD subunit D	237
betB	NAD/NADP-dependent betaine aldehyde dehydrogenase	237
gdhB	Glucose 1-dehydrogenase B	237
lolB	Outer-membrane lipoprotein LolB	237
seqA	Negative modulator of initiation of replication	237
epmB	L-lysine 2,3-aminomutase	237
oprM	Outer membrane protein OprM	237
group_16968	hypothetical protein	237
smrA_1	putative DNA endonuclease SmrA	237
fpr	Ferredoxin--NADP reductase	237
acuI	putative acrylyl-CoA reductase AcuI	237
group_16972	hypothetical protein	237
cybC	Soluble cytochrome b562	237
group_16974	hypothetical protein	237
alsD	Alpha-acetolactate decarboxylase	237
yqaB	Fructose-1-phosphate phosphatase YqaB	237
yajI	putative lipoprotein YajI	237
group_16978	hypothetical protein	237
group_16979	hypothetical protein	237
kdpC	Potassium-transporting ATPase KdpC subunit	237
ispA	Farnesyl diphosphate synthase	237
fepC	Ferric enterobactin transport ATP-binding protein FepC	237
yohC	Inner membrane protein YohC	237
yciV	5'-3' exoribonuclease	237
yjjV	putative metal-dependent hydrolase YjjV	237
group_16985	hypothetical protein	237
group_16988	hypothetical protein	237
group_16989	hypothetical protein	237
nanK	N-acetylmannosamine kinase	237
group_16990	hypothetical protein	237
sprT	Protein SprT	237
manA_2	Mannose-6-phosphate isomerase ManA	237
aidB	Putative acyl-CoA dehydrogenase AidB	237
gfcB	putative lipoprotein GfcB	237
yfcD	putative Nudix hydrolase YfcD	237
glnM	putative glutamine ABC transporter permease protein GlnM	237
group_16997	hypothetical protein	237
cysM	Cysteine synthase B	237
ywrO_2	General stress protein 14	237
entE	Enterobactin synthase component E	237
dcm	DNA-cytosine methyltransferase	237
cysI	Sulfite reductase [NADPH] hemoprotein beta-component	237
group_17002	hypothetical protein	237
dmlR_7	HTH-type transcriptional regulator DmlR	237
nrdF	Ribonucleoside-diphosphate reductase 2 subunit beta	237
ydhC	Inner membrane transport protein YdhC	237
group_17006	hypothetical protein	237
ybiV	Sugar phosphatase YbiV	237
apaH	Bis(5'-nucleosyl)-tetraphosphatase [symmetrical]	237
cph2_3	Phytochrome-like protein cph2	237
group_1701	hypothetical protein	237
yigZ	IMPACT family member YigZ	237
yfbT	Sugar phosphatase YfbT	237
group_17012	hypothetical protein	237
celA_1	PTS system cellobiose-specific EIIB component	237
nlpD_1	Murein hydrolase activator NlpD	237
yceM	Putative oxidoreductase YceM	237
pepB	Peptidase B	237
panB	3-methyl-2-oxobutanoate hydroxymethyltransferase	237
ybhR	Inner membrane transport permease YbhR	237
yqhD	Alcohol dehydrogenase YqhD	237
ytfE	Iron-sulfur cluster repair protein YtfE	237
efeB	Deferrochelatase/peroxidase EfeB	237
thpR	RNA 2',3'-cyclic phosphodiesterase	237
pabA	Aminodeoxychorismate synthase component 2	237
manZ	PTS system mannose-specific EIID component	237
cca	Multifunctional CCA protein	237
ytfP	Gamma-glutamylcyclotransferase family protein ytfP	237
group_17026	hypothetical protein	237
pdxB	Erythronate-4-phosphate dehydrogenase	237
yegE_2	putative diguanylate cyclase YegE	237
cydA_3	Cytochrome bd ubiquinol oxidase subunit 1	237
fadM	Long-chain acyl-CoA thioesterase FadM	237
group_17031	Extracellular serine protease	237
purK	N5-carboxyaminoimidazole ribonucleotide synthase	237
cutA	Divalent-cation tolerance protein CutA	237
rsmJ	Ribosomal RNA small subunit methyltransferase J	237
rpmC	50S ribosomal protein L29	237
rbn	Ribonuclease BN	237
group_17037	hypothetical protein	237
metG	Methionine--tRNA ligase	237
trpR	Trp operon repressor	237
thrB	Homoserine kinase	237
yaiY	Inner membrane protein YaiY	237
ilvG	Acetolactate synthase isozyme 2 large subunit	237
panD	Aspartate 1-decarboxylase	237
ggt	Gamma-glutamyltranspeptidase	237
pgrR_2	HTH-type transcriptional regulator PgrR	237
hemG	Protoporphyrinogen IX dehydrogenase [menaquinone]	237
group_17047	hypothetical protein	237
bfd	Bacterioferritin-associated ferredoxin	237
group_17049	putative oxidoreductase	237
leuD1	3-isopropylmalate dehydratase small subunit 1	237
fabG_6	3-oxoacyl-[acyl-carrier-protein] reductase FabG	237
lipB	Octanoyltransferase	237
group_17053	hypothetical protein	237
ybaK	Cys-tRNA(Pro)/Cys-tRNA(Cys) deacylase YbaK	237
dcyD	D-cysteine desulfhydrase	237
hchA	Molecular chaperone Hsp31 and glyoxalase 3	237
psd	Phosphatidylserine decarboxylase proenzyme	237
baeR	Transcriptional regulatory protein BaeR	237
katE	Catalase HPII	237
group_17060	hypothetical protein	237
mlaB	putative phospholipid ABC transporter-binding protein MlaB	237
glnQ_4	Glutamine transport ATP-binding protein GlnQ	237
thiQ	Thiamine import ATP-binding protein ThiQ	237
aaeA_2	p-hydroxybenzoic acid efflux pump subunit AaeA	237
group_17065	hypothetical protein	237
cysZ	Sulfate transporter CysZ	237
pgrR_1	HTH-type transcriptional regulator PgrR	237
trmL	tRNA (cytidine(34)-2'-O)-methyltransferase	237
citA	Sensor histidine kinase CitA	237
queC	7-cyano-7-deazaguanine synthase	237
ptsG_4	PTS system glucose-specific EIICB component	237
acpH	Acyl carrier protein phosphodiesterase	237
plaP	Low-affinity putrescine importer PlaP	237
group_17074	hypothetical protein	237
kdsB	3-deoxy-manno-octulosonate cytidylyltransferase	237
wecE	dTDP-4-amino-4,6-dideoxygalactose transaminase	237
group_17077	hypothetical protein	237
rsd	Regulator of sigma D	237
yciB	putative intracellular septation protein A	237
lpxT	Lipid A 1-diphosphate synthase	237
rsuA	Ribosomal small subunit pseudouridine synthase A	237
yebE	Inner membrane protein YebE	237
copA_1	Copper-exporting P-type ATPase A	237
group_17085	hypothetical protein	237
hscB	Co-chaperone protein HscB	237
nanA	N-acetylneuraminate lyase	237
ubiH	2-octaprenyl-6-methoxyphenol hydroxylase	237
ccpA_2	Catabolite control protein A	237
sdhD	Succinate dehydrogenase hydrophobic membrane anchor subunit	237
rutB	Peroxyureidoacrylate/ureidoacrylate amidohydrolase RutB	237
group_17092	hypothetical protein	237
group_17093	hypothetical protein	237
mutL	DNA mismatch repair protein MutL	237
efeO	Iron uptake system component EfeO	237
dxr	1-deoxy-D-xylulose 5-phosphate reductoisomerase	237
ssuD	Alkanesulfonate monooxygenase	237
group_17098	D-psicose 3-epimerase	237
mepA	Penicillin-insensitive murein endopeptidase	237
aroC	Chorismate synthase	237
nudC	NADH pyrophosphatase	237
mglA_2	Galactose/methyl galactoside import ATP-binding protein MglA	237
pat	Phosphinothricin N-acetyltransferase	237
group_17104	hypothetical protein	237
group_17105	hypothetical protein	237
ltaE	Low specificity L-threonine aldolase	237
group_17107	hypothetical protein	237
rhaD	Rhamnulose-1-phosphate aldolase	237
rph	Ribonuclease PH	237
nadA	Quinolinate synthase A	237
potH	Putrescine transport system permease protein PotH	237
ecdB	putative UbiX-like flavin prenyltransferase	237
group_17113	hypothetical protein	237
group_17114	hypothetical protein	237
nemA_1	N-ethylmaleimide reductase	237
ydfK	putative membrane protein YdfK	237
rdgB	dITP/XTP pyrophosphatase	237
rluA	Ribosomal large subunit pseudouridine synthase A	237
ptrA_2	Protease 3	237
thiS	Sulfur carrier protein ThiS	237
thlA	Acetyl-CoA acetyltransferase	237
thyA	Thymidylate synthase	237
group_17123	hypothetical protein	237
gmm	GDP-mannose mannosyl hydrolase	237
malF_1	Maltose transport system permease protein MalF	237
yhjH	Cyclic di-GMP phosphodiesterase YhjH	237
dgkA	Diacylglycerol kinase	237
hycG	Formate hydrogenlyase subunit 7	237
xseA	Exodeoxyribonuclease 7 large subunit	237
mak	Fructokinase	237
mutS	DNA mismatch repair protein MutS	237
ybbH	putative HTH-type transcriptional regulator YbbH	237
hslR	Heat shock protein 15	237
xerC_4	Tyrosine recombinase XerC	237
rseB	Sigma-E factor regulatory protein RseB	237
yhhQ	Inner membrane protein YhhQ	237
yabI	Inner membrane protein YabI	237
uxaC	Uronate isomerase	237
mltF	Membrane-bound lytic murein transglycosylase F	237
group_17140	hypothetical protein	237
selD	Selenide, water dikinase	237
fepD	Ferric enterobactin transport system permease protein FepD	237
cysC	Adenylyl-sulfate kinase	237
comEA	ComE operon protein 1	237
mdaB	Modulator of drug activity B	237
cdhR_1	HTH-type transcriptional regulator CdhR	237
group_17147	hypothetical protein	237
scrY	Sucrose porin	237
group_17149	hypothetical protein	237
hemN_2	Oxygen-independent coproporphyrinogen III oxidase	237
group_17151	hypothetical protein	237
prtS	Protease PrtS	237
bglA	6-phospho-beta-glucosidase BglA	237
rhaR_2	HTH-type transcriptional activator RhaR	237
lrgA	Antiholin-like protein LrgA	237
mtlD	Mannitol-1-phosphate 5-dehydrogenase	237
group_17157	hypothetical protein	237
group_17158	hypothetical protein	237
group_1724	hypothetical protein	237
citC	[Citrate [pro-3S]-lyase] ligase	237
citX	Apo-citrate lyase phosphoribosyl-dephospho-CoA transferase	237
crtX	Zeaxanthin glucosyltransferase	237
group_1747	hypothetical protein	237
yqjH	NADPH-dependent ferric-chelate reductase	237
cutD	Choline trimethylamine-lyase activating enzyme	237
hycD	Formate hydrogenlyase subunit 4	237
hypB	Hydrogenase isoenzymes nickel incorporation protein HypB	237
hypC	Hydrogenase isoenzymes formation protein HypC	237
hypD	Hydrogenase isoenzymes formation protein HypD	237
astB	N-succinylarginine dihydrolase	237
ssuA	Putative aliphatic sulfonates-binding protein	237
comEC	ComE operon protein 3	237
ybhF	putative ABC transporter ATP-binding protein YbhF	237
livF_2	High-affinity branched-chain amino acid transport ATP-binding protein LivF	237
bioF	8-amino-7-oxononanoate synthase	237
nasD_1	Nitrite reductase [NAD(P)H]	237
ldcA	Murein tetrapeptide carboxypeptidase	237
group_1943	hypothetical protein	237
pabB	Aminodeoxychorismate synthase component 1	237
group_1945	hypothetical protein	237
group_1946	hypothetical protein	237
group_1947	hypothetical protein	237
pptA	Tautomerase PptA	237
mepS_2	Murein DD-endopeptidase MepS/Murein LD-carboxypeptidase	237
csxA	Exo-beta-D-glucosaminidase	237
group_1964	hypothetical protein	237
group_1965	hypothetical protein	237
cutC_2	Copper homeostasis protein CutC	237
group_1979	hypothetical protein	237
tag	DNA-3-methyladenine glycosylase 1	237
mnmC	tRNA 5-methylaminomethyl-2-thiouridine biosynthesis bifunctional protein MnmC	237
alkA	DNA-3-methyladenine glycosylase 2	237
gluQ	Glutamyl-Q tRNA(Asp) synthetase	237
chiA_2	Chitinase A	237
glvR	HTH-type transcriptional regulator GlvR	237
group_2004	hypothetical protein	237
rhaM	L-rhamnose mutarotase	237
group_2008	hypothetical protein	237
group_2009	hypothetical protein	237
rimI_1	Ribosomal-protein-alanine acetyltransferase	237
yeiG	S-formylglutathione hydrolase YeiG	237
ymdB	O-acetyl-ADP-ribose deacetylase	237
ycdZ	Inner membrane protein YcdZ	237
lpfD	putative minor fimbrial subunit LpfD	237
rsmD	Ribosomal RNA small subunit methyltransferase D	237
mepS_4	Murein DD-endopeptidase MepS/Murein LD-carboxypeptidase	237
puuA_2	Gamma-glutamylputrescine synthetase PuuA	237
syd	Protein Syd	237
group_2037	hypothetical protein	237
qorB	Quinone oxidoreductase 2	237
yjfC	Putative acid--amine ligase YjfC	237
group_2041	hypothetical protein	237
dgaF	2-dehydro-3-deoxy-phosphogluconate aldolase	237
group_2043	hypothetical protein	237
group_2045	hypothetical protein	237
group_2047	hypothetical protein	237
group_2051	hypothetical protein	237
fhuF	Ferric iron reductase protein FhuF	237
speC	Constitutive ornithine decarboxylase	237
citE	Citrate lyase subunit beta	237
coaE_2	Dephospho-CoA kinase	237
group_2097	hypothetical protein	237
yihV	Sulfofructose kinase	237
glpE_3	Thiosulfate sulfurtransferase GlpE	237
nudK_1	GDP-mannose pyrophosphatase NudK	237
group_2109	hypothetical protein	237
group_2113	hypothetical protein	237
fes	Enterochelin esterase	237
mtnD	Acireductone dioxygenase	237
group_2117	hypothetical protein	237
group_2121	hypothetical protein	237
crcB	Putative fluoride ion transporter CrcB	237
group_2129	2-oxoglutaramate amidase	237
tsaC	Threonylcarbamoyl-AMP synthase	237
dprA	DNA processing protein DprA	237
zntR	HTH-type transcriptional regulator ZntR	237
nrdH	Glutaredoxin-like protein NrdH	237
proX	Glycine betaine/proline betaine-binding periplasmic protein	237
exuT_3	Hexuronate transporter	237
group_2154	hypothetical protein	237
gpgS	Glucosyl-3-phosphoglycerate synthase	237
dhaK	Dihydroxyacetone kinase	237
entS_1	Enterobactin exporter EntS	237
aaeA_1	p-hydroxybenzoic acid efflux pump subunit AaeA	237
aaeB_1	p-hydroxybenzoic acid efflux pump subunit AaeB	237
menI	1,4-dihydroxy-2-naphthoyl-CoA hydrolase	237
group_2368	hypothetical protein	237
pfkB	ATP-dependent 6-phosphofructokinase isozyme 2	237
group_2370	hypothetical protein	237
ssuB	Aliphatic sulfonates import ATP-binding protein SsuB	237
group_2379	hypothetical protein	237
hcr	NADH oxidoreductase HCR	237
mntS	Small protein MntS	237
bioC	Malonyl-[acyl-carrier protein] O-methyltransferase	237
modE	Transcriptional regulator ModE	237
group_2400	hypothetical protein	237
nasR	Nitrate regulatory protein	237
tsaB	tRNA threonylcarbamoyladenosine biosynthesis protein TsaB	237
group_2410	hypothetical protein	237
fabH_1	3-oxoacyl-[acyl-carrier-protein] synthase 3	237
cdh	CDP-diacylglycerol pyrophosphatase	237
ttdT	L-tartrate/succinate antiporter	237
yhdN_2	2,5-diketo-D-gluconic acid reductase B	237
yicJ_4	Inner membrane symporter YicJ	237
wecH	O-acetyltransferase WecH	237
fadL	Long-chain fatty acid transport protein	237
group_2444	hypothetical protein	237
group_2445	hypothetical protein	237
pyrE_1	Orotate phosphoribosyltransferase	237
group_2447	hypothetical protein	237
group_2462	Extracellular exo-alpha-(1->5)-L-arabinofuranosidase	237
cueO	Blue copper oxidase CueO	237
fhuD	Iron(3+)-hydroxamate-binding protein FhuD	237
sgrR_1	HTH-type transcriptional regulator SgrR	237
malZ	Maltodextrin glucosidase	237
ygfA	5-formyltetrahydrofolate cyclo-ligase	237
argO	Arginine exporter protein ArgO	237
group_2470	hypothetical protein	237
lldP	L-lactate permease	237
[truncated: 1,346 more rows]
