# Supplementary material for: Pan-genome diversification and recombination in Cronobacter sakazakii, an opportunistic pathogen in neonates, and insights to its xerotolerant lifestyle
Source: BMC Microbiol. 2019 Dec 27;19:306. doi: 10.1186/s12866-019-1664-7 (PMC6935241; doi:10.1186/s12866-019-1664-7)
Supplement: Supplementary file 8 — Additional file 8: Table S5. List of dN, dS and dN/dS for every C. sakazakii core gene calculated for every pair of genome. (CSV 244 kb) [file 12866_2019_1664_MOESM8_ESM.csv]

gene	ka	dS	dN/dS	Annotation	Comments
group_1959	0	0	NA	hypothetical protein	Cannot be determined
group_16772	0.000307117	0	Infinite	hypothetical protein	Positive selection present
group_3455	0.00360754	0	Infinite	hypothetical protein	Positive selection present
group_4392	0.000162305	0	Infinite	tRNA-Leu(tag)	Positive selection present
group_4479	0.001063068	0	Infinite	hypothetical protein	Positive selection present
rplU	0.000154235	0	Infinite	50S ribosomal protein L21	Positive selection present
group_4242	0.001147382	0.000141087	8.132463246	hypothetical protein	Positive selection present
macA_2	0.000740874	0.000187419	3.953027991	Macrolide export protein MacA	Positive selection present
group_2096	0.008463493	0.00221297	3.824495622	hypothetical protein	Positive selection present
group_6182	0.005045005	0.002100579	2.401721159	hypothetical protein	Positive selection present
yaiY	0.003157313	0.001607999	1.963504871	Inner membrane protein YaiY	Positive selection present
group_1681	0.002163004	0.001108357	1.951540437	hypothetical protein	Positive selection present
elfA	0.002651657	0.001443933	1.836412333	Fimbrial subunit ElfA	Positive selection present
atpC	0.000214035	0.000117214	1.826023183	ATP synthase epsilon chain	Positive selection present
group_1742	0.01368951	0.007507719	1.823391334	hypothetical protein	Positive selection present
kduI	0.002444366	0.001438165	1.699642571	4-deoxy-L-threo-5-hexosulose-uronate ketol-isomerase	Positive selection present
livK	0.011538012	0.007642277	1.509761025	Leucine-specific-binding protein	Positive selection present
group_438	9.999999	9.999999	1	hypothetical protein	Error due to divergent sequences
prsE	9.999999	9.999999	1	Type I secretion system membrane fusion protein PrsE	Error due to divergent sequences
rsxC	9.999999	9.999999	1	Electron transport complex subunit RsxC	Error due to divergent sequences
treY	9.999999	9.999999	1	Maltooligosyl trehalose synthase	Error due to divergent sequences
group_61	9.999999	9.999999	1		Error due to divergent sequences
rhsB	9.999999	9.999999	1		Error due to divergent sequences
ydcO	0.015698815	0.015854522	0.990179028	Inner membrane protein YdcO
rpsF	0.0000632	0.0000664	0.951753508	30S ribosomal protein S6
group_3188	0.002598641	0.002921254	0.889563442	hypothetical protein
group_1740	0.018122238	0.022613708	0.801382862	hypothetical protein
topA_2	0.00645002	0.008215229	0.785129686	DNA topoisomerase 1
nolA_2	0.016613222	0.023305307	0.712851423	Nodulation protein NolA
group_4636	0.004807188	0.00677643	0.709398346	hypothetical protein
spk1	0.002749532	0.003900876	0.704849895	Serine/threonine-protein kinase PK-1
sdhE	0.003103567	0.004505783	0.688796345	FAD assembly factor SdhE
hokB_3	0.004294086	0.006785484	0.632834091	Toxin HokB
group_2447	0.007561228	0.012390765	0.610230959	hypothetical protein
group_3314	0.014152635	0.023482326	0.602693049	hypothetical protein
znuA	0.0023846	0.004361061	0.54679355	High-affinity zinc uptake system protein ZnuA
group_3130	0.006661587	0.012297198	0.541715853	hypothetical protein
group_577	0.011598167	0.021507472	0.539262212	hypothetical protein
group_4205	0.0006571	0.001241498	0.529279593	tRNA-seC(tca)
group_1012	0.012660559	0.02474717	0.511596249	hypothetical protein
group_1947	0.000717396	0.001419038	0.505551036	hypothetical protein
group_769	0.020725264	0.041195369	0.503096935	hypothetical protein
group_1943	0.007847208	0.016030839	0.48950701	hypothetical protein
group_2618	0.012709877	0.026013627	0.488585323	hypothetical protein
mntS	0.006919096	0.014324177	0.48303618	Small protein MntS
roxA_2	0.026953589	0.059072948	0.456276358	50S ribosomal protein L16 3-hydroxylase
lplA	0.021518311	0.048629734	0.442492875	Lipoate-protein ligase A
lpfB_2	0.0077853	0.017643167	0.441264315	putative fimbrial chaperone LpfB
group_17002	0.003835025	0.008761743	0.437701203	hypothetical protein
rhaR_1	0.004126436	0.009465725	0.435934513	HTH-type transcriptional activator RhaR
group_642	0.013426427	0.031096605	0.43176505	hypothetical protein
nudG	0.018032471	0.042669377	0.422609195	CTP pyrophosphohydrolase
group_2540	0.007994832	0.019340213	0.413378709	hypothetical protein
rob_2	0.013530361	0.033284083	0.406511459	Right origin-binding protein
yhdE	0.008711631	0.021579586	0.403697779	Maf-like protein YhdE
yfgF_2	0.006531062	0.016258741	0.401695432	Cyclic di-GMP phosphodiesterase YfgF
rbsD	0.003449024	0.008852187	0.389623904	D-ribose pyranase
group_2174	0.007278341	0.018717537	0.388851421	hypothetical protein
yceD	0.001402401	0.00360945	0.388535971	Large ribosomal RNA subunit accumulation protein YceD
tabA_1	0.011536361	0.030073518	0.383605323	Toxin-antitoxin biofilm protein TabA
group_3357	0.003597135	0.009550192	0.376655814	hypothetical protein
group_1964	0.01369829	0.0371513	0.368716299	hypothetical protein
group_1624	0.003350797	0.009135645	0.366782736	hypothetical protein
group_794	0.008264135	0.022626705	0.36523813	hypothetical protein
mgrB	0.000196023	0.000544453	0.360037462	PhoP/PhoQ regulator MgrB
group_3350	0.009297964	0.025980819	0.35787804	hypothetical protein
entD	0.019620594	0.055033665	0.35651986	Enterobactin synthase component D
patB_2	0.021611739	0.062785067	0.344217824	Cystathionine beta-lyase PatB
group_422	0.027438621	0.080448969	0.341068643	hypothetical protein
pncA_2	0.005130128	0.015201698	0.337470755	Nicotinamidase
yacG	0.005981451	0.017743379	0.337108882	DNA gyrase inhibitor YacG
mdtJ	0.00465572	0.013812899	0.337055949	Spermidine export protein MdtJ
rlmA	0.010469346	0.031143407	0.336165719	23S rRNA (guanine(745)-N(1))-methyltransferase
ccmA	0.016001372	0.047741836	0.33516457	Cytochrome c biogenesis ATP-binding export protein CcmA
group_4335	0.002707416	0.008178963	0.33102194	hypothetical protein
group_751	0.013474777	0.040718779	0.330922925	hypothetical protein
menC	0.014018143	0.042746939	0.327933267	o-succinylbenzoate synthase
pptA	0.005297535	0.016556007	0.319976597	Tautomerase PptA
menH	0.016599556	0.052079735	0.318733503	2-succinyl-6-hydroxy-2,4-cyclohexadiene-1-carboxylate synthase
group_4478	0.000165985	0.00052176	0.318125921	hypothetical protein
icsA	0.126948822	0.400650401	0.316856844	Outer membrane protein IcsA autotransporter
group_1646	0.009402705	0.029755849	0.315995196	hypothetical protein
group_1423	0.009040594	0.028647018	0.315585847	hypothetical protein
yccX	0.009644825	0.030624899	0.314934103	Acylphosphatase
ogl	0.003594055	0.011437339	0.314238786	Oligogalacturonate lyase
group_4420	0.004190734	0.013360487	0.313666239	hypothetical protein
group_1424	0.003325305	0.010619917	0.313119698	hypothetical protein
hokB_1	0.005316504	0.017005343	0.312637267	Toxin HokB
relE	0.007987148	0.026110178	0.305901693	mRNA interferase RelE
nanK	0.008857442	0.029134383	0.304020229	N-acetylmannosamine kinase
pcpR	0.012277888	0.040944541	0.299866286	PCP degradation transcriptional activation protein
cspD	0.000271108	0.000910595	0.297726154	Cold shock-like protein CspD
hipB	0.010412328	0.034998025	0.297511877	Antitoxin HipB
hcpA	0.037745269	0.127097618	0.296978571	Major exported protein
zapE_1	0.014112817	0.047668326	0.296062779	Cell division protein ZapE
group_456	0.020499664	0.069493566	0.294986501	hypothetical protein
group_2416	0.009532365	0.032328192	0.294862303	hypothetical protein
group_2109	0.011020654	0.037483472	0.294013682	hypothetical protein
group_3074	0.005671215	0.019473347	0.291229603	hypothetical protein
group_4446	0.007687736	0.02645719	0.29057265	hypothetical protein
yebZ	0.013777777	0.047695025	0.288872409	Inner membrane protein YebZ
group_2494	0.000702103	0.002451816	0.286360506	hypothetical protein
arfA	0.009603184	0.033568001	0.286081496	Alternative ribosome-rescue factor A
yicJ_5	0.00311383	0.010970878	0.28382682	Inner membrane symporter YicJ
desVI	0.010263307	0.036201931	0.283501646	putative methyltransferase
higB2_1	0.012556777	0.044482446	0.282286118	Putative toxin HigB2
mutT	0.004672743	0.016604823	0.281408807	8-oxo-dGTP diphosphatase
dmsD	0.006820956	0.024510838	0.278283248	Tat proofreading chaperone DmsD
group_702	0.007334071	0.026500963	0.276747337	hypothetical protein
group_3315	0.002357325	0.00856486	0.275232164	hypothetical protein
mlaB	0.002758647	0.010177458	0.271054604	putative phospholipid ABC transporter-binding protein MlaB
group_4545	0.000148065	0.000549442	0.269481717	tRNA-Ser(cga)
uspC	0.003057445	0.011368206	0.268946999	Universal stress protein C
group_3073	0.005112227	0.019091704	0.267772173	hypothetical protein
group_3095	0.00437931	0.016396607	0.267086352	hypothetical protein
group_1049	0.00961782	0.036207598	0.265629869	hypothetical protein
astE	0.009583763	0.036170768	0.264958793	Succinylglutamate desuccinylase
rplQ	0.000067	0.000253185	0.264458791	50S ribosomal protein L17
crtX	0.006365233	0.024197914	0.263048846	Zeaxanthin glucosyltransferase
group_1307	0.027569611	0.104892589	0.262836594	hypothetical protein
comM	0.002959184	0.011336749	0.26102583	Competence protein ComM
syd	0.005143973	0.01974156	0.260565662	Protein Syd
dkgB	0.010061978	0.038659662	0.260270726	2,5-diketo-D-gluconic acid reductase B
coaE_1	0.01082488	0.041666957	0.259795304	Dephospho-CoA kinase
mnaT_1	0.007814046	0.030091177	0.259678989	hypothetical protein
caiE	0.006272084	0.024156025	0.259648855	Carnitine operon protein CaiE
kefF_1	0.008552201	0.032952298	0.259532781	Glutathione-regulated potassium-efflux system ancillary protein KefF
thiK	0.010115021	0.039110384	0.258627498	Thiamine kinase
higB	0.004414395	0.017221611	0.256328793	Endoribonuclease HigB
recX	0.007577817	0.029586955	0.256120194	Regulatory protein RecX
pyrE_1	0.002818639	0.011024186	0.255677714	Orotate phosphoribosyltransferase
wecD_2	0.00434855	0.017023496	0.255443986	dTDP-fucosamine acetyltransferase
alkA	0.008336921	0.032874157	0.253601044	DNA-3-methyladenine glycosylase 2
rlmH	0.003327054	0.013210489	0.251849419	Ribosomal RNA large subunit methyltransferase H
ybdZ	0.001679343	0.006669174	0.251806759	Enterobactin biosynthesis protein YbdZ
group_771	0.014776903	0.05900986	0.250414141	hypothetical protein
group_1957	0.005856513	0.02351957	0.249005941	hypothetical protein
group_3471	0.004261819	0.017144752	0.248578645	hypothetical protein
citG	0.017511754	0.070486569	0.248441007	2-(5''-triphosphoribosyl)-3'-dephosphocoenzyme-A synthase
group_1954	0.009699789	0.039144393	0.247795119	hypothetical protein
group_3296	0.00228264	0.009265733	0.246352902	hypothetical protein
kdpC	0.015293827	0.062189519	0.245922903	Potassium-transporting ATPase KdpC subunit
group_3225	0.00877954	0.035706848	0.245878329	hypothetical protein
ccmH_1	0.01319129	0.053913122	0.244676798	Cytochrome c-type biogenesis protein CcmH
group_4164	0.004847049	0.019889944	0.243693418	hypothetical protein
group_2988	0.008570659	0.035390479	0.242174138	hypothetical protein
ccmH_2	0.007998812	0.033082099	0.241786708	Cytochrome c-type biogenesis protein CcmH
lpfA_1	0.005609554	0.023298387	0.240770066	putative major fimbrial subunit LpfA
group_4087	0.003150016	0.013098904	0.240479378	hypothetical protein
group_4549	0.00679404	0.028279053	0.240249921	hypothetical protein
group_2631	0.003703462	0.01561727	0.237138879	hypothetical protein
holD	0.006677602	0.028190507	0.23687415	DNA polymerase III subunit psi
smf_1_2	0.004572396	0.019453545	0.235041798
group_1701	0.008828047	0.037641378	0.234530392	hypothetical protein
iolI	0.014773588	0.063230281	0.233647353	Inosose isomerase
group_1448	0.00156839	0.006728452	0.233098238	hypothetical protein
group_2428	0.006573559	0.028462431	0.23095564	Acetyltransferase
fliE	0.002644686	0.011479436	0.230384666	Flagellar hook-basal body complex protein FliE
mngB_2	0.009417708	0.040972738	0.229853027	Mannosylglycerate hydrolase
draG	0.013584773	0.059333792	0.228955073	ADP-ribosyl-[dinitrogen reductase] glycohydrolase
rsmD	0.006864426	0.030115608	0.227935827	Ribosomal RNA small subunit methyltransferase D
osmB	0.005763637	0.025312254	0.227701468	Osmotically-inducible lipoprotein B
group_16912	0.000799641	0.003514307	0.227538781	hypothetical protein
luxA_1	0.00998742	0.043969636	0.227143571	Alkanal monooxygenase alpha chain
group_3027	0.004341568	0.01917507	0.226417352	hypothetical protein
tabA_2	0.008534051	0.037758419	0.226017169	Toxin-antitoxin biofilm protein TabA
group_5453	0.002615204	0.011806762	0.221500554	hypothetical protein
cutD	0.004857642	0.021982498	0.220977697	Choline trimethylamine-lyase activating enzyme
group_1965	0.008217167	0.037219608	0.220775215	hypothetical protein
nolA_1	0.005487233	0.024867654	0.220657435	Nodulation protein NolA
mngB_1	0.012121846	0.055115389	0.219935774	Mannosylglycerate hydrolase
fliO	0.003209611	0.014609306	0.219696368	Flagellar protein FliO
group_2444	0.008559947	0.03907195	0.219081635	hypothetical protein
yedK	0.009931732	0.04567154	0.217459982	Putative SOS response-associated peptidase YedK
nap	0.010608012	0.048815602	0.217307822	Arylesterase
glgC_1	0.006257161	0.028926393	0.216313197	Glucose-1-phosphate adenylyltransferase
group_6058	0.003971895	0.018432136	0.215487492	hypothetical protein
prmC	0.00823401	0.038221164	0.215430631	Release factor glutamine methyltransferase
group_2445	0.006833508	0.031801385	0.214880819	hypothetical protein
csdE	0.002424684	0.011380765	0.213051025	Sulfur acceptor protein CsdE
group_2157	0.003426877	0.016150964	0.212177879	hypothetical protein
group_2008	0.012095298	0.057159561	0.211605855	hypothetical protein
group_1460	0.009198499	0.043543881	0.211246662	hypothetical protein
group_6231	0.002794507	0.013234585	0.211151812	hypothetical protein
group_2526	0.005564592	0.026528503	0.209759003	hypothetical protein
tatD	0.008093263	0.038586017	0.209746009	3'-5' ssDNA/RNA exonuclease TatD
hypF	0.017717503	0.084485582	0.209710375	Carbamoyltransferase HypF
truC	0.006920993	0.033104148	0.209067247	tRNA pseudouridine synthase C
group_1428	0.009088428	0.043508673	0.208887735	hypothetical protein
gfcB	0.003273854	0.015689813	0.208661095	putative lipoprotein GfcB
group_3439	0.000148937	0.000715334	0.208205445	tRNA-Thr(cgt)
sfaS_2	0.007222124	0.034818339	0.207422988	S-fimbrial adhesin protein SfaS
group_2400	0.002844963	0.01371576	0.207422934	hypothetical protein
group_16828	0.002420181	0.011699732	0.206857811	hypothetical protein
sugE	0.003404279	0.016479494	0.206576655	Quaternary ammonium compound-resistance protein SugE
group_452	0.01330062	0.064433355	0.206424449	hypothetical protein
priB	0.001599042	0.007752036	0.206273771	Primosomal replication protein N
lprI	0.005378858	0.026113104	0.205983077	Lipoprotein LprI
fes	0.009990497	0.048583072	0.205637398	Enterochelin esterase
group_473	0.010751184	0.052293538	0.205592969	hypothetical protein
vdcA	0.009730458	0.047331009	0.205583152	Diguanylate cyclase VdcA
group_348	0.013354729	0.065181608	0.204884927	hypothetical protein
mnmC	0.006923574	0.0339455	0.203961476	tRNA 5-methylaminomethyl-2-thiouridine biosynthesis bifunctional protein MnmC
atpI	0.002323659	0.011415718	0.203549043	ATP synthase protein I
group_2154	0.002573563	0.012702392	0.202604591	hypothetical protein
group_1150	0.00881056	0.043502077	0.202531946	hypothetical protein
nudK_1	0.00378491	0.01873702	0.202001702	GDP-mannose pyrophosphatase NudK
group_1396	0.010786295	0.053498442	0.201618858	hypothetical protein
phnO	0.024019966	0.119811329	0.200481593	Aminoalkylphosphonate N-acetyltransferase
group_657	0.009525899	0.047766397	0.199426786	hypothetical protein
ptsG_4	0.003857809	0.019584023	0.196987548	PTS system glucose-specific EIICB component
rimL	0.006738618	0.034286286	0.196539738	Ribosomal-protein-serine acetyltransferase
tilS	0.0114518	0.05835113	0.1962567	tRNA(Ile)-lysidine synthase
frdC	0.012278222	0.062889434	0.195235055	Fumarate reductase subunit C
yagS	0.006812787	0.03508146	0.194199084	Putative xanthine dehydrogenase YagS FAD-binding subunit
axeA1	0.010630277	0.055200858	0.192574489	Acetylxylan esterase
btuF	0.009380162	0.048746609	0.192426964	Vitamin B12-binding protein
group_1946	0.004981718	0.02594457	0.192013891	hypothetical protein
group_5941	0.00411383	0.021446781	0.19181572	hypothetical protein
group_526	0.012470237	0.065471821	0.190467237	hypothetical protein
group_1429	0.01174137	0.06164626	0.190463617	hypothetical protein
group_2662	0.006059338	0.031956737	0.189610669	hypothetical protein
queF	0.006899358	0.03643476	0.18936197	NADPH-dependent 7-cyano-7-deazaguanine reductase
tmcA	0.009423363	0.049780519	0.189298204	tRNA(Met) cytidine acetyltransferase TmcA
shlB	0.011360626	0.060089086	0.189063048	Hemolysin transporter protein ShlB
yheS_1	0.00825839	0.043784302	0.18861531	putative ABC transporter ATP-binding protein YheS
group_17053	0.00763672	0.040513728	0.188497087	hypothetical protein
menE	0.01289972	0.068710806	0.187739314	2-succinylbenzoate--CoA ligase
group_4382	0.007171962	0.038221737	0.187640932	hypothetical protein
group_878	0.010291817	0.054972588	0.187217263	hypothetical protein
entS_1	0.014061206	0.075158582	0.187087161	Enterobactin exporter EntS
group_1724	0.006761726	0.03633176	0.186110618	hypothetical protein
group_17006	0.005578177	0.03006089	0.185562589	hypothetical protein
group_795	0.011305709	0.061088794	0.185070097	hypothetical protein
dapE_1	0.006601345	0.035736184	0.184724392	hypothetical protein
pabC	0.009846204	0.053433918	0.184268795	Aminodeoxychorismate lyase
spy	0.00346059	0.018790798	0.184164096	Periplasmic chaperone Spy
group_437	0.015708725	0.085330723	0.184092256	hypothetical protein
group_2368	0.004276203	0.023288258	0.183620572	hypothetical protein
yddE	0.017696332	0.096457616	0.183462254	putative isomerase YddE
outO	0.004962197	0.027101832	0.183094526	Type 4 prepilin-like proteins leader peptide-processing enzyme
group_1326	0.008783484	0.048022223	0.182904578	hypothetical protein
pabB	0.008638078	0.047362216	0.182383307	Aminodeoxychorismate synthase component 1
rhtB_2	0.004968374	0.027374976	0.18149327	Homoserine/homoserine lactone efflux protein
dgoK1	0.012510909	0.068970192	0.181395877	putative 2-dehydro-3-deoxygalactonokinase DgoK1
group_3460	0.002104804	0.011612815	0.181248347	hypothetical protein
mobA	0.014704293	0.081228044	0.18102483	Molybdenum cofactor guanylyltransferase
manA_2	0.006112548	0.033814996	0.180764413	Mannose-6-phosphate isomerase ManA
yceJ	0.001132288	0.006264205	0.180755256	Cytochrome b561
group_1477	0.013613618	0.075532981	0.180234086	hypothetical protein
ycgJ	0.016246891	0.091132618	0.178277447	putative methyltransferase YcgJ
tehB	0.007696832	0.043234375	0.178025752	Tellurite methyltransferase
group_1663	0.016340454	0.091917088	0.177773846	hypothetical protein
ompW	0.005228149	0.029475878	0.177370441	Outer membrane protein W
group_17012	0.005948178	0.033554057	0.177271485	hypothetical protein
group_905	0.016680215	0.094302554	0.176879782	hypothetical protein
group_2410	0.010862883	0.061741333	0.175941832	hypothetical protein
ytfE	0.007356382	0.041847253	0.175791266	Iron-sulfur cluster repair protein YtfE
coaE_2	0.005922882	0.033782107	0.175326023	Dephospho-CoA kinase
group_3373	0.008901078	0.050787837	0.175260029	hypothetical protein
yraI_1	0.007571884	0.043204076	0.175258549	putative fimbrial chaperone YraI
bsdD	0.004123916	0.023616034	0.174623568	Phenolic acid decarboxylase subunit D
group_2047	0.012694574	0.072984662	0.173934815	hypothetical protein
group_3119	0.006464648	0.03719747	0.173792683	hypothetical protein
djlA	0.003733189	0.021509807	0.17355753	Co-chaperone protein DjlA
group_2528	0.0064299	0.037100835	0.173308768	hypothetical protein
group_16601	0.003315068	0.019134061	0.173254809	hypothetical protein
dmsB_1	0.008768883	0.050632447	0.173187028	Anaerobic dimethyl sulfoxide reductase chain B
group_1457	0.008628323	0.049827555	0.173163676	Aspartate racemase
sdh	0.020811826	0.120582198	0.172594515	Serine 3-dehydrogenase
ycjP	0.00434754	0.025193183	0.172568103	Inner membrane ABC transporter permease protein YcjP
frlD	0.00622152	0.036148302	0.172111001	Fructoselysine 6-kinase
ampD	0.007488507	0.043547045	0.17196362	1,6-anhydro-N-acetylmuramyl-L-alanine amidase AmpD
ygiD	0.016700844	0.097248022	0.17173454	4,5-DOPA dioxygenase extradiol
group_17113	0.000815225	0.004753453	0.171501555	hypothetical protein
group_6099	0.00618994	0.036175462	0.171108799	hypothetical protein
group_1050	0.01230949	0.072029872	0.170894239	Hydrolase
group_2006	0.003225301	0.018933748	0.170346676	hypothetical protein
ligB	0.013696145	0.080538181	0.170057786	DNA ligase B
menF	0.012700844	0.074730877	0.169954435	Isochorismate synthase MenF
frdD	0.014075451	0.08292699	0.16973305	Fumarate reductase subunit D
tatE	0.002923904	0.017235599	0.169643297	Sec-independent protein translocase protein TatE
thiE	0.018517609	0.109301364	0.169417912	Thiamine-phosphate synthase
group_517	0.011324263	0.066870478	0.169346226	hypothetical protein
clpB_1	0.00535078	0.03160901	0.169280203	Chaperone protein ClpB
group_1472	0.008404014	0.049714429	0.16904577	hypothetical protein
fimD_2	0.004002693	0.023686484	0.168986354	Outer membrane usher protein FimD
dsbD_1	0.012554147	0.07467994	0.168106007	Thiol:disulfide interchange protein DsbD
kstR2	0.007662028	0.045740808	0.167509677	HTH-type transcriptional repressor KstR2
cydB_3	0.0076861	0.045928707	0.167348489	Cytochrome bd-I ubiquinol oxidase subunit 2
group_2587	0.004219215	0.025235797	0.167191672	hypothetical protein
nagK	0.009524257	0.057039366	0.166976915	N-acetyl-D-glucosamine kinase
group_1434	0.011089664	0.066608705	0.166489711	hypothetical protein
speF	0.006225427	0.037481907	0.166091522	Inducible ornithine decarboxylase
hypA	0.011661901	0.070293776	0.16590232	hydrogenase nickel incorporation protein HypA
yihV	0.006638837	0.040127952	0.165441703	Sulfofructose kinase
nasA	0.009705993	0.058822601	0.165004477	Nitrate reductase
cedA	0.006221261	0.037729747	0.164890075	Cell division activator CedA
ydfZ	0.004342765	0.026513201	0.163796344	Putative selenoprotein YdfZ
dosC	0.004445571	0.027146669	0.163761185	Diguanylate cyclase DosC
modE	0.008257671	0.05066108	0.162998329	Transcriptional regulator ModE
aroE	0.006847669	0.042063756	0.162792628	Shikimate dehydrogenase (NADP(+))
cmoM	0.002419601	0.014895249	0.162441142	tRNA 5-carboxymethoxyuridine methyltransferase
lpfD	0.008145544	0.050152533	0.162415396	putative minor fimbrial subunit LpfD
group_2567	0.003012236	0.018592336	0.162014931	hypothetical protein
msmE	0.003686935	0.022815866	0.161595209	hypothetical protein
rimI_2	0.00571083	0.035388737	0.161374226	Ribosomal-protein-alanine acetyltransferase
group_2373	0.010318913	0.063959603	0.161334847	hypothetical protein
ycdY	0.004730126	0.029344783	0.161191379	Chaperone protein YcdY
bioH	0.00622467	0.038735694	0.160695971	Pimeloyl-[acyl-carrier protein] methyl ester esterase
group_3372	0.004484847	0.027971597	0.160335746	hypothetical protein
group_1284	0.023696647	0.148100182	0.160004171	hypothetical protein
ygfZ	0.004895123	0.030629261	0.159818506	tRNA-modifying protein YgfZ
group_3152	0.004002806	0.025102179	0.159460482	hypothetical protein
group_2503	0.005045096	0.031697618	0.159163243	hypothetical protein
group_2121	0.00670934	0.042171507	0.159096521	hypothetical protein
group_756	0.010752431	0.067641283	0.158962552	3 beta-hydroxysteroid dehydrogenase/Delta 5-->4-isomerase
pncC_1	0.011987147	0.075478861	0.158814629	Nicotinamide-nucleotide amidohydrolase PncC
group_653	0.009708319	0.061161873	0.158731553	Nucleoid occlusion factor SlmA
group_1979	0.00973004	0.061437635	0.158372628	hypothetical protein
ahlD	0.012444751	0.078842189	0.157843807	4-pyridoxolactonase
group_2577	0.005259445	0.033327675	0.157810123	hypothetical protein
tag	0.004858418	0.030787019	0.157807337	DNA-3-methyladenine glycosylase 1
ybaN	0.007452508	0.047254491	0.157710048	Inner membrane protein YbaN
ghrA	0.014514149	0.092123675	0.157550699	Glyoxylate/hydroxypyruvate reductase A
pphA	0.012893749	0.081881697	0.157468021	Serine/threonine-protein phosphatase 1
fepG	0.00553527	0.035217808	0.157172468	Ferric enterobactin transport system permease protein FepG
mdtI	0.002695012	0.017162556	0.157028572	Spermidine export protein MdtI
cyaY	0.001912128	0.012194078	0.156807912	Protein CyaY
group_1382	0.011119188	0.07095341	0.156711115	hypothetical protein
group_2566	0.005100573	0.032577232	0.156568646	hypothetical protein
group_2079	0.008648024	0.055456451	0.155942616	hypothetical protein
tsaB	0.005948163	0.03820066	0.155708394	tRNA threonylcarbamoyladenosine biosynthesis protein TsaB
group_4014	0.003608004	0.023199996	0.155517444	hypothetical protein
group_899	0.014614383	0.09403719	0.155410676	hypothetical protein
mtlD	0.00365191	0.023502628	0.155383055	Mannitol-1-phosphate 5-dehydrogenase
group_1652	0.00466534	0.030049578	0.155254761	hypothetical protein
alkB	0.008202587	0.052896485	0.155068663	Alpha-ketoglutarate-dependent dioxygenase AlkB
mmuM	0.005998268	0.038905258	0.154176273	Homocysteine S-methyltransferase
iraM	0.000641196	0.004159848	0.154139215	Anti-adapter protein IraM
bioF	0.007443387	0.048315647	0.15405748	8-amino-7-oxononanoate synthase
bisC	0.002554093	0.016592885	0.153927016	Biotin sulfoxide reductase
tatB	0.003460104	0.022508619	0.153723523	Sec-independent protein translocase protein TatB
hsrA_2	0.008782841	0.057162035	0.153648145	putative transport protein HsrA
sttH	0.013841059	0.090339381	0.153211796	Streptothricin hydrolase
scrB	0.010148919	0.066302696	0.153069484	Sucrose-6-phosphate hydrolase
uxaB	0.014482059	0.094866676	0.152656965	Altronate oxidoreductase
iscA_1	0.004653994	0.030561255	0.152284142	Iron-binding protein IscA
yqjH	0.007645947	0.050286695	0.152047118	NADPH-dependent ferric-chelate reductase
group_2704	0.005346996	0.035190303	0.151945154	putative tRNA/rRNA methyltransferase
group_3400	0.008261964	0.054375464	0.151942866	hypothetical protein
trpR	0.001875159	0.012354112	0.151784161	Trp operon repressor
glnM	0.006047575	0.039911063	0.151526291	putative glutamine ABC transporter permease protein GlnM
group_2117	0.004672739	0.030908183	0.151181303	hypothetical protein
slyX	0.00296083	0.01959618	0.151092221	Protein SlyX
acrF_2	0.003888022	0.025777927	0.150827565	Multidrug export protein AcrF
group_4560	0.006105736	0.040507104	0.150732473	HTH-type transcriptional regulator DmlR
group_16908	0.005027575	0.033498584	0.150083214	hypothetical protein
yebF	0.010917761	0.072973353	0.149612989	Protein YebF
group_2051	0.010729791	0.07183917	0.149358507	hypothetical protein
group_2004	0.006369794	0.042674568	0.149264413	hypothetical protein
thiF	0.015991232	0.107144836	0.149248744	Sulfur carrier protein ThiS adenylyltransferase
selB	0.004266061	0.028622404	0.149046198	Selenocysteine-specific elongation factor
group_1949	0.006304806	0.042397815	0.148705927	hypothetical protein
fni	0.01327576	0.089399893	0.148498611	Isopentenyl-diphosphate delta-isomerase
casD	0.009496656	0.063998322	0.14838914	CRISPR system Cascade subunit CasD
eamB	0.004097784	0.027650913	0.148197065	Cysteine/O-acetylserine efflux protein
ssuB	0.012362258	0.083457062	0.148127167	Aliphatic sulfonates import ATP-binding protein SsuB
mnaT	0.008051992	0.054413436	0.147978006	L-amino acid N-acyltransferase MnaT
group_787	0.018368013	0.124503254	0.147530386	hypothetical protein
group_4621	0.006349041	0.043079681	0.147379005	hypothetical protein
hscB	0.003813172	0.025878101	0.147351321	Co-chaperone protein HscB
group_3408	0.009166791	0.062866783	0.145812941	hypothetical protein
group_1693	0.005053251	0.034702538	0.145616175	hypothetical protein
group_791	0.000142428	0.000979353	0.145430893	hypothetical protein
treZ	0.0041561	0.028598856	0.145324003	Malto-oligosyltrehalose trehalohydrolase
glgS	0.003379927	0.023346794	0.144770511	Surface composition regulator
ribZ	0.003868213	0.02672937	0.144717688	Riboflavin transporter RibZ
aldA	0.005644375	0.039162815	0.144125864	Lactaldehyde dehydrogenase
ygfX	0.005599021	0.038911387	0.143891584	Inner membrane protein YgfX
ydaF_2	0.010472471	0.072952071	0.143552755	Putative ribosomal N-acetyltransferase YdaF
group_2037	0.007812273	0.054741153	0.142712974	hypothetical protein
group_2602	0.008862879	0.062184752	0.142524958	hypothetical protein
kojP	0.011395196	0.08021873	0.142051558	Kojibiose phosphorylase
hflD	0.003767647	0.026585399	0.141718675	High frequency lysogenization protein HflD
yeiR	0.004766722	0.033663544	0.141598935	Zinc-binding GTPase YeiR
flgJ	0.002234232	0.01577983	0.141587806	Peptidoglycan hydrolase FlgJ
sixA	0.002495382	0.017636828	0.141486978	Phosphohistidine phosphatase SixA
acuI	0.005329606	0.037726371	0.141270029	putative acrylyl-CoA reductase AcuI
relB	0.005259346	0.037252165	0.141182281	Antitoxin RelB
hsrA_1	0.012456071	0.088231202	0.141175348	putative transport protein HsrA
ndhC	0.001446105	0.010262622	0.140909873	NAD(P)H-quinone oxidoreductase subunit 3
crl	0.001622978	0.011518138	0.140906284	Sigma factor-binding protein Crl
sdhD	0.00399563	0.028386869	0.14075629	Succinate dehydrogenase hydrophobic membrane anchor subunit
rfaH	0.001483049	0.010578559	0.140193899	Transcription antitermination protein RfaH
comEC	0.005302295	0.037935662	0.139770722	ComE operon protein 3
sutR_2	0.010651611	0.076340487	0.139527682	HTH-type transcriptional regulator SutR
btuD	0.007927736	0.056881452	0.139372945	Vitamin B12 import ATP-binding protein BtuD
arcB_1	0.010529253	0.075593429	0.13928794	Delta(1)-pyrroline-2-carboxylate reductase
group_3454	0.004897478	0.035175301	0.139230605	hypothetical protein
group_655	0.016709667	0.120346509	0.138846294	hypothetical protein
nlpE	0.009211039	0.066626262	0.13824937	Lipoprotein NlpE
gpgS	0.00742846	0.053741517	0.138225716	Glucosyl-3-phosphoglycerate synthase
mepS_2	0.009704813	0.070252	0.138142877	Murein DD-endopeptidase MepS/Murein LD-carboxypeptidase
group_3085	0.005074057	0.036815727	0.137823069	hypothetical protein
fepD	0.005359203	0.039038171	0.137281103	Ferric enterobactin transport system permease protein FepD
puuA_2	0.011352343	0.082893667	0.136950672	Gamma-glutamylputrescine synthetase PuuA
menI	0.006763633	0.049388616	0.136947203	1,4-dihydroxy-2-naphthoyl-CoA hydrolase
casA	0.010830393	0.079130813	0.136866953	CRISPR system Cascade subunit CasA
group_4413	0.005975378	0.043701507	0.136731631	hypothetical protein
group_3653	0.004522327	0.033078412	0.136715353	hypothetical protein
entE	0.009933842	0.072672614	0.136693062	Enterobactin synthase component E
nlhH	0.008456607	0.061971968	0.136458577	Carboxylesterase NlhH
hupB	0.000189365	0.001389589	0.136273836	DNA-binding protein HU-beta
group_4224	0.007384262	0.05429321	0.136007109	hypothetical protein
entA	0.011711313	0.086141554	0.135954282	2,3-dihydro-2,3-dihydroxybenzoate dehydrogenase
hslJ	0.001874548	0.013794169	0.135894207	Heat shock protein HslJ
group_4432	0.003192207	0.023494355	0.135871216	hypothetical protein
group_17149	0.004135876	0.030507314	0.135569985	hypothetical protein
group_4134	0.004446301	0.032866546	0.135283474	putative fimbrial chaperone LpfB
group_2376	0.004373801	0.032340131	0.135243765	hypothetical protein
group_4081	0.008096678	0.05991393	0.135138496	Glutathione import ATP-binding protein GsiA
group_1243	0.010237269	0.07584733	0.134972048	2-ketogluconate reductase
grxC	0.000995093	0.007376893	0.1348932	Glutaredoxin 3
gluQ	0.005099575	0.037881983	0.134617437	Glutamyl-Q tRNA(Asp) synthetase
lpoA	0.007253944	0.053918704	0.13453483	Penicillin-binding protein activator LpoA
group_1010	0.009446244	0.070308365	0.134354489	hypothetical protein
group_16887	0.003776574	0.028195006	0.133944785	hypothetical protein
pleD_2	0.003866462	0.028901564	0.133780383	Response regulator PleD
rlmC	0.007312605	0.054745993	0.133573344	23S rRNA (uracil(747)-C(5))-methyltransferase RlmC
ygbF	0.013948889	0.104879157	0.132999629	CRISPR-associated endoribonuclease Cas2
citX	0.008067609	0.060849896	0.132582129	Apo-citrate lyase phosphoribosyl-dephospho-CoA transferase
basS	0.007259128	0.054998125	0.131988644	Sensor protein BasS
miaA	0.001773864	0.013511984	0.131280824	tRNA dimethylallyltransferase
group_3571	0.002788103	0.021248825	0.131212119	hypothetical protein
ccmB	0.006162648	0.047069055	0.130927804	Heme exporter protein B
ybgC	0.0000456	0.000349318	0.130585106	Acyl-CoA thioester hydrolase YbgC
rhaM	0.010437382	0.079931298	0.130579417	L-rhamnose mutarotase
mdaB	0.002944836	0.022555792	0.130557879	Modulator of drug activity B
yceF	0.005622229	0.043115298	0.130399868	Maf-like protein YceF
lacZ	0.007013033	0.053826613	0.130289318	Beta-galactosidase
fdtC	0.007932122	0.060979507	0.13007848	dTDP-3-amino-3,6-dideoxy-alpha-D-galactopyranose 3-N-acetyltransferase
mngR_1	0.005561041	0.042782622	0.129983635	Mannosyl-D-glycerate transport/metabolism system repressor MngR
sunS	0.012500834	0.096384777	0.129697178	SPBc2 prophage-derived glycosyltransferase SunS
pepT_2	0.006277718	0.048428568	0.129628402	Peptidase T
group_1379	0.010510691	0.081151527	0.12951932	hypothetical protein
group_1728	0.010275629	0.079370398	0.129464247	hypothetical protein
ybjO	0.001625435	0.01255708	0.129443697	Inner membrane protein YbjO
rihC	0.008679216	0.067066975	0.129411174	Non-specific ribonucleoside hydrolase RihC
qorB	0.009059432	0.070170087	0.129106759	Quinone oxidoreductase 2
hypD	0.006907766	0.05357186	0.128943926	Hydrogenase isoenzymes formation protein HypD
mtgA	0.004266069	0.033130736	0.128764704	Biosynthetic peptidoglycan transglycosylase
cpoB	0.002548832	0.019797206	0.128747039	Cell division coordinator CpoB
group_1153	0.011961415	0.092935922	0.12870605	hypothetical protein
entF	0.010837531	0.084298266	0.128561732	Enterobactin synthase component F
zntA	0.00825894	0.064316706	0.128410498	Lead, cadmium, zinc and mercury-transporting ATPase
group_879	0.011473083	0.089606047	0.128039163	hypothetical protein
scrK	0.008386647	0.065692518	0.12766518	Fructokinase
ascG_2	0.008520109	0.066771037	0.127601864	HTH-type transcriptional regulator AscG
nadC	0.003338209	0.026164954	0.127583224	Nicotinate-nucleotide pyrophosphorylase [carboxylating]
solA	0.003136885	0.024649245	0.127260886	N-methyl-L-tryptophan oxidase
mepS_4	0.005889265	0.046413395	0.126887173	Murein DD-endopeptidase MepS/Murein LD-carboxypeptidase
clcA	0.006255924	0.049535151	0.126292621	H(+)/Cl(-) exchange transporter ClcA
group_1945	0.004682121	0.037171225	0.125960894	hypothetical protein
group_1013	0.010482799	0.083308953	0.125830407	hypothetical protein
ttr	0.010710475	0.085403628	0.125410076	Acetyltransferase
rlmF	0.005312947	0.042369201	0.125396447	Ribosomal RNA large subunit methyltransferase F
group_3141	0.006663832	0.053150415	0.125376865	Acetyltransferase
group_2919	0.005934093	0.047365387	0.12528333	hypothetical protein
emrA_3	0.005077449	0.040620192	0.124998147	Multidrug export protein EmrA
afr_1	0.008306509	0.066578838	0.124761995	1,5-anhydro-D-fructose reductase
ysnE	0.01037852	0.083261202	0.124650132	putative N-acetyltransferase YsnE
argF_2	0.005747939	0.046176623	0.124477255	Ornithine carbamoyltransferase subunit F
zapC	0.005230541	0.042132223	0.124145857	Cell division protein ZapC
group_3269	0.007920345	0.063918901	0.123912414	hypothetical protein
rlmD	0.003399278	0.027456408	0.123806356	23S rRNA (uracil(1939)-C(5))-methyltransferase RlmD
group_4189	0.001159674	0.009377126	0.123670508	hypothetical protein
group_17098	0.003647757	0.029496562	0.123667199	D-psicose 3-epimerase
ybbH	0.003760074	0.030406867	0.123658717	putative HTH-type transcriptional regulator YbbH
iucD	0.009029306	0.073082059	0.123550234	L-lysine N6-monooxygenase
xerC_1	0.006842312	0.055382932	0.123545505	Tyrosine recombinase XerC
group_17093	0.00191841	0.015543015	0.123425849	hypothetical protein
group_2619	0.002441448	0.019783397	0.123408923	hypothetical protein
fosA	0.004447299	0.036072019	0.123289441	Glutathione transferase FosA
group_3195	0.007011171	0.05713932	0.122703082	Cytochrome c-554(548)
ampC	0.005884259	0.048119787	0.122283568	Beta-lactamase
bglA	0.004989004	0.040817053	0.122228432	6-phospho-beta-glucosidase BglA
adrA	0.003565793	0.029218694	0.122038079	putative diguanylate cyclase AdrA
group_1971	0.007504283	0.061543954	0.121933719	hypothetical protein
hscC_1	0.003805669	0.031221868	0.121891138	Chaperone protein HscC
yegE_1	0.003583806	0.029413815	0.121840895	putative diguanylate cyclase YegE
yedP	0.004275033	0.035099946	0.121796008	Mannosyl-3-phosphoglycerate phosphatase
group_3470	0.002115348	0.017387693	0.121657751	hypothetical protein
group_17065	0.002202976	0.018172616	0.121225027	hypothetical protein
group_2470	0.006645617	0.054821063	0.121223797	hypothetical protein
lip_1_2	0.0048745	0.040218479	0.121200511
dcm	0.003291312	0.02716701	0.12115106	DNA-cytosine methyltransferase
rutF	0.00440447	0.036362778	0.121125771	FMN reductase (NADH) RutF
yadV_2	0.001868517	0.015509723	0.120473889	putative fimbrial chaperone YadV
group_2561	0.006039765	0.050188712	0.120341094	hypothetical protein
dmsC_2	0.004618352	0.03839496	0.120285383	Anaerobic dimethyl sulfoxide reductase chain C
btuR	0.010138687	0.084326809	0.12023089	Cob(I)yrinic acid a,c-diamide adenosyltransferase
group_3309	0.002344081	0.019532135	0.120011497	hypothetical protein
ddpC	0.006222186	0.051943244	0.119788173	putative D,D-dipeptide transport system permease protein DdpC
group_518	0.010612726	0.088821405	0.119483882	hypothetical protein
patB_1	0.007538958	0.063121596	0.11943548	Cystathionine beta-lyase PatB
mraZ	0.000879681	0.007369079	0.119374665	Transcriptional regulator MraZ
group_494	0.010112288	0.084811635	0.119232318	hypothetical protein
cutC_2	0.004482748	0.03760534	0.119205104	Copper homeostasis protein CutC
group_5895	0.006513479	0.054661083	0.119161179	hypothetical protein
pspG	0.010041221	0.084284481	0.119134876	Phage shock protein G
nasD_1	0.006498386	0.054628454	0.118956064	Nitrite reductase [NAD(P)H]
minC	0.001002542	0.008441362	0.11876546	Septum site-determining protein MinC
sbcC	0.007985529	0.067239218	0.11876297	Nuclease SbcCD subunit C
metC_2	0.005329941	0.045021897	0.118385538	Cystathionine beta-lyase MetC
hoxN	0.006847597	0.057999973	0.118062075	High-affinity nickel transport protein
mntP	0.00220682	0.018692341	0.118060144	putative manganese efflux pump MntP
yhdN_2	0.006083113	0.051602248	0.117884643	2,5-diketo-D-gluconic acid reductase B
group_15944	0.001475533	0.012531795	0.117743123	hypothetical protein
cysJ_2	0.00498044	0.042310388	0.117711995	Sulfite reductase [NADPH] flavoprotein alpha-component
feoC	0.003355842	0.028534156	0.117607893	putative [Fe-S]-dependent transcriptional repressor FeoC
malS	0.006382181	0.054533975	0.117031282	Periplasmic alpha-amylase
dapB	0.004725332	0.040451294	0.116815354	4-hydroxy-tetrahydrodipicolinate reductase
group_1175	0.014229622	0.12202195	0.116615261	Transcriptional regulator KdgR
ywaD	0.007951833	0.06825709	0.116498276	Aminopeptidase YwaD
group_17077	0.004424295	0.038038754	0.116310206	hypothetical protein
glpE_3	0.004285817	0.036851125	0.116300845	Thiosulfate sulfurtransferase GlpE
ydeH	0.001859634	0.016001987	0.116212706	Diguanylate cyclase YdeH
lapA	0.002857697	0.02464214	0.115967908	Lipopolysaccharide assembly protein A
group_3082	0.00672479	0.058043046	0.115858662	HTH-type transcriptional regulator SutR
group_753	0.01064569	0.091966606	0.115756034	Metallo-beta-lactamase L1 type 3
selU	0.006318724	0.054674918	0.115568969	tRNA 2-selenouridine synthase
group_750	0.009387876	0.081299745	0.11547239	hypothetical protein
nanE	0.010699221	0.092661984	0.115465051	Putative N-acetylmannosamine-6-phosphate 2-epimerase
group_1180	0.005082767	0.044037127	0.115420038	hypothetical protein
ybhF	0.00542433	0.04708554	0.115201614	putative ABC transporter ATP-binding protein YbhF
yihQ	0.007260925	0.063043582	0.115173104	Sulfoquinovosidase
gabR_1	0.006358785	0.055262432	0.115065247	HTH-type transcriptional regulatory protein GabR
ccmF	0.006440376	0.056216107	0.114564602	Cytochrome c-type biogenesis protein CcmF
yehY	0.006760403	0.059168245	0.114257287	Glycine betaine uptake system permease protein YehY
rodZ	0.002940072	0.025752347	0.11416715	Cytoskeleton protein RodZ
comEA	0.0036103	0.03166272	0.114023692	ComE operon protein 1
group_4396	0.000917481	0.008058412	0.113853849	hypothetical protein
zraR	0.005572614	0.049022111	0.113675517	Transcriptional regulatory protein ZraR
bioC	0.007457865	0.065629099	0.113636566	Malonyl-[acyl-carrier protein] O-methyltransferase
yceM	0.005220873	0.04602005	0.113447783	Putative oxidoreductase YceM
group_16517	0.002295632	0.020238606	0.113428359	hypothetical protein
crtB	0.006972208	0.061517041	0.113337823	All-trans-phytoene synthase/15-cis-phytoene synthase
group_16930	0.003887129	0.03434916	0.11316518	hypothetical protein
hemX	0.002962773	0.026258061	0.112832887	Putative uroporphyrinogen-III C-methyltransferase
group_4567	0.002423107	0.021477199	0.112822302	hypothetical protein
group_4282	0.006812854	0.060422477	0.11275363	hypothetical protein
group_2371	0.000931595	0.008265078	0.112714603	hypothetical protein
lacI_1	0.006286207	0.055821343	0.112612971	Lactose operon repressor
yihT	0.004268112	0.037951906	0.112461085	Sulfofructosephosphate aldolase
group_2538	0.007507212	0.067027084	0.11200266	Deacetylase
group_2484	0.008222814	0.073540534	0.111813353	hypothetical protein
fmt	0.007972397	0.071359959	0.111720869	Methionyl-tRNA formyltransferase
hypE	0.00553151	0.049573741	0.111581457	Hydrogenase isoenzymes formation protein HypE
bluF_1	0.013128199	0.118056484	0.111202691	Blue light- and temperature-regulated antirepressor BluF
thiQ	0.004108752	0.036973756	0.111126168	Thiamine import ATP-binding protein ThiQ
rnd	0.003718733	0.033511899	0.110967531	Ribonuclease D
por_1	0.009357236	0.084385855	0.110886314	Polyol:NADP oxidoreductase
rclR_2	0.005662664	0.051076101	0.110867195	RCS-specific HTH-type transcriptional activator RclR
thiM	0.00998405	0.090326337	0.110533102	Hydroxyethylthiazole kinase
mepA	0.004240002	0.038494337	0.110146112	Penicillin-insensitive murein endopeptidase
group_923	0.014560761	0.132314184	0.110046865	hypothetical protein
trpD	0.004140824	0.037755366	0.109675118	Anthranilate phosphoribosyltransferase
pcoC_1	0.009730401	0.08944301	0.108788833	Copper resistance protein C
nudB	0.003048176	0.028042609	0.108698014	Dihydroneopterin triphosphate diphosphatase
yjcC	0.002435392	0.022463574	0.108415174	Putative cyclic-di-GMP phosphodiesterase YjcC
ssuA	0.007929218	0.073195163	0.108329803	Putative aliphatic sulfonates-binding protein
celA_1	0.005127972	0.047503595	0.107949125	PTS system cellobiose-specific EIIB component
group_1486	0.007869977	0.072963457	0.107861896	hypothetical protein
creD	0.006132398	0.056868507	0.107834685	Inner membrane protein CreD
ycjU	0.008140482	0.075501765	0.107818434	Beta-phosphoglucomutase
group_16876	0.001972352	0.018304302	0.107753459	hypothetical protein
truD	0.007490959	0.069555124	0.107698164	tRNA pseudouridine synthase D
rplJ	0.0000261	0.000242618	0.107685686	50S ribosomal protein L10
group_3003	0.000757096	0.007047248	0.107431416	hypothetical protein
group_16985	0.004425948	0.041263557	0.107260468	hypothetical protein
group_267	0.007242864	0.067573967	0.107184234	hypothetical protein
sdaC_2	0.003385815	0.031591336	0.107175431	Serine transporter
cybC	0.001816644	0.016979065	0.106993173	Soluble cytochrome b562
qseG	0.004323492	0.04042223	0.106958265	Quorum-sensing regulator protein G
hycD	0.00828205	0.077446582	0.106938873	Formate hydrogenlyase subunit 4
group_3440	0.005941314	0.055578182	0.106900111	hypothetical protein
eco	0.004782331	0.044896735	0.106518451	Ecotin
group_1274	0.015687575	0.147541037	0.10632686	hypothetical protein
group_16824	0.001118418	0.0105422	0.106089588	hypothetical protein
ttgC	0.008668452	0.081751135	0.106034636	Toluene efflux pump outer membrane protein TtgC
mngA_1	0.006703637	0.063247454	0.105990619	PTS system 2-O-alpha-mannosyl-D-glycerate-specific EIIABC component
folK	0.007336444	0.069278373	0.105898042	2-amino-4-hydroxy-6-hydroxymethyldihydropteridine pyrophosphokinase
group_3306	0.008670393	0.082055554	0.10566491	hypothetical protein
group_455	0.009542541	0.090327196	0.105644157	hypothetical protein
rspR_1	0.005435409	0.051483552	0.10557565	HTH-type transcriptional repressor RspR
hypB	0.009445807	0.089589677	0.105434098	Hydrogenase isoenzymes nickel incorporation protein HypB
group_2479	0.004512629	0.042806198	0.105419985	hypothetical protein
nadD	0.003847891	0.036542442	0.105299224	Nicotinate-nucleotide adenylyltransferase
cetB	0.004005676	0.038078843	0.105194262	hypothetical protein
pqiA	0.003188001	0.030322728	0.105135688	Paraquat-inducible protein A
group_3467	0.003528229	0.033585906	0.105050884	hypothetical protein
rhaS	0.002123929	0.020231208	0.104982819	HTH-type transcriptional activator RhaS
nnr	0.006785473	0.064670257	0.104924172	Bifunctional NAD(P)H-hydrate repair enzyme Nnr
ccmE	0.012290629	0.117218847	0.104851984	Cytochrome c-type biogenesis protein CcmE
rafA	0.004018864	0.03841236	0.104624242	Alpha-galactosidase
orfC	0.006770517	0.064748371	0.104566603	Antigen Lp49
skp	0.001487046	0.014221257	0.104564995	Chaperone protein Skp
ipdC	0.005344118	0.05116847	0.104441624	Indole-3-pyruvate decarboxylase
yedA	0.003791702	0.036352547	0.10430362	putative inner membrane transporter YedA
hmp	0.005800039	0.055746564	0.10404299	Flavohemoprotein
fadJ	0.005084499	0.048938796	0.103895057	Fatty acid oxidation complex subunit alpha
group_4403	0.002880185	0.027726737	0.103877527	hypothetical protein
glcR	0.003605428	0.034715786	0.10385558	HTH-type transcriptional repressor GlcR
rsmF	0.005303891	0.051105255	0.103783679	Ribosomal RNA small subunit methyltransferase F
nrdG	0.006876907	0.066265826	0.103777575	Anaerobic ribonucleoside-triphosphate reductase-activating protein
mtnB	0.003521855	0.033998667	0.103588027	Methylthioribulose-1-phosphate dehydratase
flgD	0.000409517	0.003956951	0.103493072	Basal-body rod modification protein FlgD
atzF	0.007642015	0.073868193	0.103454743	Allophanate hydrolase
btuC	0.009550088	0.092401641	0.103354095	Vitamin B12 import system permease protein BtuC
viuB	0.01128746	0.109312516	0.103258622	Vibriobactin utilization protein ViuB
lon_1	0.004378057	0.042405774	0.103241994	Lon protease
malZ	0.005426354	0.052665626	0.103034066	Maltodextrin glucosidase
spxA	0.003372505	0.032797317	0.102828672	Regulatory protein Spx
group_2129	0.006620876	0.064463854	0.102706805	2-oxoglutaramate amidase
galR_1	0.001811057	0.017659444	0.102554608	HTH-type transcriptional regulator GalR
pyrF	0.004881072	0.047679354	0.102372856	Orotidine 5'-phosphate decarboxylase
bhsA_1	0.002163532	0.021145291	0.102317429	Multiple stress resistance protein BhsA
lpxD	0.002713355	0.026529245	0.102277879	UDP-3-O-(3-hydroxymyristoyl)glucosamine N-acyltransferase
higB2_2	0.003025388	0.029581533	0.102272847	Putative toxin HigB2
rimI_1	0.004185952	0.040970468	0.102169988	Ribosomal-protein-alanine acetyltransferase
ada	0.006277518	0.061527921	0.102027144	Bifunctional transcriptional activator/DNA repair enzyme Ada
group_4159	0.002830368	0.027753185	0.101983535	hypothetical protein
hscC_2	0.005440228	0.053352183	0.101968233	Chaperone protein HscC
dut	0.002145854	0.021084927	0.101771959	Deoxyuridine 5'-triphosphate nucleotidohydrolase
livF_2	0.002424679	0.023836857	0.101719753	High-affinity branched-chain amino acid transport ATP-binding protein LivF
nlpD_1	0.001617399	0.015904952	0.10169151	Murein hydrolase activator NlpD
tolB	0.007061633	0.069499039	0.101607636	hypothetical protein
csxA	0.009066285	0.089368505	0.101448327	Exo-beta-D-glucosaminidase
group_4563	0.004655711	0.04595435	0.101311658	hypothetical protein
ybfF	0.00618079	0.061044127	0.101251188	Esterase YbfF
group_16972	0.004812216	0.047527928	0.101250283	hypothetical protein
wecD_1	0.004119096	0.040821488	0.100905087	dTDP-fucosamine acetyltransferase
group_4322	0.001718256	0.017066082	0.100682489	hypothetical protein
ycdZ	0.005406085	0.05388891	0.100319071	Inner membrane protein YcdZ
ygjV	0.007711487	0.077118072	0.099995845	Inner membrane protein YgjV
cdsA	0.002999527	0.030003172	0.099973649	Phosphatidate cytidylyltransferase
ftsY	0.005021947	0.050258868	0.099921605	Signal recognition particle receptor FtsY
group_779	0.007053549	0.070597521	0.099912133	Putative O-methyltransferase/MSMEI_4947
hyfB	0.009673862	0.09691328	0.099819777	Hydrogenase-4 component B
fdhD	0.002045485	0.020498784	0.099785688	Sulfurtransferase FdhD
yhhQ	0.003752545	0.037645312	0.099681602	Inner membrane protein YhhQ
group_17060	0.001852174	0.01858782	0.0996445	hypothetical protein
group_3040	0.005061935	0.050850242	0.099545947	Oligosaccharide 4-alpha-D-glucosyltransferase
group_4469	0.002081231	0.020927743	0.099448411	hypothetical protein
group_2097	0.004850614	0.048812181	0.09937302	hypothetical protein
lpfA_2	0.003306394	0.033406257	0.098975287	putative major fimbrial subunit LpfA
zinT	0.005486488	0.055492247	0.098869458	Metal-binding protein ZinT
tusD	0.008080985	0.081792794	0.098798251	Sulfurtransferase TusD
ftnA_1	0.011708709	0.11856672	0.098752068	Bacterial non-heme ferritin
helD	0.004532652	0.045918218	0.098711417	DNA helicase IV
yjfC	0.00531226	0.053852377	0.098644854	Putative acid--amine ligase YjfC
dgaF	0.005972028	0.060593602	0.098558719	2-dehydro-3-deoxy-phosphogluconate aldolase
dmlR_3	0.004131325	0.041967326	0.098441453	HTH-type transcriptional regulator DmlR
group_3104	0.006088554	0.061934223	0.09830678	hypothetical protein
trxC	0.00069664	0.007095071	0.098186427	Thioredoxin 2
cdh	0.005389648	0.054926495	0.098124744	CDP-diacylglycerol pyrophosphatase
yjiA	0.008515361	0.087103203	0.097761744	putative GTP-binding protein YjiA
holC	0.002367824	0.024246567	0.097656051	DNA polymerase III subunit chi
fadM	0.003109054	0.03187159	0.097549387	Long-chain acyl-CoA thioesterase FadM
puuD_1	0.002101702	0.021548198	0.097534929	Gamma-glutamyl-gamma-aminobutyrate hydrolase PuuD
group_4258	0.004469	0.045833142	0.097505866	hypothetical protein
rsd	0.002499748	0.025643389	0.097481188	Regulator of sigma D
group_362	0.012583798	0.129191012	0.097404595	hypothetical protein
group_3300	0.008406577	0.086445041	0.097247652	hypothetical protein
trpE	0.007171868	0.073857576	0.097104021	Anthranilate synthase component 1
sgrR_1	0.004600625	0.047390185	0.0970797	HTH-type transcriptional regulator SgrR
thpR	0.002008761	0.02069691	0.09705606	RNA 2',3'-cyclic phosphodiesterase
alaE	0.002707182	0.027900577	0.097029623	L-alanine exporter AlaE
fliC	0.004203625	0.043416155	0.096821668	Flagellin
crcB	0.007600283	0.078551452	0.096755478	Putative fluoride ion transporter CrcB
group_15418	0.00075856	0.007850375	0.096627189	hypothetical protein
ilvG	0.002858133	0.029595098	0.096574534	Acetolactate synthase isozyme 2 large subunit
bdlA	0.001630165	0.016886412	0.096537088	Biofilm dispersion protein BdlA
acoR	0.004734534	0.049069862	0.096485586	Acetoin catabolism regulatory protein
group_5899	0.007359803	0.076279927	0.09648414	Putative anti-sigma factor antagonist
xylB	0.007267077	0.075331425	0.096468062	Xylulose kinase
gltC_2	0.001172803	0.012169843	0.09636958	HTH-type transcriptional regulator GltC
ccpA_1	0.00380756	0.039535866	0.096306484	Catabolite control protein A
dhaK	0.006696999	0.069557573	0.09627994	Dihydroxyacetone kinase
hipA	0.006293451	0.065583828	0.095960408	Serine/threonine-protein kinase HipA
sufD	0.006673612	0.069629373	0.095844781	FeS cluster assembly protein SufD
group_1420	0.006188352	0.064622828	0.095761084	hypothetical protein
patA	0.003105826	0.032448488	0.095715596	Putrescine aminotransferase
phrB	0.004565859	0.047965491	0.095190504	Deoxyribodipyrimidine photo-lyase
trmL	0.00606989	0.063947961	0.094919207	tRNA (cytidine(34)-2'-O)-methyltransferase
treR	0.007485008	0.0789068	0.094858846	HTH-type transcriptional regulator TreR
mutL	0.004159517	0.043889523	0.094772428	DNA mismatch repair protein MutL
fliK	0.005084912	0.05368897	0.094710552	Flagellar hook-length control protein
yejE	0.003170178	0.033484627	0.094675612	Inner membrane ABC transporter permease protein YejE
bssS	0.000209233	0.002218714	0.094303517	Biofilm regulator BssS
group_16552	0.001550939	0.016446265	0.094303413	26 kDa periplasmic immunogenic protein
narJ	0.005094582	0.054033434	0.094285736	Nitrate reductase molybdenum cofactor assembly chaperone NarJ
mtnD	0.007478532	0.079591998	0.09396085	Acireductone dioxygenase
psd	0.004515805	0.048097292	0.093888959	Phosphatidylserine decarboxylase proenzyme
cdhR_2	0.006168292	0.065756043	0.093805698	HTH-type transcriptional regulator CdhR
folC	0.003207673	0.034212817	0.093756471	Dihydrofolate synthase/folylpolyglutamate synthase
yehW	0.003019532	0.0322338	0.093675953	Glycine betaine uptake system permease protein YehW
vsr	0.00736389	0.078663524	0.093612507	Very short patch repair protein
group_17085	0.004066332	0.043453688	0.093578524	hypothetical protein
pgrR_2	0.003533969	0.037779043	0.093543097	HTH-type transcriptional regulator PgrR
fabD	0.002239475	0.024005383	0.093290532	Malonyl CoA-acyl carrier protein transacylase
rsmI	0.00390996	0.041943603	0.093219471	Ribosomal RNA small subunit methyltransferase I
group_4201	0.004509873	0.048419881	0.093140938	hypothetical protein
group_1651	0.011417871	0.122686869	0.093065141	hypothetical protein
ugpC_1	0.004481222	0.048203299	0.092965044	sn-glycerol-3-phosphate import ATP-binding protein UgpC
fabG_5	0.006507682	0.070168751	0.09274331	3-oxoacyl-[acyl-carrier-protein] reductase FabG
kdgM	0.003560835	0.038488432	0.092517023	Oligogalacturonate-specific porin KdgM
seqA	0.001367325	0.014803996	0.092361885	Negative modulator of initiation of replication
group_3021	0.002599598	0.028227747	0.092093729	hypothetical protein
yhhX	0.003089708	0.033553183	0.092083894	putative oxidoreductase YhhX
group_1381	0.004474341	0.04862126	0.092024381	Lichenan permease IIC component
dgoA	0.00752103	0.081778125	0.091968725	2-dehydro-3-deoxy-6-phosphogalactonate aldolase
trxA_1	0.004431543	0.048320523	0.091711413	Thioredoxin
fhuF	0.004241145	0.04627632	0.091648277	Ferric iron reductase protein FhuF
trmH	0.003361038	0.036687653	0.091612245	tRNA (guanosine(18)-2'-O)-methyltransferase
cpxP	0.001604445	0.017525863	0.091547296	Periplasmic protein CpxP
fliY	0.001665335	0.018208882	0.091457281	L-cystine-binding protein FliY
glpG	0.002488208	0.027231083	0.09137381	Rhomboid protease GlpG
damX	0.002115241	0.023153292	0.091358098	Cell division protein DamX
ispD	0.004065615	0.044504081	0.091353751	2-C-methyl-D-erythritol 4-phosphate cytidylyltransferase
apbE	0.005225673	0.057274776	0.091238653	FAD:protein FMN transferase
sbnA	0.004561585	0.050001379	0.09122919	putative siderophore biosynthesis protein SbnA
cysW_1	0.006343736	0.069603817	0.091140631	Sulfate transport system permease protein CysW
cph2_3	0.002720498	0.029878758	0.091051233	Phytochrome-like protein cph2
menA	0.007352058	0.080810474	0.090979028	1,4-dihydroxy-2-naphthoate octaprenyltransferase
group_4144	0.006230093	0.068492645	0.090960028	hypothetical protein
yigZ	0.005569595	0.061301721	0.09085544	IMPACT family member YigZ
gmuD_2	0.006653464	0.073241078	0.09084334	6-phospho-beta-glucosidase GmuD
yibF	0.002137983	0.023558257	0.090753025	putative GST-like protein YibF
hemD	0.002796591	0.030895627	0.090517367	Uroporphyrinogen-III synthase
amiD	0.005403816	0.059900576	0.09021309	N-acetylmuramoyl-L-alanine amidase AmiD
adhR	0.007760842	0.086033101	0.090207629	HTH-type transcriptional regulator AdhR
fabG_1	0.000402284	0.004463701	0.090123364	3-oxoacyl-[acyl-carrier-protein] reductase FabG
yidG	0.002512548	0.027880786	0.090117534	Inner membrane protein YidG
group_1231	0.006287571	0.069913769	0.08993323	hypothetical protein
grxB_2	0.003619103	0.040335485	0.089725037	Glutaredoxin 2
lpxH	0.005781306	0.064501501	0.08963056	UDP-2,3-diacylglucosamine hydrolase
group_3359	0.004865891	0.054374317	0.089488782	hypothetical protein
chiA_1	0.002984849	0.03351575	0.089058112	Chitinase A
pbpC	0.009996338	0.112287942	0.089024142	Penicillin-binding protein 1C
glpX	0.002458927	0.027639919	0.088962899	Fructose-1,6-bisphosphatase 1 class 2
plaP	0.002406273	0.027074889	0.088874718	Low-affinity putrescine importer PlaP
yfbT	0.00540174	0.060804452	0.088837904	Sugar phosphatase YfbT
ldcA	0.005079386	0.057219124	0.088770773	Murein tetrapeptide carboxypeptidase
ytfF	0.005264414	0.059487356	0.088496351	Inner membrane protein YtfF
bioA	0.004893855	0.055300113	0.088496286	Adenosylmethionine-8-amino-7-oxononanoate aminotransferase
astB	0.006852515	0.077686814	0.088206931	N-succinylarginine dihydrolase
yieH	0.004167949	0.047287883	0.088139893	6-phosphogluconate phosphatase
ubiF	0.005283995	0.05997583	0.088102067	2-octaprenyl-3-methyl-6-methoxy-1,4-benzoquinol hydroxylase
group_17123	0.002933111	0.03332235	0.088022327	hypothetical protein
sfsA	0.001312398	0.01491232	0.088007642	Sugar fermentation stimulation protein A
fic	0.002872121	0.032635328	0.088006513	putative adenosine monophosphate-protein transferase fic
thiD	0.005935881	0.067460885	0.087989961	Hydroxymethylpyrimidine/phosphomethylpyrimidine kinase
priC	0.003634576	0.041423758	0.087741334	Primosomal replication protein N''
group_4601	0.003451426	0.039391977	0.087617486	hypothetical protein
group_4399	0.001680033	0.019174673	0.087617291	hypothetical protein
citB	0.003259131	0.037335986	0.087291963	Transcriptional regulatory protein CitB
ibaG	0.000146074	0.00167615	0.087148276	Acid stress protein IbaG
rbsK	0.004017107	0.046207221	0.086936783	Ribokinase
group_16791	0.001537377	0.017685402	0.086929168	hypothetical protein
group_4607	0.003310177	0.038107007	0.086865321	Putative NrdI-like protein
bsmA	0.003882454	0.044713175	0.086830199	Lipoprotein BsmA
group_3490	0.002088295	0.024051172	0.086827154	hypothetical protein
group_16236	0.001482231	0.017085063	0.08675596	hypothetical protein
nasR	0.00728385	0.084009042	0.086703168	Nitrate regulatory protein
glnH_2	0.006711501	0.07742215	0.086687096	Glutamine-binding periplasmic protein
tyrP_1	0.003452386	0.039835856	0.086665285	Tyrosine-specific transport protein
dnaK_1	0.00522357	0.060283927	0.086649468	Chaperone protein DnaK
dinF	0.007314456	0.084450742	0.086612096	DNA damage-inducible protein F
tetC	0.005762453	0.066596497	0.086527872	Transposon Tn10 TetC protein
manX	0.005505846	0.063731995	0.086390603	PTS system mannose-specific EIIAB component
yfcG_2	0.003724784	0.043185991	0.08624981	Disulfide-bond oxidoreductase YfcG
group_4435	0.002839325	0.032960397	0.086143528	hypothetical protein
holA	0.003222522	0.037546732	0.085826969	DNA polymerase III subunit delta
gloC	0.003323749	0.038743188	0.085789254	Hydroxyacylglutathione hydrolase GloC
cbiO	0.003542591	0.041307245	0.085761981	Cobalt import ATP-binding protein CbiO
murG	0.002964423	0.034650123	0.085553031	UDP-N-acetylglucosamine--N-acetylmuramyl-(pentapeptide) pyrophosphoryl-undecaprenol N-acetylglucosamine transferase
leuO_1	0.001112336	0.013033061	0.085347271	HTH-type transcriptional regulator LeuO
group_2043	0.001812355	0.021236687	0.085340767	hypothetical protein
murI	0.006629308	0.077793196	0.085217063	Glutamate racemase
gspF	0.004458646	0.052402681	0.085084307	Putative type II secretion system protein F
group_16997	0.004731029	0.055654573	0.085007011	hypothetical protein
group_1747	0.004928657	0.057980195	0.085005867	hypothetical protein
nhoA	0.001867823	0.021996709	0.084913758	N-hydroxyarylamine O-acetyltransferase
tusE	0.004574792	0.053905043	0.084867598	Sulfurtransferase TusE
ccmC	0.0055357	0.065228169	0.084866704	Heme exporter protein C
treS	0.003995298	0.047096182	0.084832727	Trehalose synthase/amylase TreS
mltF	0.003316221	0.039105991	0.084800836	Membrane-bound lytic murein transglycosylase F
group_1626	0.00161479	0.019091389	0.084582091	hypothetical protein
ybhA	0.005252878	0.062150123	0.084519186	Pyridoxal phosphate phosphatase YbhA
cysM	0.004567625	0.05404906	0.084508869	Cysteine synthase B
lutR_1	0.002871034	0.034003044	0.084434617	HTH-type transcriptional regulator LutR
fsaA	0.003249593	0.038562752	0.084267661	Fructose-6-phosphate aldolase 1
kbl	0.002096309	0.024890635	0.084220795	2-amino-3-ketobutyrate coenzyme A ligase
yfkM_1	0.005169596	0.06139245	0.084205725	General stress protein 18
group_16909	0.0000703	0.000836582	0.084062392	hypothetical protein
dnaT	0.001599649	0.019041273	0.084009568	Primosomal protein 1
yjjQ	0.001952139	0.023239129	0.084002235	Putative transcription factor YjjQ
yciK	0.006618922	0.078899214	0.083890854	putative oxidoreductase YciK
cmpD	0.005975035	0.071316155	0.083782345	Bicarbonate transport ATP-binding protein CmpD
ygaZ_2	0.002534042	0.03026687	0.083723282	Inner membrane protein YgaZ
ybjP	0.00314715	0.037595059	0.08371181	putative lipoprotein YbjP
citC	0.007424849	0.088983047	0.083441169	[Citrate [pro-3S]-lyase] ligase
uxaC	0.003712857	0.044515296	0.083406322	Uronate isomerase
thiG	0.005132239	0.061707015	0.083171087	Thiazole synthase
sfaS_1	0.000961231	0.011563805	0.08312411	S-fimbrial adhesin protein SfaS
asnA	0.002710834	0.032639694	0.083053291	Aspartate--ammonia ligase
rimO_2	0.005783105	0.069664639	0.083013497	Ribosomal protein S12 methylthiotransferase RimO
rsmB	0.00610475	0.073539928	0.08301273	Ribosomal RNA small subunit methyltransferase B
betI_1	0.00847914	0.102157745	0.083000463	HTH-type transcriptional regulator BetI
nrtA	0.007415457	0.089361931	0.082982283	Nitrate transport protein NrtA
fabH_1	0.006085528	0.073387474	0.082923256	3-oxoacyl-[acyl-carrier-protein] synthase 3
blc	0.006532282	0.078868051	0.082825446	Outer membrane lipoprotein Blc
yjcH	0.003632671	0.04391586	0.082718887	Inner membrane protein YjcH
crfC	0.002369503	0.028682519	0.082611413	Clamp-binding protein CrfC
yihU_2	0.004549785	0.055080431	0.082602569	3-sulfolactaldehyde reductase
group_4463	0.003294794	0.039909191	0.08255728	hypothetical protein
ubiH	0.003757418	0.04552056	0.082543312	2-octaprenyl-6-methoxyphenol hydroxylase
rfaC	0.002768478	0.033545279	0.082529571	Lipopolysaccharide heptosyltransferase 1
emrD	0.00227984	0.027678269	0.082369314	Multidrug resistance protein D
yabI	0.002886018	0.035080392	0.082268696	Inner membrane protein YabI
hcaR	0.003395011	0.041321559	0.082160756	Hca operon transcriptional activator HcaR
mgsA	0.002052161	0.025044379	0.081940987	Methylglyoxal synthase
yedW	0.002821746	0.034439842	0.081932619	putative transcriptional regulatory protein YedW
adhB_1	0.00253715	0.031065171	0.081671863	Alcohol dehydrogenase 2
emrA_2	0.004220515	0.051760924	0.081538639	Multidrug export protein EmrA
fhuD	0.003445173	0.042328976	0.081390427	Iron(3+)-hydroxamate-binding protein FhuD
hflK_1	0.002378873	0.029333662	0.081097032	Modulator of FtsH protease HflK
group_2145	0.00470555	0.058071368	0.081030472	hypothetical protein
yhdY	0.001594967	0.019689193	0.081007241	Inner membrane amino-acid ABC transporter permease protein YhdY
group_4606	0.002886103	0.035681795	0.08088448	hypothetical protein
cysE_1	0.0019545	0.024176113	0.080844245	Serine acetyltransferase
pqqB	0.003127123	0.038701288	0.080801531	Coenzyme PQQ synthesis protein B
rutD	0.005030502	0.062323116	0.080716479	Putative aminoacrylate hydrolase RutD
hinT	0.001187199	0.014708695	0.080714088	Purine nucleoside phosphoramidase
tsgA	0.002598014	0.032194381	0.080697736	Protein TsgA
group_3210	0.003602033	0.044668568	0.08063909	hypothetical protein
emrE	0.007240146	0.089805201	0.080620561	Multidrug transporter EmrE
copA_1	0.004921523	0.061095704	0.080554323	Copper-exporting P-type ATPase A
yraJ_2	0.001463257	0.018179658	0.080488679	Outer membrane usher protein YraJ
mglA_2	0.00478648	0.059538143	0.080393496	Galactose/methyl galactoside import ATP-binding protein MglA
bglH_1	0.004699756	0.058472552	0.080375427	Aryl-phospho-beta-D-glucosidase BglH
ydhF	0.002766757	0.034477475	0.080248242	Oxidoreductase YdhF
feoA	0.003146587	0.039211957	0.080245601	Fe(2+) transport protein A
lpxT	0.000996919	0.012429216	0.080207679	Lipid A 1-diphosphate synthase
epsD	0.001953674	0.024380921	0.080131255	Putative glycosyltransferase EpsD
group_4406	0.001589292	0.019843937	0.080089543	hypothetical protein
htpX_3	0.0019383	0.024209446	0.080063786	Protease HtpX
group_3451	0.001624025	0.020287586	0.080050168	putative signaling protein
wecH	0.005432791	0.067919905	0.079988203	O-acetyltransferase WecH
argR_2	0.003345671	0.041836103	0.079970899	Arginine repressor
dps	0.001293157	0.016190928	0.079869206	DNA protection during starvation protein
lacY_2	0.002797138	0.035055659	0.079791344	Lactose permease
endA	0.003513315	0.044165094	0.079549597	Endonuclease-1
rutE	0.006519275	0.082116893	0.079390184	putative malonic semialdehyde reductase RutE
arsC_1	0.001763692	0.022308482	0.079059277	Arsenate reductase
pepT_1	0.004929717	0.062358905	0.079053937	Peptidase T
group_3103	0.004056669	0.051331026	0.079029566	hypothetical protein
tomB	0.000665019	0.008439924	0.07879448	Hha toxicity modulator TomB
nlpD_2	0.007001868	0.088878192	0.078780495	Murein hydrolase activator NlpD
chaB	0.000938482	0.011916123	0.078757329	Putative cation transport regulator ChaB
glnE	0.004117543	0.052437719	0.078522549	Bifunctional glutamine synthetase adenylyltransferase/adenylyl-removing enzyme
group_2412	0.005185988	0.06607566	0.0784856	hypothetical protein
ftsK	0.003126462	0.039835679	0.078483972	DNA translocase FtsK
group_4517	0.002611692	0.033288581	0.078456085	hypothetical protein
yqjI	0.003640301	0.046414031	0.07843104	Transcriptional regulator YqjI
group_988	0.005355405	0.068283107	0.078429431	hypothetical protein
group_4630	0.002722508	0.034741233	0.078365318	Multiple stress resistance protein BhsA
flgK	0.004495932	0.057418148	0.078301588	Flagellar hook-associated protein 1
msbA_1	0.003587137	0.045825209	0.078278689	Lipid A export ATP-binding/permease protein MsbA
group_933	0.006784455	0.086750254	0.078206741	hypothetical protein
pqqD	0.003362881	0.043052408	0.07811134	Coenzyme PQQ synthesis protein D
aiiB	0.005888741	0.075410502	0.078089131	N-acyl homoserine lactonase AiiB
pyrD	0.002432252	0.031162927	0.078049524	Dihydroorotate dehydrogenase (quinone)
pspA	0.002236527	0.028724534	0.077861206	Phage shock protein A
ecdB	0.004704638	0.060487035	0.077779275	putative UbiX-like flavin prenyltransferase
kpsT	0.002496916	0.032192744	0.077561456	Polysialic acid transport ATP-binding protein KpsT
speG_2	0.004783973	0.061683856	0.077556315	Spermidine N(1)-acetyltransferase
ybdH	0.004512097	0.058218148	0.077503265	putative oxidoreductase YbdH
osmX	0.004329529	0.055992604	0.077323227	Osmoprotectant-binding protein OsmX
group_2013	0.004446162	0.057587057	0.077207661	hypothetical protein
tadA	0.002678485	0.034740825	0.077099069	tRNA-specific adenosine deaminase
group_4312	0.009084626	0.117844522	0.077089931	hypothetical protein
ybhQ	0.002452366	0.031871133	0.076946314	Inner membrane protein YbhQ
livF_1	0.005830561	0.075831309	0.076888575	High-affinity branched-chain amino acid transport ATP-binding protein LivF
mlaE	0.001123528	0.014622099	0.076837701	putative phospholipid ABC transporter permease protein MlaE
yihP_2	0.00250901	0.032653436	0.076837552	Putative 2,3-dihydroxypropane-1-sulfonate exporter
group_7587	0.002985662	0.038869932	0.076811603	hypothetical protein
group_4629	0.002132044	0.027756918	0.076811264	hypothetical protein
pabA	0.004360557	0.056809431	0.076757627	Aminodeoxychorismate synthase component 2
group_2691	0.004889404	0.063707473	0.076747725	HTH-type transcriptional regulator DmlR
bglH_2	0.003181221	0.041464917	0.076720788	Aryl-phospho-beta-D-glucosidase BglH
murB	0.002970965	0.038757794	0.076654639	UDP-N-acetylenolpyruvoylglucosamine reductase
pyrG_1	0.001543553	0.020142235	0.076632673	CTP synthase
kduD_1	0.004505092	0.059006509	0.076349068	2-dehydro-3-deoxy-D-gluconate 5-dehydrogenase
pilE1	0.001832449	0.024038393	0.076230091	Fimbrial protein
group_16894	0.002712726	0.035664189	0.076063033	hypothetical protein
group_4233	0.001228204	0.016168321	0.075963594	Thiosulfate sulfurtransferase GlpE
group_2534	0.005152887	0.067856294	0.075938227	Methyl-accepting chemotaxis protein II
trmJ	0.003595731	0.047368705	0.075909425	tRNA (cytidine/uridine-2'-O-)-methyltransferase TrmJ
yjjG	0.002165349	0.028529923	0.075897488	Pyrimidine 5'-nucleotidase YjjG
tsaE	0.003284085	0.043370515	0.075721617	tRNA threonylcarbamoyladenosine biosynthesis protein TsaE
wbgU	0.000854814	0.011296053	0.075673695	UDP-N-acetylglucosamine 4-epimerase
yrfG	0.001190646	0.015746351	0.075614065	GMP/IMP nucleotidase YrfG
gloB	0.005308211	0.070290521	0.075518167	Hydroxyacylglutathione hydrolase GloB
panE	0.005512649	0.073034702	0.07547986	2-dehydropantoate 2-reductase
lpoB	0.002299897	0.030475471	0.075467167	Penicillin-binding protein activator LpoB
fecA	0.005062188	0.067152545	0.075383411	Fe(3+) dicitrate transport protein FecA
rnt	0.001770266	0.023487087	0.075371901	Ribonuclease T
mliC	0.003126627	0.041537596	0.075272216	Membrane-bound lysozyme inhibitor of C-type lysozyme
cdiA2	0.002606419	0.034651965	0.075217052	tRNA nuclease CdiA-2
thiL	0.003269445	0.043492003	0.075173486	Thiamine-monophosphate kinase
group_2462	0.00616333	0.082097811	0.075073008	Extracellular exo-alpha-(1->5)-L-arabinofuranosidase
licH	0.005131219	0.068396512	0.075021651	putative 6-phospho-beta-glucosidase
yfiC	0.003846763	0.051290987	0.07499882	tRNA1(Val) (adenine(37)-N6)-methyltransferase
purN	0.004660206	0.062206011	0.074915689	Phosphoribosylglycinamide formyltransferase
cdd	0.00515341	0.068795969	0.074908603	Cytidine deaminase
group_4273	0.001697758	0.022799702	0.074464055	hypothetical protein
trpC	0.00428662	0.057569534	0.074459867	Tryptophan biosynthesis protein TrpCF
group_3071	0.005650077	0.075939349	0.074402501	hypothetical protein
iolE_1	0.005500511	0.073931956	0.074399647	Inosose dehydratase
xerD_1	0.002449647	0.032959876	0.074322079	Tyrosine recombinase XerD
yjgH	0.006589991	0.08870202	0.074293589	RutC family protein YjgH
pfeA	0.003713193	0.049986545	0.074283854	Ferric enterobactin receptor
msrQ	0.004205193	0.056614466	0.074277718	Protein-methionine-sulfoxide reductase heme-binding subunit MsrQ
tfoX1	0.002469862	0.033285616	0.074202092	DNA transformation protein TfoX1
flgE	0.006111332	0.082451433	0.074120389	Flagellar hook protein FlgE
group_17157	0.00314375	0.042447967	0.074061258	hypothetical protein
group_3142	0.004393558	0.059491615	0.07385172	hypothetical protein
kdpA	0.003777539	0.051175074	0.073815992	Potassium-transporting ATPase potassium-binding subunit
ispE	0.004115477	0.055800127	0.073753893	4-diphosphocytidyl-2-C-methyl-D-erythritol kinase
group_3310	0.003222424	0.04369264	0.073752097	hypothetical protein
yurK	0.004013076	0.054435617	0.073721505	putative HTH-type transcriptional regulator YurK
pyrC	0.004556884	0.061905089	0.073610818	Dihydroorotase
ylmA	0.004490312	0.061172716	0.07340383	putative ABC transporter ATP-binding protein YlmA
group_4383	0.003626409	0.049433133	0.073359885	Putative two-component membrane permease complex subunit SMU_747c
citF	0.004794072	0.065350684	0.073359178	Citrate lyase alpha chain
proS_2	0.000888362	0.012135008	0.073206517	Proline--tRNA ligase
gph	0.002310148	0.031559646	0.073199442	Phosphoglycolate phosphatase
yedQ	0.004016605	0.054900668	0.073161307	putative diguanylate cyclase YedQ
cmpR_2	0.005370027	0.073571657	0.072990438	HTH-type transcriptional activator CmpR
fhuC	0.00257538	0.03531392	0.072928193	Iron(3+)-hydroxamate import ATP-binding protein FhuC
pnuC	0.00362004	0.049658267	0.07289905	Nicotinamide riboside transporter PnuC
group_4386	0.001285983	0.017640625	0.072898968	hypothetical protein
group_15867	0.003368393	0.046222991	0.072872685	hypothetical protein
chiP	0.001982174	0.027235996	0.072777734	Chitoporin
allS	0.003319379	0.045629495	0.072746356	HTH-type transcriptional activator AllS
yfdC	0.005283219	0.072625259	0.072746299	Inner membrane protein YfdC
moeA	0.002927704	0.040288257	0.072668919	Molybdopterin molybdenumtransferase
fdoI	0.000508838	0.007004271	0.072646764	Formate dehydrogenase, cytochrome b556(fdo) subunit
hycA	0.001850242	0.025480494	0.072614059	Formate hydrogenlyase regulatory protein HycA
proP_3	0.004799608	0.066151862	0.072554394	Proline/betaine transporter
group_4367	0.002715275	0.037435411	0.072532255	hypothetical protein
pnbA	0.003740153	0.051580242	0.072511358	Para-nitrobenzyl esterase
rdgB	0.00304271	0.041987411	0.072467185	dITP/XTP pyrophosphatase
yesR	0.004034509	0.055680943	0.07245763	Unsaturated rhamnogalacturonyl hydrolase YesR
pfkB	0.006715526	0.092730958	0.072419457	ATP-dependent 6-phosphofructokinase isozyme 2
ydjA	0.002981428	0.041215372	0.072337779	Putative NAD(P)H nitroreductase YdjA
ugpQ	0.002489844	0.034423529	0.072329725	Glycerophosphodiester phosphodiesterase, cytoplasmic
plsX	0.001266896	0.017519824	0.072312125	Phosphate acyltransferase
cueO	0.003524713	0.048771697	0.072269638	Blue copper oxidase CueO
efeB	0.00443062	0.061315176	0.072259762	Deferrochelatase/peroxidase EfeB
yciV	0.002237822	0.031011247	0.072161639	5'-3' exoribonuclease
tauB	0.00650201	0.09018028	0.072100129	Taurine import ATP-binding protein TauB
hemN_1	0.004903014	0.068052479	0.072047541	Oxygen-independent coproporphyrinogen-III oxidase-like protein YqeR
yfcF	0.004994017	0.069317367	0.072045687	Glutathione S-transferase YfcF
rseP	0.001093842	0.015188816	0.072016248	Regulator of sigma-E protease RseP
ltaE	0.004112018	0.057179139	0.071914651	Low specificity L-threonine aldolase
kdgK_2	0.006197146	0.086179635	0.071909638	2-dehydro-3-deoxygluconokinase
ssuC_1	0.00510156	0.070997858	0.07185513	Putative aliphatic sulfonates transport permease protein SsuC
citD	0.003369695	0.046927197	0.071806864	Citrate lyase acyl carrier protein
group_16473	0.00209226	0.029151238	0.071772594	hypothetical protein
ddlA	0.003464437	0.048279085	0.071758543	D-alanine--D-alanine ligase A
dmsA_1	0.005158406	0.071979565	0.071664873	Dimethyl sulfoxide reductase DmsA
alsT	0.002300888	0.032109125	0.07165837	Amino-acid carrier protein AlsT
group_2379	0.004467859	0.062350738	0.071656869	hypothetical protein
group_16794	0.002368501	0.033064011	0.071633804	Ureidoglycolate lyase
yofA	0.002153446	0.030069765	0.071614991	HTH-type transcriptional regulator YofA
trg_1	0.001726009	0.024107078	0.071597598	Methyl-accepting chemotaxis protein III
fepC	0.002373013	0.033148049	0.071588306	Ferric enterobactin transport ATP-binding protein FepC
group_3056	0.000430332	0.00601379	0.071557521	hypothetical protein
group_4437	0.002736845	0.038324901	0.07141166	hypothetical protein
tsaC	0.007040522	0.098694255	0.071336697	Threonylcarbamoyl-AMP synthase
fabG_2	0.001922562	0.026952716	0.071330914	3-oxoacyl-[acyl-carrier-protein] reductase
group_3289	0.005659768	0.079421104	0.071262771	hypothetical protein
group_1055	0.007952631	0.111642399	0.071233074	hypothetical protein
mdfA	0.002265446	0.031820413	0.071194741	Multidrug transporter MdfA
mtnA	0.005031268	0.07078983	0.071073312	Methylthioribose-1-phosphate isomerase
yohC	0.00425222	0.059846773	0.071051781	Inner membrane protein YohC
group_3089	0.001750926	0.024647714	0.071038059	hypothetical protein
group_4034	0.006044933	0.085106374	0.071027966	hypothetical protein
group_16620	0.001441928	0.020304189	0.071016287	Transcriptional regulator SlyA
rhaA	0.003532283	0.049781148	0.070956236	L-rhamnose isomerase
ybiH	0.004651311	0.065559113	0.070948345	putative HTH-type transcriptional regulator YbiH
group_3375	0.002086521	0.029542255	0.070628345	hypothetical protein
yddM	0.0025217	0.035706986	0.070622031	putative HTH-type transcriptional regulator YddM
group_16810	0.005098668	0.072275177	0.070545211	putative transporter
group_3020	0.002379518	0.033733715	0.070538274	hypothetical protein
yehT	0.003498221	0.049622776	0.070496269	Transcriptional regulatory protein YehT
lrgA	0.003835103	0.05443904	0.070447663	Antiholin-like protein LrgA
pat	0.001645395	0.023372315	0.070399304	Phosphinothricin N-acetyltransferase
yohD	0.0049043	0.069730671	0.070332037	Inner membrane protein YohD
group_4608	0.00285622	0.040611304	0.070330662	putative transporter
group_3240	0.003270283	0.046532555	0.070279458	hypothetical protein
rhaB	0.004519457	0.064321857	0.070263155	L-Rhamnulokinase
cydA_3	0.003431486	0.048884373	0.070195962	Cytochrome bd ubiquinol oxidase subunit 1
mak	0.003288277	0.047019429	0.069934439	Fructokinase
coaD	0.003258572	0.046723012	0.069742334	Phosphopantetheine adenylyltransferase
nphR	0.002200406	0.031594434	0.069645366	Transcriptional activator NphR
afr_2	0.003994328	0.057439501	0.069539749	1,5-anhydro-D-fructose reductase
yeiG	0.004158983	0.059822043	0.069522578	S-formylglutathione hydrolase YeiG
argF_1	0.003549062	0.051058234	0.069510074	Ornithine carbamoyltransferase
group_3407	0.004112836	0.059187758	0.069487943	hypothetical protein
group_16793	0.002172844	0.031336467	0.069339166	hypothetical protein
ypwA	0.003826301	0.055191939	0.069327165	Thermostable carboxypeptidase 1
pgrR_1	0.002326095	0.03355556	0.069320706	HTH-type transcriptional regulator PgrR
group_3411	0.005068541	0.073180343	0.069260968	hypothetical protein
pspF	0.003470296	0.050224785	0.069095282	Psp operon transcriptional activator
dmlR_5	0.006778943	0.098368462	0.068913789	HTH-type transcriptional regulator DmlR
group_2533	0.002592379	0.037624076	0.068902122	hypothetical protein
narL_1	0.00142443	0.02067827	0.068885375	Nitrate/nitrite response regulator protein NarL
grxB_1	0.002343077	0.034119511	0.068672645	Glutaredoxin 2
bamD	0.001161684	0.016927534	0.068626881	Outer membrane protein assembly factor BamD
srkA	0.004487572	0.06542541	0.068590661	Stress response kinase A
group_4321	0.003747717	0.054669548	0.068552188	Membrane lipoprotein TpN32
group_6205	0.002774134	0.040471082	0.068546083	hypothetical protein
group_5982	0.002491394	0.036445884	0.068358724	Methionine import ATP-binding protein MetN
kdgK_1	0.004828914	0.070679357	0.068321423	2-dehydro-3-deoxygluconokinase
ylaB_2	0.003023317	0.044297596	0.068250146	Putative cyclic-di-GMP phosphodiesterase YlaB
group_4272	0.004158569	0.061121312	0.068037953	hypothetical protein
ybhC	0.002884737	0.042402298	0.068032552	Putative acyl-CoA thioester hydrolase YbhC
group_15928	0.001631941	0.024033364	0.067903126	hypothetical protein
group_16945	0.005404366	0.079707812	0.067802213	Ferredoxin
pqqC	0.002344375	0.034590069	0.067775948	Pyrroloquinoline-quinone synthase
dinB1_1	0.005537932	0.081729988	0.06775888	DNA polymerase IV 1
yihU_1	0.006280912	0.092804414	0.067679021	3-sulfolactaldehyde reductase
group_1163	0.002532186	0.037429966	0.067651299	hypothetical protein
leuD1	0.003726429	0.055182452	0.067529232	3-isopropylmalate dehydratase small subunit 1
flhE	0.002749599	0.040727623	0.067511892	Flagellar protein FlhE
group_2498	0.004352697	0.064482794	0.06750168	hypothetical protein
cmoA	0.004710674	0.069814842	0.067473823	Carboxy-S-adenosyl-L-methionine synthase
aqpZ	0.002714605	0.040264148	0.067419915	Aquaporin Z
group_3086	0.00469645	0.069699861	0.067381048	putative oxidoreductase
lptD	0.002071611	0.030757557	0.067352902	LPS-assembly protein LptD
group_17147	0.002137515	0.03176786	0.067285458	hypothetical protein
dnaX	0.002635028	0.039236583	0.067157433	DNA polymerase III subunit tau
ybdL	0.005183655	0.077239769	0.067111216	Methionine aminotransferase
mngR_3	0.003806963	0.056729958	0.067106755	Mannosyl-D-glycerate transport/metabolism system repressor MngR
dusA	0.003573447	0.053281629	0.067067148	tRNA-dihydrouridine(20/20a) synthase
group_16518	0.00332331	0.049554572	0.067063645	PTS system glucose-specific EIICBA component
appA_2	0.006952302	0.103689298	0.067049366	Oligopeptide-binding protein AppA
dxr	0.002057926	0.030724456	0.066980051	1-deoxy-D-xylulose 5-phosphate reductoisomerase
feoB	0.002523018	0.037725777	0.06687783	Fe(2+) transporter FeoB
aroH	0.005572275	0.083330522	0.066869553	Phospho-2-dehydro-3-deoxyheptonate aldolase, Trp-sensitive
zntR	0.007817593	0.11691147	0.06686763	HTH-type transcriptional regulator ZntR
bglK	0.003330007	0.049830253	0.066827019	Beta-glucoside kinase
ygfA	0.007328774	0.109783379	0.066756682	5-formyltetrahydrofolate cyclo-ligase
group_53	0.003543235	0.053088046	0.066742608	hypothetical protein
iolW	0.001991355	0.029880259	0.066644504	scyllo-inositol 2-dehydrogenase (NADP(+))
group_15897	0.001843443	0.027682241	0.066592982	hypothetical protein
sbmA	0.003416201	0.05138765	0.066479024	Peptide antibiotic transporter SbmA
lnt	0.003939192	0.059311079	0.066415789	Apolipoprotein N-acyltransferase
group_16600	0.002399803	0.036137916	0.066406786	hypothetical protein
ompL	0.002363782	0.035596544	0.06640483	Porin OmpL
hchA	0.003653076	0.055088227	0.066313193	Molecular chaperone Hsp31 and glyoxalase 3
moeB	0.004977786	0.075228074	0.066169265	Molybdopterin-synthase adenylyltransferase
folD	0.003840891	0.058115061	0.06609115	Bifunctional protein FolD protein
citA	0.003893585	0.05896516	0.066031966	Sensor histidine kinase CitA
group_15863	0.002646458	0.04009045	0.066012187	hypothetical protein
coaBC	0.002229457	0.033802339	0.06595571	Coenzyme A biosynthesis bifunctional protein CoaBC
group_3243	0.004975323	0.075436725	0.065953589	hypothetical protein
yojI	0.003359182	0.050990201	0.065878978	ABC transporter ATP-binding/permease protein YojI
scrY	0.003725658	0.056590642	0.065835235	Sucrose porin
proQ	0.001124071	0.017076865	0.065824184	RNA chaperone ProQ
kefF_2	0.002029986	0.030857896	0.065784979	Glutathione-regulated potassium-efflux system ancillary protein KefF
yjjX	0.000780878	0.011908342	0.065574017	Non-canonical purine NTP phosphatase
opgE	0.002455554	0.037481605	0.065513586	Phosphoethanolamine transferase OpgE
basR	0.00217106	0.033181967	0.065428923	Transcriptional regulatory protein BasR
group_4191	0.003239152	0.049564447	0.065352329	Methyl-accepting chemotaxis protein III
ybeY	0.003534811	0.054147863	0.065280719	Endoribonuclease YbeY
group_4387	0.002539972	0.039074696	0.065002987	hypothetical protein
ssa1	0.004035546	0.062147449	0.06493502	Extracellular serine protease
purK	0.004004204	0.061691405	0.064907003	N5-carboxyaminoimidazole ribonucleotide synthase
nimT	0.002344149	0.036206372	0.064744096	2-nitroimidazole transporter
group_15465	0.000160335	0.002476483	0.064742942	hypothetical protein
fliJ	0.000380294	0.005881291	0.064661674	Flagellar FliJ protein
group_4287	0.002330499	0.036055063	0.064637221	hypothetical protein
yteT	0.003546446	0.054881104	0.064620534	Putative oxidoreductase YteT
yabJ	0.001679425	0.025990059	0.064617983	2-iminobutanoate/2-iminopropanoate deaminase
group_5120	0.003920047	0.06071864	0.064560842	hypothetical protein
sdaB	0.003214285	0.049838187	0.064494423	L-serine dehydratase 2
kdpD	0.003001633	0.046583817	0.064435093	Sensor protein KdpD
group_4218	0.005034953	0.078198231	0.064387049	hypothetical protein
cueR	0.001845364	0.02871733	0.064259588	HTH-type transcriptional regulator CueR
dmsB_2	0.002914741	0.045377943	0.064232552	Anaerobic dimethyl sulfoxide reductase chain B
dksA_1	0.002530152	0.039428867	0.064170041	RNA polymerase-binding transcription factor DksA
zapE_2	0.003743848	0.058353675	0.064157875	Cell division protein ZapE
mazG	0.005243592	0.081826401	0.064081907	Nucleoside triphosphate pyrophosphohydrolase
dcuD	0.003012266	0.047111919	0.063938503	Putative cryptic C4-dicarboxylate transporter DcuD
chb	0.004403896	0.068881905	0.063934001	Chitobiase
nemR	0.002727828	0.042764016	0.063787923	HTH-type transcriptional repressor NemR
group_2024	0.003922439	0.061510923	0.063768166	hypothetical protein
csdA	0.003252122	0.051043829	0.063712349	Cysteine desulfurase CsdA
bcsB	0.001707346	0.026815146	0.06367094	Cyclic di-GMP-binding protein
group_16726	0.002051766	0.032239155	0.063642048	hypothetical protein
yegS	0.003167239	0.049946588	0.063412517	putative lipid kinase YegS
dmlR_2	0.002383463	0.037629391	0.063340464	HTH-type transcriptional regulator DmlR
group_16226	0.001761317	0.027820039	0.063311084	hypothetical protein
group_2495	0.003346389	0.052912614	0.063243694	putative N-acetyltransferase
group_4424	0.00600106	0.094904358	0.063232712	Methyl-accepting chemotaxis protein I
fhuB	0.003011742	0.047664002	0.063186924	Iron(3+)-hydroxamate import system permease protein FhuB
hycI	0.006987199	0.110750229	0.0630897	Hydrogenase 3 maturation protease
bioD1_1	0.002354392	0.037320201	0.063086274	ATP-dependent dethiobiotin synthetase BioD 1
group_4721	0.001837196	0.029136385	0.063055027	hypothetical protein
thiB	0.003735108	0.059293768	0.062993272	Thiamine-binding periplasmic protein
kdsC	0.00451679	0.071834145	0.062878033	3-deoxy-D-manno-octulosonate 8-phosphate phosphatase KdsC
fadH	0.003908189	0.06221621	0.062816251	2,4-dienoyl-CoA reductase [NADPH]
group_2009	0.008912619	0.141902365	0.062808107	hypothetical protein
ssuE	0.002023869	0.032249485	0.062756632	FMN reductase (NADPH)
fepB	0.002684207	0.042814817	0.062693417	Ferrienterobactin-binding periplasmic protein
hisC	0.007871381	0.125609283	0.0626656	Histidinol-phosphate aminotransferase
kipA	0.00361508	0.057766078	0.062581365	KipI antagonist
panF	0.001499855	0.023997135	0.062501399	Sodium/pantothenate symporter
group_5024	0.000855664	0.013696685	0.062472311	hypothetical protein
ynfM	0.003735153	0.059898315	0.062358228	Inner membrane transport protein YnfM
ybjJ	0.003985574	0.063933509	0.062339363	Inner membrane protein YbjJ
group_17074	0.003482919	0.055933703	0.062268698	hypothetical protein
mtlA	0.002103356	0.033783541	0.06225978	PTS system mannitol-specific EIICBA component
nrdH	0.001928759	0.030986276	0.062245577	Glutaredoxin-like protein NrdH
aroL	0.002085853	0.033560665	0.062151703	Shikimate kinase 2
group_5959	0.004180068	0.067434156	0.061987394	TelA-like protein
ywrO_1	0.002883369	0.046540281	0.061954269	General stress protein 14
cydB_1	0.003359749	0.054259245	0.0619203	Cytochrome bd-I ubiquinol oxidase subunit 2
yhaK	0.001984014	0.032072546	0.061860184	Pirin-like protein YhaK
rbn	0.003769663	0.060998489	0.061799279	Ribonuclease BN
rstB	0.003462165	0.056041414	0.061778692	Sensor protein RstB
entC	0.003013768	0.048799868	0.061757703	Isochorismate synthase EntC
yqhD	0.00229874	0.037278023	0.061664758	Alcohol dehydrogenase YqhD
group_16707	0.00107444	0.01744263	0.061598509	hypothetical protein
tauD_1	0.002867553	0.046561818	0.061585942	Alpha-ketoglutarate-dependent taurine dioxygenase
bglF_2	0.002706694	0.044045669	0.061451999	PTS system beta-glucoside-specific EIIBCA component
rstA	0.003074088	0.050096496	0.06136333	Transcriptional regulatory protein RstA
group_2113	0.004224786	0.068848931	0.061363132	hypothetical protein
hemN_2	0.002146055	0.035012251	0.061294411	Oxygen-independent coproporphyrinogen III oxidase
group_16579	0.002892129	0.047198626	0.06127571	hypothetical protein
aaeB_1	0.003827395	0.062515622	0.061223018	p-hydroxybenzoic acid efflux pump subunit AaeB
dauA_3	0.004919542	0.08037462	0.061207655	C4-dicarboxylic acid transporter DauA
wzb	0.001461771	0.023886309	0.061197016	Low molecular weight protein-tyrosine-phosphatase Wzb
kanE	0.005083246	0.083088619	0.061178607	Alpha-D-kanosaminyltransferase
rluA	0.003925609	0.06421332	0.061133867	Ribosomal large subunit pseudouridine synthase A
lgrD	0.001942373	0.031808247	0.061065073	Linear gramicidin synthase subunit D
group_3198	0.002114421	0.034666464	0.060993276	hypothetical protein
nudE	0.002282003	0.037424807	0.06097569	ADP compounds hydrolase NudE
pepB	0.003070599	0.050423211	0.060896533	Peptidase B
folM	0.004170444	0.068541852	0.060845222	Dihydromonapterin reductase
codA	0.002654838	0.043654626	0.060814592	Cytosine deaminase
atl	0.001567682	0.025882495	0.060569192	DNA base-flipping protein
gcvT	0.002122688	0.035078186	0.060513043	Aminomethyltransferase
pdhR_2	0.003804913	0.062965391	0.060428646	Pyruvate dehydrogenase complex repressor
ymdB	0.002938048	0.048688894	0.060343287	O-acetyl-ADP-ribose deacetylase
ubiC	0.001957929	0.032471573	0.060296706	Chorismate pyruvate-lyase
cysJ_1	0.002315901	0.038480105	0.060184373	Sulfite reductase [NADPH] flavoprotein alpha-component
rhaR_2	0.003800223	0.063145345	0.060182159	HTH-type transcriptional activator RhaR
cmk	0.002055887	0.034177688	0.060152898	Cytidylate kinase
thiH	0.003921725	0.065361239	0.060000779	2-iminoacetate synthase
gpr_2	0.003040771	0.050725644	0.059945437	L-glyceraldehyde 3-phosphate reductase
selD	0.002622175	0.043750965	0.059934101	Selenide, water dikinase
rafR	0.002097302	0.035022919	0.059883695	HTH-type transcriptional regulator RafR
group_6063	0.001401746	0.023425218	0.059839205	hypothetical protein
group_4686	0.001513207	0.025314063	0.059777328	hypothetical protein
acrE	0.007761837	0.129908202	0.059748626	Multidrug export protein AcrE
ptsG_5	0.004123588	0.069030034	0.059736145	PTS system glucose-specific EIICBA component
prtS	0.003329999	0.055766243	0.059713532	Protease PrtS
tolC	0.001053213	0.017638393	0.059711389	Outer membrane protein TolC
uvsE	0.00513337	0.085970305	0.059710962	UV DNA damage endonuclease
ephD	0.002135048	0.035800318	0.059637677	putative oxidoreductase EphD
rimM	0.001255725	0.021059684	0.059626972	Ribosome maturation factor RimM
mtnK	0.002279106	0.038229003	0.059617208	Methylthioribose kinase
group_17026	0.000269087	0.004513659	0.059616199	hypothetical protein
xseA	0.003667467	0.061554305	0.059580997	Exodeoxyribonuclease 7 large subunit
sbcD	0.00341599	0.057356702	0.059556953	Nuclease SbcCD subunit D
bioD1_2	0.003860462	0.064844387	0.059534254	ATP-dependent dethiobiotin synthetase BioD 1
proA	0.003564564	0.059945158	0.059463744	Gamma-glutamyl phosphate reductase
cysG_2	0.00231729	0.038979865	0.059448377	Siroheme synthase
ccpA_2	0.001953404	0.032859519	0.059447113	Catabolite control protein A
group_2589	0.001806801	0.030405532	0.059423415	Acetyltransferase
yfiH	0.004020895	0.067668301	0.059420661	Laccase domain protein YfiH
prs_2	0.00152819	0.025754768	0.059336194	Ribose-phosphate pyrophosphokinase
rsxD	0.001721609	0.029121555	0.059118036	Electron transport complex subunit RsxD
group_16705	0.001853965	0.031372681	0.059094872	hypothetical protein
nrdF	0.002757625	0.046719928	0.059024589	Ribonucleoside-diphosphate reductase 2 subunit beta
group_16925	0.003514485	0.059551022	0.05901637	hypothetical protein
ygiC	0.006055242	0.10262085	0.059005964	Putative acid--amine ligase YgiC
trmO	0.0017902	0.030409279	0.058870173	tRNA (adenine(37)-N6)-methyltransferase
group_17104	0.001530468	0.026013335	0.058833995	hypothetical protein
group_5897	0.003943437	0.067134353	0.058739474	hypothetical protein
pepD	0.00185126	0.031519055	0.05873463	Cytosol non-specific dipeptidase
mutH	0.001685249	0.028740044	0.058637673	DNA mismatch repair protein MutH
mtfA	0.000975194	0.016648425	0.05857575	Protein MtfA
rclR_4	0.002030887	0.034709794	0.058510485	RCS-specific HTH-type transcriptional activator RclR
group_16905	0.00137106	0.023441137	0.058489499	hypothetical protein
rsmJ	0.003830984	0.065744735	0.058270582	Ribosomal RNA small subunit methyltransferase J
satP	0.001421954	0.024434821	0.058193755	Succinate-acetate/proton symporter SatP
dld	0.002766303	0.047540363	0.058188523	D-lactate dehydrogenase
lysN_1	0.003729531	0.064097456	0.058185325	2-aminoadipate transaminase
group_4605	0.003339549	0.057454598	0.058125016	hypothetical protein
uxuA	0.002227839	0.038395495	0.058023452	Mannonate dehydratase
cotSA	0.001488624	0.025699157	0.057925031	Spore coat protein SA
recC	0.001993337	0.034462574	0.057840633	RecBCD enzyme subunit RecC
cutC_1	0.002771121	0.047920787	0.05782712	Choline trimethylamine-lyase
moaE	0.002824092	0.048847987	0.057813878	Molybdopterin synthase catalytic subunit
yjjV	0.003100809	0.053670232	0.057775207	putative metal-dependent hydrolase YjjV
arcA_2	0.002419104	0.041895249	0.057741735	Arginine deiminase
lspA	0.001313734	0.022759851	0.05772155	Lipoprotein signal peptidase
hexR_4	0.003548548	0.061546782	0.057656107	HTH-type transcriptional regulator HexR
yihP_1	0.003818722	0.066250154	0.057640947	Putative 2,3-dihydroxypropane-1-sulfonate exporter
gsiA_4	0.004400777	0.076433199	0.057576779	Glutathione import ATP-binding protein GsiA
yhdT	0.001962547	0.034104346	0.057545379	putative membrane protein YhdT
group_17140	0.002783174	0.048399471	0.05750422	hypothetical protein
group_17107	0.001731614	0.030132054	0.057467509	hypothetical protein
dcp	0.003173109	0.055294965	0.057385137	Dipeptidyl carboxypeptidase
fpr	0.001876023	0.03272085	0.057334165	Ferredoxin--NADP reductase
ybiV	0.003139454	0.05476853	0.057322218	Sugar phosphatase YbiV
group_16754	0.001138999	0.01989291	0.057256509	hypothetical protein
cytR_1	0.001894774	0.033107282	0.057231352	HTH-type transcriptional repressor CytR
iucC	0.005839126	0.102350499	0.057050293	Aerobactin synthase
group_4427	0.000873623	0.015333933	0.05697321	hypothetical protein
ybaK	0.002587633	0.04544316	0.056942183	Cys-tRNA(Pro)/Cys-tRNA(Cys) deacylase YbaK
adhT	0.002373504	0.041722143	0.056888365	Alcohol dehydrogenase
flgA	0.001168521	0.020579942	0.056779616	Flagella basal body P-ring formation protein FlgA
yagT	0.00534359	0.094217112	0.056715708	Putative xanthine dehydrogenase YagT iron-sulfur-binding subunit
group_16013	0.00162891	0.028734721	0.056687862	hypothetical protein
potA_2	0.003359688	0.059273194	0.056681408	Spermidine/putrescine import ATP-binding protein PotA
yfhM	0.00289752	0.051137937	0.056660865	putative lipoprotein YfhM
rnb	0.002956487	0.052188209	0.056650486	Exoribonuclease 2
modB	0.004443263	0.078518619	0.056588653	Molybdenum transport system permease protein ModB
proY	0.002127658	0.037655891	0.056502657	Proline-specific permease ProY
ssuC_2	0.005990709	0.106261421	0.056377079	Putative aliphatic sulfonates transport permease protein SsuC
dcuB	0.004638285	0.082352878	0.056322078	Anaerobic C4-dicarboxylate transporter DcuB
yehZ	0.002796122	0.049670477	0.056293442	Glycine betaine-binding protein YehZ
recG	0.002107216	0.037465699	0.056243866	ATP-dependent DNA helicase RecG
gmr	0.00240989	0.042853812	0.056235129	Cyclic di-GMP phosphodiesterase Gmr
group_5893	0.003023819	0.053790573	0.056214664	Glutathione transport system permease protein GsiD
group_647	0.005700494	0.101477344	0.056175037	hypothetical protein
astD	0.003519424	0.062831075	0.056014073	N-succinylglutamate 5-semialdehyde dehydrogenase
fabG_6	0.003526268	0.062970859	0.055998405	3-oxoacyl-[acyl-carrier-protein] reductase FabG
group_6090	0.00143925	0.025711591	0.055976698	hypothetical protein
ydcU	0.005030663	0.090037543	0.055872947	Inner membrane ABC transporter permease protein YdcU
ttuB_2	0.002937032	0.052569525	0.055869471	Putative tartrate transporter
group_16274	0.0005468	0.009791116	0.055846534	hypothetical protein
ghrB	0.002010259	0.036019542	0.055810242	Glyoxylate/hydroxypyruvate reductase B
cpdB	0.002072681	0.037159801	0.055777492	2',3'-cyclic-nucleotide 2'-phosphodiesterase/3'-nucleotidase
epsJ	0.001285783	0.023113367	0.055629405	putative glycosyltransferase EpsJ
glpR_2	0.001624114	0.029208035	0.055605043	Glycerol-3-phosphate regulon repressor
potB	0.002909846	0.052332208	0.055603353	Spermidine/putrescine transport system permease protein PotB
manA_1	0.00466056	0.083822497	0.055600349	Mannose-6-phosphate isomerase
ydcZ	0.003741011	0.06728924	0.055595978	Inner membrane protein YdcZ
narK	0.002245448	0.040430303	0.05553874	Nitrate/nitrite transporter NarK
mdtH_2	0.003779902	0.068075051	0.055525506	Multidrug resistance protein MdtH
mutY	0.00319526	0.057548193	0.0555232	Adenine DNA glycosylase
def	0.002315173	0.041726348	0.05548467	Peptide deformylase
rsmC	0.002543528	0.045863291	0.055458899	Ribosomal RNA small subunit methyltransferase C
fdhF_2	0.005122669	0.092443938	0.055413789	Formate dehydrogenase H
gltX	0.001646747	0.029719918	0.055408867	Glutamate--tRNA ligase
puuC	0.002534767	0.045808274	0.055334264	Aldehyde dehydrogenase PuuC
group_6128	0.001949137	0.035241265	0.055308367	hypothetical protein
fur	0.000163453	0.002956167	0.055292197	Ferric uptake regulation protein
hypC	0.003441496	0.062251789	0.055283485	Hydrogenase isoenzymes formation protein HypC
group_2556	0.003953215	0.071530154	0.05526641	hypothetical protein
licR	0.003791927	0.068617534	0.05526178	putative licABCH operon regulator
sutR_1	0.002070994	0.037480101	0.055255814	HTH-type transcriptional regulator SutR
group_3236	0.002752429	0.049824285	0.055242725	hypothetical protein
nuoI_1	0.004807628	0.087201405	0.055132457	NADH-quinone oxidoreductase subunit I
group_16747	0.000562364	0.010241694	0.054909282	hypothetical protein
group_3197	0.002260073	0.041186695	0.054873873	hypothetical protein
araB	0.002468108	0.044977928	0.05487375	Ribulokinase
hcr	0.00431693	0.078721144	0.054838252	NADH oxidoreductase HCR
kpsD	0.002128876	0.038828917	0.054827077	Polysialic acid transport protein KpsD
ribF	0.000800441	0.014601357	0.054819652	Riboflavin biosynthesis protein RibF
argD	0.002415283	0.044080867	0.054792098	Acetylornithine/succinyldiaminopimelate aminotransferase
group_16451	0.002545821	0.046519569	0.054725802	hypothetical protein
group_16843	0.001601693	0.02929052	0.054682995	Nicotinamide-nucleotide amidohydrolase PncC
cra_1	0.001468155	0.026863615	0.054652193	Catabolite repressor/activator
fadL	0.002792818	0.051125896	0.054626294	Long-chain fatty acid transport protein
dgkA	0.001695584	0.031046706	0.054613983	Diacylglycerol kinase
eptA	0.00238551	0.043770222	0.054500762	Phosphoethanolamine transferase EptA
fhuE	0.003480046	0.063930543	0.054434802	FhuE receptor
group_3275	0.002298712	0.042282104	0.054366066	hypothetical protein
iucB	0.006589539	0.121358165	0.054298277	N(6)-hydroxylysine O-acetyltransferase
group_17151	0.003089573	0.057109774	0.054098843	hypothetical protein
nhaA	0.00135134	0.024994163	0.054066215	Na(+)/H(+) antiporter NhaA
group_16802	0.003151502	0.058322479	0.054035797	hypothetical protein
ybdO_3	0.002268663	0.041992956	0.054024852	putative HTH-type transcriptional regulator YbdO
ybhN	0.004305357	0.079725719	0.054002106	Inner membrane protein YbhN
kdsB	0.001184604	0.021952096	0.053963119	3-deoxy-manno-octulosonate cytidylyltransferase
holE	0.002864879	0.053196702	0.053854446	DNA polymerase III subunit theta
dprA	0.002216367	0.041163836	0.053842572	DNA processing protein DprA
cfa	0.002076774	0.038620755	0.053773526	Cyclopropane-fatty-acyl-phospholipid synthase
group_15904	0.000889286	0.01659171	0.053598209	hypothetical protein
argO	0.004129509	0.077093353	0.05356504	Arginine exporter protein ArgO
group_6059	0.002123569	0.039650109	0.0535577	hypothetical protein
group_4184	0.001201142	0.022458821	0.053481971	hypothetical protein
group_4475	0.003637122	0.068218871	0.053315483	hypothetical protein
proV	0.00257515	0.048307322	0.053307649	Glycine betaine/proline betaine transport system ATP-binding protein ProV
group_16649	0.003830481	0.071889912	0.053282594	hypothetical protein
nanT	0.001368299	0.025728431	0.05318237	Putative sialic acid transporter
csrD	0.001581268	0.029778082	0.053101731	RNase E specificity factor CsrD
clcD	0.002399263	0.045249246	0.053023261	Carboxymethylenebutenolidase
thlA	0.002459575	0.046404441	0.053003009	Acetyl-CoA acetyltransferase
ddlB	0.004389251	0.082877891	0.052960461	D-alanine--D-alanine ligase B
tdk	0.001393694	0.026332971	0.052925813	Thymidine kinase
cmpB	0.0035741	0.067726163	0.052772809	Bicarbonate transport system permease protein CmpB
yejM	0.003663454	0.069538967	0.052682029	Inner membrane protein YejM
yciB	0.001703187	0.032419549	0.052535791	putative intracellular septation protein A
tmk	0.002666309	0.050803956	0.052482305	Thymidylate kinase
rhaD	0.002634975	0.050237022	0.052450859	Rhamnulose-1-phosphate aldolase
group_16958	0.002495743	0.047665199	0.052359855	Zinc-type alcohol dehydrogenase-like protein
higA1_1	0.002517576	0.048102694	0.052337531	Antitoxin HigA1
norG_2	0.00399122	0.076354612	0.052272149	HTH-type transcriptional regulator NorG
group_4309	0.003689781	0.070592381	0.052268821	hypothetical protein
thrB	0.002227365	0.042670409	0.052199279	Homoserine kinase
epmB	0.00283899	0.054407081	0.052180522	L-lysine 2,3-aminomutase
purE	0.001991928	0.03820042	0.052144147	N5-carboxyaminoimidazole ribonucleotide mutase
group_4092	0.004432457	0.08505362	0.052113673	hypothetical protein
group_16920	0.000796951	0.015334796	0.051970097	hypothetical protein
bcr	0.001594079	0.030681061	0.051956442	Bicyclomycin resistance protein
rhtC_2	0.0030264	0.058293145	0.051916911	Threonine efflux protein
ybbJ	0.003436817	0.066224186	0.051896712	Inner membrane protein YbbJ
tus	0.002148029	0.041391474	0.051895442	DNA replication terminus site-binding protein
murQ	0.00348443	0.06714457	0.051894448	N-acetylmuramic acid 6-phosphate etherase
cmoB	0.002533327	0.048932207	0.051772187	tRNA U34 carboxymethyltransferase
holB	0.002919013	0.056398672	0.051756776	DNA polymerase III subunit delta'
aceB	0.00271745	0.052507642	0.051753427	Malate synthase A
group_16918	0.002230402	0.043109309	0.051738296	hypothetical protein
gsiA_2	0.003163147	0.061482776	0.051447687	Glutathione import ATP-binding protein GsiA
serC	0.002147942	0.041770154	0.05142289	Phosphoserine aminotransferase
group_3422	0.002461712	0.04791545	0.051376174	Oligo-1,6-glucosidase
yajI	0.002523821	0.049192837	0.051304641	putative lipoprotein YajI
cutA	0.002320139	0.045274262	0.051246311	Divalent-cation tolerance protein CutA
tatA	0.002015566	0.039371412	0.051193644	Sec-independent protein translocase protein TatA
yajR	0.002682522	0.052450048	0.05114432	Inner membrane transport protein YajR
araA	0.003059407	0.059848628	0.051119089	L-arabinose isomerase
lppC_1	0.002193595	0.042942525	0.051082123	Putative lipoprotein LppC
zipA	0.003017995	0.059100023	0.051065885	Cell division protein ZipA
ribD	0.003816999	0.074754231	0.051060641	Riboflavin biosynthesis protein RibD
hisS	0.003244199	0.063539749	0.051057791	Histidine--tRNA ligase
hcp	0.003206334	0.062810836	0.051047469	Hydroxylamine reductase
nhaR	0.001901171	0.037310128	0.050955899	Transcriptional activator protein NhaR
exbD_2	0.00132917	0.026114634	0.050897512	Biopolymer transport protein ExbD
cdhR_1	0.003679843	0.07235376	0.050859047	HTH-type transcriptional regulator CdhR
ptrA_2	0.003363646	0.066145055	0.050852566	Protease 3
group_5943	0.001114984	0.021966508	0.050758382	hypothetical protein
rsmG	0.001844069	0.036371312	0.050701207	Ribosomal RNA small subunit methyltransferase G
ganB	0.002851496	0.056248604	0.050694514	Arabinogalactan endo-beta-1,4-galactanase
group_16781	0.002572169	0.050774121	0.050659052	hypothetical protein
wfgD	0.002111255	0.041693111	0.050637986	UDP-Glc:alpha-D-GlcNAc-diphosphoundecaprenol beta-1,3-glucosyltransferase WfgD
exuT_1	0.002274289	0.044937205	0.050610388	Hexuronate transporter
hisI	0.008739319	0.172940732	0.050533609	Phosphoribosyl-AMP cyclohydrolase
group_16734	0.001309722	0.025965198	0.05044144	hypothetical protein
group_1654	0.001774708	0.03519822	0.050420382	hypothetical protein
ydcV_3	0.003762112	0.07463075	0.050409676	Inner membrane ABC transporter permease protein YdcV
fieF	0.001551548	0.030793479	0.050385602	Ferrous-iron efflux pump FieF
zapB	0.002408882	0.047810587	0.05038386	Cell division protein ZapB
group_2571	0.003443333	0.06845	0.050304358	hypothetical protein
yhjX	0.001949929	0.038813632	0.05023824	putative MFS-type transporter YhjX
aaeA_1	0.003407414	0.067867119	0.050207139	p-hydroxybenzoic acid efflux pump subunit AaeA
ubiG_1	0.00230293	0.045911743	0.050159933	Ubiquinone biosynthesis O-methyltransferase
smrA_1	0.002667787	0.053209467	0.050137443	putative DNA endonuclease SmrA
group_4214	0.002681789	0.05353269	0.05009629	putative membrane protein
glvR	0.004181682	0.083475794	0.050094546	HTH-type transcriptional regulator GlvR
ybdO_1	0.004432063	0.088586067	0.050031157	putative HTH-type transcriptional regulator YbdO
group_15778	0.002034499	0.040696038	0.049992553	hypothetical protein
entH	0.005091295	0.102138028	0.049847203	Proofreading thioesterase EntH
adaA	0.00290247	0.058329027	0.049760308	Bifunctional transcriptional activator/DNA repair enzyme AdaA
group_16351	0.002472418	0.049699504	0.049747342	hypothetical protein
tsr_5	0.001852421	0.037286564	0.049680653	Methyl-accepting chemotaxis protein I
epd	0.001876257	0.037795156	0.049642784	D-erythrose-4-phosphate dehydrogenase
kefC_1	0.003136968	0.063203983	0.049632441	Glutathione-regulated potassium-efflux system protein KefC
mipA	0.000503948	0.01015508	0.049625235	MltA-interacting protein
tsx	0.001717072	0.034646686	0.049559474	Nucleoside-specific channel-forming protein tsx
metF	0.00241256	0.048683673	0.049555831	5,10-methylenetetrahydrofolate reductase
gltR	0.003003273	0.060769572	0.049420675	HTH-type transcriptional regulator GltR
flgN	0.000319582	0.006476831	0.0493423	Flagella synthesis protein FlgN
ynhG	0.003592139	0.072908164	0.04926936	putative L,D-transpeptidase YnhG
group_2471	0.001731417	0.035184436	0.049209743	hypothetical protein
ldhA_1	0.002362477	0.048119051	0.049096502	L-lactate dehydrogenase 1
yqgF	0.003791781	0.077255038	0.049081337	Putative pre-16S rRNA nuclease
proW	0.003539187	0.072213758	0.049009874	Glycine betaine/proline betaine transport system permease protein ProW
rfaF	0.002111369	0.043129063	0.048954673	ADP-heptose--LPS heptosyltransferase 2
yhdN	0.002373252	0.048541571	0.048891129	General stress protein 69
wecE	0.00219507	0.044924113	0.048861726	dTDP-4-amino-4,6-dideoxygalactose transaminase
sdcS	0.004635086	0.094984567	0.048798303	putative transporter
hisB	0.008693303	0.178153093	0.048796815	Histidine biosynthesis bifunctional protein HisB
elbB	0.004053405	0.083139063	0.048754518	Glyoxalase ElbB
ylpA	0.000983876	0.02020608	0.048692084	Lipoprotein YlpA
codB	0.003331786	0.068454753	0.048671354	Cytosine permease
aroQ	0.000728762	0.014991427	0.048611885	3-dehydroquinate dehydratase
rsuA	0.003078181	0.063368169	0.048576137	Ribosomal small subunit pseudouridine synthase A
yijD	0.001399281	0.028861069	0.048483338	Inner membrane protein YijD
hisD	0.008008456	0.165254334	0.048461396	Histidinol dehydrogenase
rne	0.002189387	0.04527195	0.048360792	Ribonuclease E
group_16647	0.002847774	0.058919362	0.048333409	hypothetical protein
group_16989	0.002253917	0.046665027	0.048299928	hypothetical protein
rplO	0.000239602	0.004964245	0.048265517	50S ribosomal protein L15
group_2401	0.003200265	0.0663143	0.048259042	Cyclic nucleotide-gated potassium channel
purT	0.004584592	0.095012642	0.048252443	Formate-dependent phosphoribosylglycinamide formyltransferase
rluC	0.001896263	0.039476901	0.048034737	Ribosomal large subunit pseudouridine synthase C
alx	0.002660028	0.05551732	0.047913483	Inner membrane protein alx
puuB	0.002844724	0.059374384	0.047911646	Gamma-glutamylputrescine oxidoreductase
lysC	0.001921857	0.040155379	0.047860501	Lysine-sensitive aspartokinase 3
arcC1	0.002456591	0.051382521	0.047809852	Carbamate kinase 1
ybhR	0.00285223	0.059733435	0.047749308	Inner membrane transport permease YbhR
tyrA	0.002870887	0.060132241	0.047742883	T-protein
hemE	0.001920762	0.040333422	0.047622102	Uroporphyrinogen decarboxylase
pspC	0.002127838	0.044723043	0.04757811	Phage shock protein C
panB	0.002795052	0.058750175	0.047575207	3-methyl-2-oxobutanoate hydroxymethyltransferase
group_16890	0.003052333	0.064196126	0.047546993	hypothetical protein
yqaB	0.002572819	0.054117596	0.047541261	Fructose-1-phosphate phosphatase YqaB
group_3402	0.002347138	0.049413837	0.047499602	hypothetical protein
glgX_1	0.001280453	0.02701658	0.047395089	Glycogen debranching enzyme
artM_2	0.00294903	0.062251303	0.047372976	Arginine ABC transporter permease protein ArtM
group_4176	0.005529128	0.116821536	0.047329699	hypothetical protein
ubiI	0.002696475	0.056999938	0.047306622	2-octaprenylphenol hydroxylase
ybjI	0.002822256	0.059714331	0.047262629	5-amino-6-(5-phospho-D-ribitylamino)uracil phosphatase YbjI
betA	0.002610058	0.05529426	0.047203057	Oxygen-dependent choline dehydrogenase
entB	0.002920199	0.06204646	0.04706471	Enterobactin synthase component B
group_2489	0.001089727	0.023186975	0.046997393	hypothetical protein
group_16825	0.002499638	0.053213541	0.046973727	hypothetical protein
mdtD	0.002207047	0.047039235	0.046919285	Putative multidrug resistance protein MdtD
lpxP	0.00146007	0.031135894	0.046893452	Lipid A biosynthesis palmitoleoyltransferase
rutG	0.003249924	0.069414509	0.046819093	Putative pyrimidine permease RutG
roxA_1	0.003511533	0.07508014	0.046770464	50S ribosomal protein L16 3-hydroxylase
murP	0.000939486	0.020094065	0.046754383	PTS system EIIBC component
pilQ	0.001544529	0.033037569	0.046750672	Type IV pilus biogenesis and competence protein PilQ
repB	0.002834767	0.060636717	0.046750002	RepFIB replication protein A
ywrO_2	0.000958631	0.020506249	0.046748251	General stress protein 14
metG	0.001707645	0.036540302	0.046733207	Methionine--tRNA ligase
slp	0.001919508	0.041101642	0.04670149	Outer membrane protein slp
frsA	0.002060675	0.044128341	0.046697311	Esterase FrsA
yfeX	0.002375757	0.050940181	0.046638169	putative deferrochelatase/peroxidase YfeX
plsC	0.001284171	0.027552101	0.046608821	1-acyl-sn-glycerol-3-phosphate acyltransferase
cybB	0.001047697	0.022511857	0.046539787	Cytochrome b561
group_2536	0.001721007	0.03700201	0.046511189	hypothetical protein
rtcB	0.00221136	0.047581731	0.046474972	RNA-splicing ligase RtcB
group_4587	0.002536689	0.054628125	0.046435583	hypothetical protein
dgaE	0.002909708	0.062821179	0.046317314	D-glucosaminate-6-phosphate ammonia lyase
group_5944	0.001280672	0.027650862	0.046315799	hypothetical protein
abfA	0.002150651	0.046463083	0.046287314	Intracellular exo-alpha-(1->5)-L-arabinofuranosidase
group_1452	0.002409479	0.052068631	0.046275053	D-psicose 3-epimerase
luxA_2	0.00361256	0.078126414	0.04623993	Alkanal monooxygenase alpha chain
treA	0.002018575	0.04370584	0.046185467	Periplasmic trehalase
hemF	0.002707997	0.058692533	0.046138699	Oxygen-dependent coproporphyrinogen-III oxidase
malL_2	0.002906468	0.063066149	0.04608603	Oligo-1,6-glucosidase
group_2513	0.004309692	0.093657774	0.04601532	hypothetical protein
yqjG	0.002690786	0.058498749	0.04599732	Glutathionyl-hydroquinone reductase YqjG
setA	0.002415904	0.052523884	0.045996303	Sugar efflux transporter A
group_2041	0.000743376	0.016172662	0.045964945	hypothetical protein
group_15610	0.00109772	0.023897393	0.045934727	hypothetical protein
wzxE	0.001353728	0.029515437	0.045865088	Lipid III flippase
malF_1	0.002917407	0.063608936	0.045864728	Maltose transport system permease protein MalF
pdxB	0.002822327	0.061582375	0.045830111	Erythronate-4-phosphate dehydrogenase
pdxY	0.001482806	0.03238229	0.045790633	Pyridoxal kinase PdxY
znuB	0.002100279	0.045872324	0.045785324	High-affinity zinc uptake system membrane protein ZnuB
dapA_1	0.000939126	0.020544904	0.045710906	4-hydroxy-tetrahydrodipicolinate synthase
group_16631	0.001714843	0.03754021	0.045680154	hypothetical protein
nuoE	0.001150573	0.025203109	0.045652031	NADH-quinone oxidoreductase subunit E
benM	0.002316936	0.050757575	0.0456471	HTH-type transcriptional regulator BenM
lysA	0.002982554	0.065370896	0.045625097	Diaminopimelate decarboxylase
dsbE	0.002881814	0.063189992	0.045605552	Thiol:disulfide interchange protein DsbE
group_4177	0.002006401	0.044046374	0.04555202	hypothetical protein
group_3140	0.005175631	0.113739108	0.045504408	Epimerase family protein
nagE	0.002586359	0.05690905	0.045447233	PTS system N-acetylglucosamine-specific EIICBA component
thyA	0.001753968	0.038611828	0.045425678	Thymidylate synthase
wzzE	0.000853864	0.018844495	0.04531104	ECA polysaccharide chain length modulation protein
hisQ	0.001774416	0.039217513	0.045245491	Histidine transport system permease protein HisQ
rpsA_2	0.002540237	0.05617819	0.045217486	30S ribosomal protein S1
frmR	0.002148213	0.047580533	0.045148984	Transcriptional repressor FrmR
creC	0.003218955	0.071341858	0.045120142	Sensor protein CreC
group_4471	0.003138526	0.069581565	0.045105715	hypothetical protein
fecE	0.00314518	0.069800293	0.045059702	Fe(3+) dicitrate transport ATP-binding protein FecE
modA	0.00209673	0.046552538	0.045040081	Molybdate-binding periplasmic protein
cydD	0.001678948	0.037289297	0.045024919	ATP-binding/permease protein CydD
acnB	0.001789291	0.039767709	0.044993557	Aconitate hydratase B
ycgL	0.000761714	0.016942163	0.044959654	Protein YcgL
prr	0.005037064	0.112080139	0.044941626	Gamma-aminobutyraldehyde dehydrogenase
ald1	0.001310642	0.029207759	0.044873083	Long-chain-aldehyde dehydrogenase
gmuF	0.002793718	0.062263955	0.044868945	putative mannose-6-phosphate isomerase GmuF
moaD	0.002388413	0.053370422	0.044751622	Molybdopterin synthase sulfur carrier subunit
dauA_2	0.00225192	0.0503246	0.044747899	C4-dicarboxylic acid transporter DauA
gppA	0.002200216	0.049178542	0.044739341	Guanosine-5'-triphosphate,3'-diphosphate pyrophosphatase
mlaD	0.000654434	0.014627846	0.044738937	putative phospholipid ABC transporter-binding protein MlaD
xylA	0.002036144	0.045520138	0.044730628	Xylose isomerase
lipB	0.003718954	0.083172354	0.044713823	Octanoyltransferase
truA	0.001890236	0.04249684	0.044479448	tRNA pseudouridine synthase A
htrE_2	0.001137533	0.025575602	0.044477261	Outer membrane usher protein HtrE
betI_3	0.002818998	0.063390221	0.044470543	HTH-type transcriptional regulator BetI
dadX	0.001903795	0.042838386	0.044441323	Alanine racemase, catabolic
gmm	0.002053685	0.046217211	0.04443551	GDP-mannose mannosyl hydrolase
fklB	0.001213648	0.027354498	0.044367403	FKBP-type 22 kDa peptidyl-prolyl cis-trans isomerase
lppC_2	0.003745897	0.084641758	0.0442559	Putative lipoprotein LppC
group_4200	0.001164585	0.026318161	0.044250247	hypothetical protein
ycgR	0.001623658	0.036737356	0.044196367	Flagellar brake protein YcgR
ygbE	0.000575503	0.013037936	0.044140664	Inner membrane protein YgbE
decR_2	0.000483575	0.010968042	0.044089452	DNA-binding transcriptional activator DecR
curA	0.001145472	0.026046113	0.043978612	NADPH-dependent curcumin reductase
pntA	0.003056449	0.069587259	0.043922545	NAD(P) transhydrogenase subunit alpha
yicJ_4	0.002073346	0.047275949	0.043856254	Inner membrane symporter YicJ
fruA	0.002828674	0.064551818	0.043820211	PTS system fructose-specific EIIB'BC component
trmB_2	0.001084366	0.024746936	0.043818181	tRNA (guanine-N(7)-)-methyltransferase
yliI	0.002790895	0.063740118	0.043785534	Aldose sugar dehydrogenase YliI
yhbY	0.0000447	0.001020228	0.043764985	RNA-binding protein YhbY
sad	0.002495044	0.057020289	0.043757119	Succinate semialdehyde dehydrogenase [NAD(P)+] Sad
sapA	0.001706524	0.039027247	0.043726464	Peptide transport periplasmic protein SapA
ybhS	0.003442697	0.078757068	0.043712862	Inner membrane transport permease YbhS
purM	0.002234504	0.051174833	0.043664123	Phosphoribosylformylglycinamidine cyclo-ligase
group_16455	0.003329274	0.076262549	0.043655419	hypothetical protein
ygaZ_1	0.001364621	0.031293388	0.043607322	Inner membrane protein YgaZ
prmA	0.001667305	0.038257786	0.043580811	Ribosomal protein L11 methyltransferase
pncC_2	0.001088319	0.02499468	0.043542017	Nicotinamide-nucleotide amidohydrolase PncC
oppA_2	0.00222249	0.051048112	0.043537172	Periplasmic oligopeptide-binding protein
frmA	0.002308765	0.053135397	0.043450596	S-(hydroxymethyl)glutathione dehydrogenase
yqjE	0.000821512	0.018907822	0.04344827	Inner membrane protein YqjE
adrB_2	0.001367479	0.031571728	0.04331341	Putative cyclic-di-GMP phosphodiesterase AdrB
ahr	0.002043057	0.047201431	0.043283794	Aldehyde reductase Ahr
group_3291	0.001523304	0.035198852	0.043277082	hypothetical protein
group_4251	0.001757592	0.040623047	0.043265873	Putative acetyltransferase
group_4271	0.002208356	0.051142302	0.043180613	hypothetical protein
dcyD	0.001797925	0.04164135	0.043176423	D-cysteine desulfhydrase
gmhA	0.001145573	0.026533623	0.043174374	Phosphoheptose isomerase
tar_4	0.001618204	0.037483285	0.04317134	Methyl-accepting chemotaxis protein II
kipI	0.003218127	0.074563274	0.043159679	Kinase A inhibitor
waaA	0.001598029	0.037064514	0.043114806	3-deoxy-D-manno-octulosonic acid transferase
trmA	0.001582787	0.036825517	0.042980722	tRNA/tmRNA (uracil-C(5))-methyltransferase
group_16469	0.003659671	0.085156566	0.04297579	hypothetical protein
group_17049	0.002295907	0.053461917	0.042944726	putative oxidoreductase
group_16990	0.002459863	0.057392427	0.042860404	hypothetical protein
fkpA	0.000857389	0.020069535	0.042720922	FKBP-type peptidyl-prolyl cis-trans isomerase FkpA
hslO	0.001646318	0.038589429	0.042662413	33 kDa chaperonin
tar_2	0.001941399	0.0455282	0.042641675	Methyl-accepting chemotaxis protein II
rraB	0.0000479	0.001125187	0.042596094	Regulator of ribonuclease activity B
cspB	0.00036389	0.008552048	0.042550097	Cold shock-like protein CspB
ypdA	0.002992753	0.070395575	0.042513365	Sensor histidine kinase YpdA
lpfB_3	0.000990374	0.023301817	0.042502025	putative fimbrial chaperone LpfB
malI_2	0.003660339	0.086128747	0.042498462	Maltose regulon regulatory protein MalI
tusA_2	0.001995711	0.046974571	0.042484917	Sulfurtransferase TusA
fliD	0.00233569	0.054993501	0.042472115	Flagellar hook-associated protein 2
rsxG	0.000902784	0.021260271	0.042463421	Electron transport complex subunit RsxG
wcaJ	0.003782538	0.089164589	0.04242197	UDP-glucose:undecaprenyl-phosphate glucose-1-phosphate transferase
truB	0.002986801	0.070497584	0.042367426	tRNA pseudouridine synthase B
yhjE_1	0.002709571	0.063985971	0.042346326	Inner membrane metabolite transport protein YhjE
group_4548	0.000885946	0.020931263	0.042326465	hypothetical protein
oprM	0.002567719	0.06072002	0.042287855	Outer membrane protein OprM
barA_2	0.001733638	0.041037455	0.042245261	Signal transduction histidine-protein kinase BarA
hscA	0.002211913	0.052463011	0.042161382	Chaperone protein HscA
alr	0.004085072	0.096899564	0.042157791	Alanine racemase, biosynthetic
group_16565	0.000266057	0.00631173	0.04215273	hypothetical protein
steT	0.001556587	0.036970829	0.042103116	Serine/threonine exchanger SteT
pagL	0.0026243	0.062363984	0.042080385	6-phospho-alpha-glucosidase
nrdE	0.002872989	0.068344052	0.042037146	Ribonucleoside-diphosphate reductase 2 subunit alpha
lptE	0.001179287	0.028119405	0.041938548	LPS-assembly lipoprotein LptE
group_4263	0.001738879	0.041479923	0.041920985	hypothetical protein
yjaB	0.000871521	0.020791874	0.041916405	putative N-acetyltransferase YjaB
mepH	0.002358327	0.056326437	0.041868927	Murein DD-endopeptidase MepH
ytfP	0.001245095	0.029741966	0.041863243	Gamma-glutamylcyclotransferase family protein ytfP
group_15825	0.001479755	0.035366613	0.04184045	hypothetical protein
group_4078	0.000810905	0.019396468	0.041806822	hypothetical protein
betB	0.002753667	0.06587879	0.041798998	NAD/NADP-dependent betaine aldehyde dehydrogenase
group_16932	0.0004849	0.011602633	0.041792206	hypothetical protein
rbsA_2	0.001545545	0.037005058	0.041765778	Ribose import ATP-binding protein RbsA
group_2374	0.003464897	0.083025229	0.041733067	hypothetical protein
group_3301	0.009091138	0.217982565	0.041705803	putative signaling protein
ydfK	0.00320723	0.076993562	0.041655816	putative membrane protein YdfK
ydcV_2	0.001289122	0.030953409	0.041647178	Inner membrane ABC transporter permease protein YdcV
cysC	0.001965041	0.047234423	0.041601891	Adenylyl-sulfate kinase
group_16668	0.002364848	0.05685192	0.041596623	hypothetical protein
folP	0.002773482	0.066746139	0.041552694	Dihydropteroate synthase
tyrP_2	0.002042828	0.049181621	0.041536412	Tyrosine-specific transport protein
apaH	0.003214362	0.077465444	0.041494141	Bis(5'-nucleosyl)-tetraphosphatase [symmetrical]
efeO	0.002533765	0.06111885	0.041456361	Iron uptake system component EfeO
zapD	0.000532811	0.012859202	0.041434217	Cell division protein ZapD
group_4444	0.00211396	0.051042324	0.041415825	hypothetical protein
rlpA	0.002524503	0.061012365	0.041376908	Endolytic peptidoglycan transglycosylase RlpA
crtI	0.00271244	0.065562337	0.041371926	Phytoene desaturase (lycopene-forming)
group_16768	0.001983192	0.047992482	0.041322983	Putative formate dehydrogenase
nupC_1	0.002409219	0.058471077	0.041203603	Nucleoside permease NupC
group_15782	0.002087876	0.050772427	0.041122248	hypothetical protein
znuC	0.001892268	0.04607292	0.041071146	Zinc import ATP-binding protein ZnuC
group_16078	0.002290063	0.055838266	0.041012425	hypothetical protein
yheS_2	0.001923823	0.046982927	0.040947283	putative ABC transporter ATP-binding protein YheS
fadI	0.002083653	0.050974865	0.040876091	3-ketoacyl-CoA thiolase
rsmE	0.001037205	0.025389287	0.040852083	Ribosomal RNA small subunit methyltransferase E
group_1988	0.001752443	0.04297492	0.040778265	Phytochrome-like protein cph2
rspR_2	0.002251245	0.055219759	0.04076883	HTH-type transcriptional repressor RspR
aat	0.002257103	0.055379927	0.040756706	Leucyl/phenylalanyl-tRNA--protein transferase
chiA_2	0.001946359	0.047773322	0.040741554	Chitinase A
argB	0.001318997	0.032389761	0.040722665	Acetylglutamate kinase
flhB	0.000832807	0.020451857	0.040720353	Flagellar biosynthetic protein FlhB
deoR	0.003169723	0.077850751	0.040715379	Deoxyribose operon repressor
mscS	0.002299507	0.056542241	0.04066883	Small-conductance mechanosensitive channel
treC	0.001954001	0.04807843	0.04064194	Trehalose-6-phosphate hydrolase
nirD	0.004587536	0.112904616	0.040631961	Nitrite reductase (NADH) small subunit
hyfA_1	0.001835082	0.045216405	0.040584419	Hydrogenase-4 component A
group_16652	0.000231972	0.005718261	0.040566897	hypothetical protein
setB	0.002488977	0.061408725	0.040531321	Sugar efflux transporter B
group_3317	0.001877336	0.046400421	0.040459454	hypothetical protein
fliH	0.000790301	0.019547011	0.040430762	Flagellar assembly protein FliH
araQ_3	0.001506338	0.03728413	0.040401579	L-arabinose transport system permease protein AraQ
group_16525	0.002792638	0.069136114	0.040393337	hypothetical protein
aaeA_2	0.002694603	0.066757727	0.040363908	p-hydroxybenzoic acid efflux pump subunit AaeA
dmlR_9	0.002826288	0.070116783	0.040308296	HTH-type transcriptional regulator DmlR
group_3290	0.003086375	0.076599779	0.040292217	hypothetical protein
rlmM	0.002383111	0.059162224	0.040280951	Ribosomal RNA large subunit methyltransferase M
bglY	0.0019773	0.049093284	0.040276384	Beta-galactosidase BglY
hcaT	0.001244312	0.030902392	0.040265864	putative 3-phenylpropionic acid transporter
yghU	0.001996259	0.049581972	0.040261783	Disulfide-bond oxidoreductase YghU
pgrR_3	0.001874448	0.046558549	0.040260021	HTH-type transcriptional regulator PgrR
mdtH_1	0.001407701	0.034986318	0.040235743	Multidrug resistance protein MdtH
bamB	0.001580534	0.039303657	0.040213409	Outer membrane protein assembly factor BamB
lexA_2	0.001895549	0.047142537	0.040208879	LexA repressor
sppA	0.001543614	0.038398098	0.040200275	Protease 4
pgpC	0.002091756	0.052117389	0.04013547	Phosphatidylglycerophosphatase C
recB	0.003013295	0.075154988	0.040094411	RecBCD enzyme subunit RecB
accA1	0.002748013	0.068571942	0.04007489	Acetyl-/propionyl-coenzyme A carboxylase alpha chain
gstB	0.003049678	0.076100151	0.040074533	Glutathione S-transferase GstB
rutB	0.002628058	0.065599686	0.040062057	Peroxyureidoacrylate/ureidoacrylate amidohydrolase RutB
tamB	0.001863195	0.046600791	0.039982036	Translocation and assembly module TamB
group_16765	0.0021436	0.053618692	0.039978602	hypothetical protein
aroC	0.002881995	0.072119815	0.039961213	Chorismate synthase
group_3120	0.002112985	0.052994709	0.039871627	hypothetical protein
por_2	0.001907973	0.047866281	0.039860477	Polyol:NADP oxidoreductase
galE	0.001553104	0.038971012	0.039852797	UDP-glucose 4-epimerase
malK_1	0.00135673	0.034110299	0.039774794	Maltose/maltodextrin import ATP-binding protein MalK
anmK	0.002282272	0.057383927	0.03977198	Anhydro-N-acetylmuramic acid kinase
cysW_2	0.001700836	0.042778296	0.039759315	Sulfate transport system permease protein CysW
epmC	0.000905672	0.022780144	0.039757094	Elongation factor P hydroxylase
cpxR	0.002053849	0.051697312	0.039728349	Transcriptional regulatory protein CpxR
gpmI	0.004092843	0.103321015	0.039612883	2,3-bisphosphoglycerate-independent phosphoglycerate mutase
rbsR	0.004246562	0.107269103	0.039587937	Ribose operon repressor
ftsN	0.001412319	0.035677079	0.039586179	Cell division protein FtsN
manZ	0.001784255	0.045157287	0.039512011	PTS system mannose-specific EIID component
rpe	0.00097435	0.024677693	0.039483021	Ribulose-phosphate 3-epimerase
ubiA	0.002556316	0.064747254	0.039481458	4-hydroxybenzoate octaprenyltransferase
nfo	0.002025543	0.051316772	0.039471358	Endonuclease 4
yigB	0.001091287	0.027719848	0.039368445	5-amino-6-(5-phospho-D-ribitylamino)uracil phosphatase YigB
nei	0.002345803	0.059621514	0.039344904	Endonuclease 8
group_4104	0.001158111	0.029460674	0.03931041	hypothetical protein
fadR_1	0.00139262	0.035497938	0.039231018	Fatty acid metabolism regulator protein
pasT	0.001424063	0.03630873	0.039220944	Persistence and stress-resistance toxin PasT
nemA_2	0.001733191	0.044222096	0.039192872	N-ethylmaleimide reductase
mgtB	0.002056952	0.052485422	0.039190926	Magnesium-transporting ATPase, P-type 1
group_5909	0.002128632	0.054353596	0.039162667	hypothetical protein
mdtK	0.003260697	0.083275277	0.039155648	Multidrug resistance protein MdtK
tauD_2	0.003337866	0.085401473	0.039084411	Alpha-ketoglutarate-dependent taurine dioxygenase
group_17037	0.002772961	0.070953539	0.039081362	hypothetical protein
xerC_4	0.002179539	0.055835684	0.039034873	Tyrosine recombinase XerC
sugB	0.0015214	0.038985685	0.039024573	Trehalose transport system permease protein SugB
panD	0.001357729	0.034799539	0.039015716	Aspartate 1-decarboxylase
dedD	0.001127913	0.02897949	0.038921095	Cell division protein DedD
hosA	0.002054474	0.052842934	0.038878885	Transcriptional regulator HosA
galK	0.002600898	0.066953324	0.038846438	Galactokinase
group_3348	0.000294874	0.007590809	0.038846162	hypothetical protein
flgC	0.000686491	0.017672198	0.038845803	Flagellar basal-body rod protein FlgC
group_16746	0.001470445	0.037885091	0.038813288	hypothetical protein
ibpB	0.001509893	0.039034131	0.038681342	Small heat shock protein IbpB
mdoB	0.001993289	0.051571749	0.038650792	Phosphoglycerol transferase I
eamA	0.002255397	0.058362587	0.038644564	putative amino-acid metabolite efflux pump
moeZ	0.002277344	0.059041939	0.038571625	putative adenylyltransferase/sulfurtransferase MoeZ
nuoJ	0.001508399	0.03913392	0.038544548	NADH-quinone oxidoreductase subunit J
rclR_3	0.000961997	0.025043419	0.038413166	RCS-specific HTH-type transcriptional activator RclR
nrdD	0.002282453	0.059446754	0.038394922	Anaerobic ribonucleoside-triphosphate reductase
gntK	0.000657911	0.017149512	0.038363252	Thermoresistant gluconokinase
group_4288	0.001605159	0.041851107	0.038354031	hypothetical protein
aroF	0.001797444	0.046898218	0.038326479	Phospho-2-dehydro-3-deoxyheptonate aldolase, Tyr-sensitive
ynaI	0.001114685	0.029087243	0.038322125	Low conductance mechanosensitive channel YnaI
lldR_2	0.00135089	0.035324444	0.038242343	Putative L-lactate dehydrogenase operon regulatory protein
galS	0.001350121	0.035362708	0.038179242	HTH-type transcriptional regulator GalS
gdhB	0.003497183	0.09162689	0.038167644	Glucose 1-dehydrogenase B
icd	0.001773843	0.046501936	0.038145567	Isocitrate dehydrogenase [NADP]
rcsA_2	0.000588267	0.01543007	0.038124722	Transcriptional regulatory protein RcsA
metR	0.001120251	0.029397605	0.03810689	HTH-type transcriptional regulator MetR
msrC	0.001817	0.047684298	0.038104795	Free methionine-R-sulfoxide reductase
group_4566	0.004033353	0.106000783	0.038050217	hypothetical protein
zitB	0.002450049	0.064393177	0.038048271	Zinc transporter ZitB
dctM	0.002902699	0.07641208	0.037987441	C4-dicarboxylate TRAP transporter large permease protein DctM
metP	0.000870432	0.022979954	0.037877871	Methionine import system permease protein MetP
hha	0.000351983	0.009308984	0.037811152	Hemolysin expression-modulating protein Hha
osmY_1	0.00160009	0.042510549	0.037639844	Osmoprotectant import permease protein OsmY
tsr_6	0.002220336	0.059010955	0.037625836	Methyl-accepting chemotaxis protein I
selA	0.001827556	0.04858816	0.037613201	L-seryl-tRNA(Sec) selenium transferase
rpsC	0.000337393	0.008971753	0.037606158	30S ribosomal protein S3
malP_3	0.001781916	0.047426841	0.037571894	PTS system maltose-specific EIICB component
aroG	0.002136562	0.056928587	0.037530569	Phospho-2-dehydro-3-deoxyheptonate aldolase, Phe-sensitive
purA	0.00074758	0.019944523	0.037482975	Adenylosuccinate synthetase
polB	0.002262751	0.060424939	0.037447302	DNA polymerase II
mtnN	0.002689093	0.071999689	0.037348674	5'-methylthioadenosine/S-adenosylhomocysteine nucleosidase
fadE	0.002032271	0.054430319	0.03733711	Acyl-coenzyme A dehydrogenase
yohK	0.002141462	0.057378686	0.037321554	Inner membrane protein YohK
nanA	0.00221426	0.059331821	0.037319946	N-acetylneuraminate lyase
thrC	0.002043918	0.054771382	0.037317264	Threonine synthase
metC_1	0.003097242	0.083003603	0.037314547	Cystathionine beta-lyase
yegE_2	0.001194499	0.032012962	0.037312992	putative diguanylate cyclase YegE
yrbG	0.00397276	0.106561247	0.037281471	Inner membrane protein YrbG
pncA_1	0.001787046	0.047965152	0.037257166	Nicotinamidase
acnA	0.002168915	0.058298786	0.037203427	Aconitate hydratase A
dusC	0.002488568	0.066921953	0.037186131	tRNA-dihydrouridine(16) synthase
iraP_1	0.000419901	0.011304099	0.037145928	Anti-adapter protein IraP
secB	0.000510094	0.013750974	0.037095114	Protein-export protein SecB
pilT	0.002664969	0.07200513	0.03701082	Twitching mobility protein
group_2370	0.002209807	0.059771109	0.036971163	hypothetical protein
arcB	0.000569017	0.015399041	0.03695148	Aerobic respiration control sensor protein ArcB
sufE	0.001980857	0.053618319	0.036943666	Cysteine desulfuration protein SufE
sufS	0.00260198	0.070445305	0.036936178	Cysteine desulfurase
trg_4	0.001481279	0.04011175	0.036928804	Methyl-accepting chemotaxis protein III
glpF	0.000988898	0.026795271	0.036905698	Glycerol uptake facilitator protein
gstA	0.001179042	0.031972741	0.036876477	Glutathione S-transferase GstA
nifJ	0.002380288	0.064550774	0.036874666	Pyruvate-flavodoxin oxidoreductase
araD	0.001179054	0.032005951	0.036838579	L-ribulose-5-phosphate 4-epimerase AraD
yehX	0.002173488	0.059156196	0.036741518	Glycine betaine uptake system ATP-binding protein YehX
menB	0.002833516	0.077143027	0.036730684	1,4-dihydroxy-2-naphthoyl-CoA synthase
queC	0.002552373	0.069700101	0.036619365	7-cyano-7-deazaguanine synthase
rpmC	0.000212733	0.005812747	0.036597697	50S ribosomal protein L29
pepQ	0.001927062	0.052675562	0.036583599	Xaa-Pro dipeptidase
astA	0.002108714	0.057664134	0.036568896	Arginine N-succinyltransferase
yhjH	0.001192673	0.032641412	0.036538651	Cyclic di-GMP phosphodiesterase YhjH
ycaO	0.001343144	0.036765896	0.036532335	Ribosomal protein S12 methylthiotransferase accessory factor YcaO
orn	0.001167099	0.031966712	0.03650983	Oligoribonuclease
phnH	0.000988651	0.027093133	0.03649082	Alpha-D-ribose 1-methylphosphonate 5-triphosphate synthase subunit PhnH
ycdF	0.002277396	0.062530066	0.036420808	Glucose 1-dehydrogenase 2
eae_1	0.003084611	0.084718167	0.036410268	Intimin
cysZ	0.002261716	0.06226096	0.03632639	Sulfate transporter CysZ
clsC	0.002240607	0.061740695	0.036290598	Cardiolipin synthase C
bcsC	0.001716186	0.047348543	0.036245804	Cellulose synthase operon protein C
yfgF_1	0.002121014	0.058557859	0.036220822	Cyclic di-GMP phosphodiesterase YfgF
ylaC	0.000658608	0.01819127	0.036204621	Inner membrane protein YlaC
lpxA	0.001336948	0.036966422	0.036166545	Acyl-[acyl-carrier-protein]--UDP-N-acetylglucosamine O-acyltransferase
lolD_1	0.002645413	0.073164229	0.036157189	Lipoprotein-releasing system ATP-binding protein LolD
priA	0.001582428	0.043781449	0.036143803	Primosomal protein N'
fis	0.0000782	0.00216677	0.036098175	DNA-binding protein Fis
cysJ_3	0.00085224	0.02360958	0.036097206	Sulfite reductase [NADPH] flavoprotein alpha-component
rplY	0.0000451	0.001251271	0.036065579	50S ribosomal protein L25
zupT	0.002814971	0.07820163	0.035996315	Zinc transporter ZupT
sugA	0.001733583	0.048230505	0.035943701	Trehalose transport system permease protein SugA
entS_2	0.002177329	0.060611306	0.035922812	Enterobactin exporter EntS
tesB	0.00208823	0.058258001	0.03584451	Acyl-CoA thioesterase 2
eno	0.00055616	0.015536472	0.03579708	Enolase
yjjP	0.001516046	0.042384017	0.035769289	Inner membrane protein YjjP
rcsC	0.001246384	0.034845183	0.035769178	Sensor histidine kinase RcsC
potH	0.002260671	0.063239978	0.035747491	Putrescine transport system permease protein PotH
ampH	0.000988764	0.027677816	0.035724078	D-alanyl-D-alanine-carboxypeptidase/endopeptidase AmpH
group_16496	0.001369589	0.038341226	0.035721062	hypothetical protein
dapF	0.001477221	0.041502987	0.035593125	Diaminopimelate epimerase
kpsM	0.000486433	0.013679387	0.03555959	Polysialic acid transport protein KpsM
mltG	0.002476147	0.069696637	0.035527493	Endolytic murein transglycosylase
yidC	0.001018708	0.028693906	0.035502582	Membrane protein insertase YidC
group_3328	0.003420157	0.096512396	0.035437492	hypothetical protein
zur	0.001743342	0.049207206	0.0354286	Zinc uptake regulation protein
fliP	0.001082984	0.030642733	0.035342279	Flagellar biosynthetic protein FliP
ogt	0.001658059	0.046943779	0.03532009	Methylated-DNA--protein-cysteine methyltransferase
fdhE	0.001443964	0.040974246	0.035240776	Protein FdhE
metE_1	0.001666413	0.047335482	0.035204309	5-methyltetrahydropteroyltriglutamate--homocysteine methyltransferase
aceK	0.001997585	0.056881484	0.035118364	Isocitrate dehydrogenase kinase/phosphatase
surE	0.001008287	0.028880841	0.03491197	5'/3'-nucleotidase SurE
pheT	0.000592749	0.017024059	0.034818313	Phenylalanine--tRNA ligase beta subunit
wecG	0.001127809	0.032492075	0.034710273	UDP-N-acetyl-D-mannosaminuronic acid transferase
group_16646	0.000659096	0.018988914	0.034709525	hypothetical protein
dppC	0.001400342	0.040437457	0.034629835	Dipeptide transport system permease protein DppC
gsiC_1	0.001850922	0.053456963	0.034624534	Glutathione transport system permease protein GsiC
group_15519	0.000686094	0.019849551	0.03456471	hypothetical protein
ohrR	0.0006481	0.018777731	0.034514264	Organic hydroperoxide resistance transcriptional regulator
comR	0.000882388	0.025581336	0.034493423	HTH-type transcriptional repressor ComR
yedI	0.00104394	0.030299036	0.03445457	Inner membrane protein YedI
fruB	0.00162406	0.047143999	0.034448931	Multiphosphoryl transfer protein
matP	0.000723099	0.021000702	0.034432156	Macrodomain Ter protein
serS	0.00055051	0.016013314	0.034378296	Serine--tRNA ligase
hemG	0.002380972	0.069292593	0.034361134	Protoporphyrinogen IX dehydrogenase [menaquinone]
mtnC	0.00294064	0.085663641	0.034327744	Enolase-phosphatase E1
emtA	0.000548834	0.015999564	0.034303073	Endo-type membrane-bound lytic murein transglycosylase A
group_16742	0.002849304	0.083140367	0.034271005	hypothetical protein
amiB	0.002429956	0.07094073	0.034253324	N-acetylmuramoyl-L-alanine amidase AmiB
proP_1	0.003119994	0.091125611	0.034238388	Proline/betaine transporter
gbpR	0.001071535	0.031325973	0.034205963	HTH-type transcriptional regulator GbpR
group_16895	0.002185973	0.063968994	0.034172383	hypothetical protein
aas	0.001234283	0.036136771	0.034155887	Bifunctional protein Aas
hxlR	0.001021598	0.029950923	0.034109052	HTH-type transcriptional activator HxlR
rplW	0.0000428	0.001256552	0.034090929	50S ribosomal protein L23
yhjE_2	0.001565178	0.045938146	0.034071423	Inner membrane metabolite transport protein YhjE
puuA_1	0.002040545	0.05989244	0.034070168	Gamma-glutamylputrescine synthetase PuuA
ycjG	0.002775772	0.081586949	0.03402226	L-Ala-D/L-Glu epimerase
cysS	0.002056939	0.060505419	0.033995947	Cysteine--tRNA ligase
cysT	0.000552125	0.016252924	0.033970801	Sulfate transport system permease protein CysT
frdA	0.00303184	0.089380365	0.033920651	Fumarate reductase flavoprotein subunit
group_16376	0.002285675	0.067468447	0.033877689	Acetyltransferase Pat
group_2711	0.000974079	0.028781152	0.033844326	Ferredoxin--NADP reductase
htpX_2	0.001707379	0.050462426	0.033834658	Protease HtpX
yecS_1	0.001280168	0.037874948	0.033799856	L-cystine transport system permease protein YecS
pepP	0.001472406	0.043588745	0.033779504	Xaa-Pro aminopeptidase
ptrB	0.001619559	0.048050331	0.033705474	Protease 2
envC	0.001118499	0.033212042	0.03367751	Murein hydrolase activator EnvC
gltI	0.001100857	0.032718655	0.033646161	Glutamate/aspartate import solute-binding protein
ttcA	0.001925861	0.057505135	0.033490244	tRNA 2-thiocytidine biosynthesis protein TtcA
yibH	0.003147073	0.09407725	0.033452012	Inner membrane protein YibH
sdiA	0.000439175	0.013176494	0.033330154	Regulatory protein SdiA
group_16711	0.001291803	0.038763655	0.0333251	hypothetical protein
group_17047	0.000735845	0.022104547	0.033289292	hypothetical protein
tcdA	0.001242324	0.037326746	0.033282413	tRNA threonylcarbamoyladenosine dehydratase
maa	0.00246808	0.074210875	0.033257659	Maltose O-acetyltransferase
sstT	0.001893472	0.056953581	0.033245889	Serine/threonine transporter SstT
panC	0.002729111	0.082178445	0.033209569	Pantothenate synthetase
yeaD	0.001955497	0.05893041	0.03318315	Putative glucose-6-phosphate 1-epimerase
wzc	0.001134315	0.034185799	0.033180882	Tyrosine-protein kinase wzc
cysI	0.001940433	0.058496059	0.033172025	Sulfite reductase [NADPH] hemoprotein beta-component
dacD	0.002655238	0.080080527	0.033157103	D-alanyl-D-alanine carboxypeptidase DacD
group_4509	0.001053554	0.031797629	0.033133111	hypothetical protein
potA_3	0.002385742	0.072030992	0.033121055	Spermidine/putrescine import ATP-binding protein PotA
purD	0.002166194	0.065414756	0.033114757	Phosphoribosylamine--glycine ligase
group_16911	0.001353836	0.040917808	0.033086714	NAD(P)H dehydrogenase (quinone)
mrcA	0.001331256	0.040405547	0.032947357	Penicillin-binding protein 1A
metN_3	0.00175887	0.05342116	0.0329246	Methionine import ATP-binding protein MetN
mdoC	0.002073475	0.063056502	0.032882807	Glucans biosynthesis protein C
ydhC	0.002079797	0.063298064	0.032857198	Inner membrane transport protein YdhC
pstA	0.000878916	0.02681242	0.032780181	Phosphate transport system permease protein PstA
ilvD	0.002517814	0.076947183	0.032721324	Dihydroxy-acid dehydratase
glmU_2	0.002280006	0.069745477	0.032690372	Bifunctional protein GlmU
yfcE	0.000477938	0.014621192	0.032688013	Phosphodiesterase YfcE
nagZ	0.001633597	0.05001955	0.032659163	Beta-hexosaminidase
rcnB	0.002164827	0.066291785	0.032656034	Nickel/cobalt homeostasis protein RcnB
hpt	0.000993468	0.030422969	0.032655207	Hypoxanthine phosphoribosyltransferase
corC_4	0.001305465	0.040033897	0.032609	Magnesium and cobalt efflux protein CorC
nodD2_2	0.00207939	0.063843549	0.032570088	Nodulation protein D 2
group_4539	0.002750954	0.08447024	0.032567134	hypothetical protein
aroA	0.001131042	0.034731361	0.032565439	3-phosphoshikimate 1-carboxyvinyltransferase
lysO	0.001112352	0.03421523	0.032510445	Lysine exporter LysO
prc	0.001521762	0.046814984	0.032505878	Tail-specific protease
prlC	0.001836653	0.056788499	0.032341994	Oligopeptidase A
sodC	0.001596872	0.04939833	0.032326441	Superoxide dismutase [Cu-Zn]
nfsB	0.001272598	0.039532395	0.032191281	Oxygen-insensitive NAD(P)H nitroreductase
licC_5	0.001613448	0.050210964	0.032133374	Lichenan permease IIC component
wzyE	0.001366703	0.042585932	0.032092817	putative ECA polymerase
birA_2	0.001164966	0.036313498	0.032080811	Bifunctional ligase/repressor BirA
luxS	0.001179326	0.036762416	0.032079661	S-ribosylhomocysteine lyase
rhlE	0.001303412	0.040631681	0.032078706	ATP-dependent RNA helicase RhlE
nfi	0.00077969	0.024333816	0.032041414	Endonuclease V
cdaR	0.001960012	0.061264752	0.031992484	Carbohydrate diacid regulator
group_17031	0.001476795	0.046205152	0.031961698	Extracellular serine protease
efe	0.001534268	0.048032407	0.031942351	2-oxoglutarate-dependent ethylene/succinate-forming enzyme
group_4169	0.001579909	0.049463069	0.031941179	hypothetical protein
group_4264	0.002025416	0.063457702	0.031917579	putative metallo-hydrolase
malK_2	0.002063942	0.064768322	0.031866531	Maltose/maltodextrin import ATP-binding protein MalK
yceI	0.001188577	0.037311859	0.031855199	Protein YceI
gabR_2	0.002083554	0.065644631	0.031739905	HTH-type transcriptional regulatory protein GabR
group_16738	0.001863816	0.05876243	0.031717821	hypothetical protein
narL_2	0.000654302	0.020648583	0.031687488	Nitrate/nitrite response regulator protein NarL
ttdT	0.001614341	0.051084676	0.031601271	L-tartrate/succinate antiporter
gsiB_3	0.001631101	0.051618455	0.031599188	Glutathione-binding protein GsiB
uidB	0.001273204	0.040302008	0.031591571	Glucuronide carrier protein
araE	0.001127009	0.035727766	0.031544336	Arabinose-proton symporter
licC_1	0.000844125	0.026813234	0.031481645	Lichenan permease IIC component
rnhB	0.001667305	0.052972914	0.031474675	Ribonuclease HII
pyrI	0.001288357	0.040971552	0.031445162	Aspartate carbamoyltransferase regulatory chain
yeeA	0.00225661	0.071860969	0.031402443	Inner membrane protein YeeA
ftsQ	0.001050344	0.033525201	0.03132998	Cell division protein FtsQ
grpE	0.000714309	0.022824331	0.031295925	Protein GrpE
yfcD	0.001213078	0.0388063	0.031259817	putative Nudix hydrolase YfcD
group_17105	0.001278271	0.040925413	0.031234159	hypothetical protein
eda	0.001324469	0.042434555	0.031212035	KHG/KDPG aldolase
hmuT	0.002638858	0.08459279	0.03119483	Hemin-binding periplasmic protein HmuT
pckA	0.001511773	0.048593681	0.031110477	Phosphoenolpyruvate carboxykinase (ATP)
ileS	0.001007952	0.032420264	0.031090192	Isoleucine--tRNA ligase
yesO	0.001676032	0.053951914	0.031065293	Putative ABC transporter substrate-binding protein YesO
mltC	0.001123252	0.036159693	0.031063646	Membrane-bound lytic murein transglycosylase C
araG	0.002020636	0.065383296	0.030904475	Arabinose import ATP-binding protein AraG
metH	0.001761235	0.057173806	0.030804934	Methionine synthase
livH_1	0.002636191	0.085588022	0.030800937	High-affinity branched-chain amino acid transport system permease protein LivH
group_16831	0.001615472	0.052503893	0.030768609	6-deoxy-6-sulfogluconolactonase
rlmJ	0.001179916	0.038387095	0.030737298	Ribosomal RNA large subunit methyltransferase J
glnQ_3	0.001787218	0.058179955	0.030718792	Glutamine transport ATP-binding protein GlnQ
yhaH	0.00190137	0.062050226	0.030642433	Inner membrane protein YhaH
group_5942	0.000425155	0.013903123	0.030579803	hypothetical protein
rluD	0.001201788	0.039314851	0.030568304	Ribosomal large subunit pseudouridine synthase D
group_1225	0.000679566	0.022267687	0.030518039	hypothetical protein
group_4113	0.004010971	0.13159054	0.030480696	hypothetical protein
group_4274	0.001006242	0.033014373	0.030478892	hypothetical protein
group_16453	0.001614501	0.052974673	0.030476848	hypothetical protein
group_3072	0.003523644	0.1156326	0.030472752	hypothetical protein
recD	0.002369055	0.077745853	0.030471783	RecBCD enzyme subunit RecD
group_3420	0.001496622	0.049160594	0.030443525	putative ABC transporter-binding protein
tibC	0.001180325	0.038773034	0.030441896	Glycosyltransferase TibC
recF_1	0.001727723	0.056775903	0.030430571	DNA replication and repair protein RecF
putA	0.001818665	0.059808618	0.030408075	Bifunctional protein PutA
nagA	0.001490284	0.049057546	0.030378282	N-acetylglucosamine-6-phosphate deacetylase
cho	0.001030849	0.033951844	0.030362096	Excinuclease cho
dnaQ	0.001429485	0.047114327	0.030340773	DNA polymerase III subunit epsilon
mnmE	0.000983518	0.032426076	0.030331097	tRNA modification GTPase MnmE
lutR_2	0.001908928	0.062993715	0.030303464	HTH-type transcriptional regulator LutR
serB	0.001618146	0.053430699	0.03028495	Phosphoserine phosphatase
fliT	0.00139527	0.046270754	0.030154477	Flagellar protein FliT
htpG_2	0.001573731	0.052253942	0.030116988	Chaperone protein HtpG
fliS	0.000765853	0.025483684	0.030052682	Flagellar protein FliS
group_16322	0.000520995	0.017349514	0.030029347	hypothetical protein
moaB	0.001526663	0.050843062	0.030026973	Molybdenum cofactor biosynthesis protein B
exbB_2	0.001134999	0.037847229	0.029988947	Biopolymer transport protein ExbB
icaB	0.002902983	0.096813639	0.029985267	Poly-beta-1,6-N-acetyl-D-glucosamine N-deacetylase
group_3202	0.00192587	0.064237181	0.029980613	hypothetical protein
group_4470	0.00298914	0.09979306	0.029953385	hypothetical protein
cyoE	0.000707422	0.023623959	0.029945116	Protoheme IX farnesyltransferase
recJ	0.001516712	0.050650417	0.029944709	Single-stranded-DNA-specific exonuclease RecJ
group_15880	0.001034496	0.034558144	0.029934945	hypothetical protein
ggt	0.001943433	0.064959695	0.029917516	Gamma-glutamyltranspeptidase
dgoD	0.001958487	0.06549497	0.029902863	D-galactonate dehydratase
ycfH	0.001968775	0.065873731	0.0298871	putative metal-dependent hydrolase YcfH
yniC	0.001836924	0.061470981	0.029882786	2-deoxyglucose-6-phosphate phosphatase
hemC	0.002145136	0.071827831	0.029864975	Porphobilinogen deaminase
artQ_1	0.001433123	0.048174448	0.029748604	Arginine ABC transporter permease protein ArtQ
ispH	0.000971157	0.032673181	0.029723358	4-hydroxy-3-methylbut-2-enyl diphosphate reductase
ybaL	0.001587029	0.053403484	0.029717702	Inner membrane protein YbaL
kup	0.002382683	0.080196491	0.029710566	Low affinity potassium transport system protein kup
tyrR	0.002010874	0.067711975	0.02969747	Transcriptional regulatory protein TyrR
aidB	0.001987576	0.066950841	0.029687094	Putative acyl-CoA dehydrogenase AidB
mppA	0.001761577	0.059363187	0.029674561	Periplasmic murein peptide-binding protein
murJ	0.001201929	0.040519903	0.029662691	putative lipid II flippase MurJ
cysQ	0.001452215	0.049005656	0.029633613	3'(2'),5'-bisphosphate nucleotidase CysQ
cobB	0.001757143	0.059329533	0.029616668	NAD-dependent protein deacylase
pdxA	0.001160131	0.039184661	0.029606773	4-hydroxythreonine-4-phosphate dehydrogenase
mdlB	0.001615478	0.05457043	0.029603535	Multidrug resistance-like ATP-binding protein MdlB
group_16101	0.000399512	0.013506241	0.029579832	hypothetical protein
malK_3	0.000616309	0.020866976	0.029535148	Maltose/maltodextrin import ATP-binding protein MalK
glnH_1	0.001075392	0.036511954	0.029453156	Glutamine-binding periplasmic protein
ybdK	0.001694813	0.057588629	0.029429639	Putative glutamate--cysteine ligase 2
yghA_2	0.001086774	0.036965852	0.029399413	putative oxidoreductase YghA
yihG	0.001134194	0.038607237	0.029377758	putative acyltransferase YihG
group_4080	0.001441301	0.049072205	0.029371028	Inner membrane symporter YicJ
adk	0.000873927	0.029776691	0.029349357	Adenylate kinase
kdgR_1	0.001155065	0.039366064	0.029341653	Transcriptional regulator KdgR
malI_1	0.001979302	0.067457935	0.029341284	Maltose regulon regulatory protein MalI
kduD_2	0.001441751	0.049154765	0.029330857	2-dehydro-3-deoxy-D-gluconate 5-dehydrogenase
group_16855	0.001386261	0.047342294	0.02928166	hypothetical protein
ttuB_1	0.001476328	0.050438869	0.029269648	Putative tartrate transporter
thiC	0.002338819	0.080249003	0.029144526	Phosphomethylpyrimidine synthase
map	0.001071443	0.036883751	0.029049198	Methionine aminopeptidase
malQ	0.001892552	0.065186678	0.0290328	4-alpha-glucanotransferase
yhaI	0.000575435	0.019848409	0.028991511	hypothetical protein
malP_2	0.002140062	0.073871029	0.028970248	Maltodextrin phosphorylase
dtpA	0.000969529	0.033470118	0.028966992	Dipeptide and tripeptide permease A
acpH	0.001894016	0.065526991	0.028904365	Acyl carrier protein phosphodiesterase
ptsI	0.000444555	0.015398357	0.028870283	Phosphoenolpyruvate-protein phosphotransferase
rna	0.001840742	0.063774517	0.028863279	Ribonuclease I
padC	0.00142435	0.049353586	0.028860107	Phenolic acid decarboxylase PadC
mcbR	0.001347828	0.046703289	0.028859377	HTH-type transcriptional regulator McbR
mreC	0.000715616	0.024801625	0.028853589	Cell shape-determining protein MreC
wecF	0.001372988	0.047858352	0.028688573	TDP-N-acetylfucosamine:lipid II N-acetylfucosaminyltransferase
sapC	0.002107395	0.073508121	0.028668867	Putrescine export system permease protein SapC
lpxB	0.001374497	0.048022387	0.02862201	Lipid-A-disaccharide synthase
pheA	0.001222724	0.042813878	0.028559063	P-protein
cbs	0.001670163	0.058573741	0.028513855	Putative cystathionine beta-synthase
rsgA	0.001151866	0.040409997	0.028504492	Small ribosomal subunit biogenesis GTPase RsgA
flk	0.001054751	0.037037998	0.028477527	Flagellar regulator flk
rimO_1	0.001522273	0.053476094	0.028466415	Ribosomal protein S12 methylthiotransferase RimO
exoX	0.001607321	0.056572949	0.028411479	Exodeoxyribonuclease 10
dgt	0.001410169	0.049652045	0.028401023	Deoxyguanosinetriphosphate triphosphohydrolase
group_4158	0.000150709	0.005312864	0.02836685	hypothetical protein
yihS	0.002411771	0.085075902	0.028348464	Sulfoquinovose isomerase
purH	0.001132338	0.039983654	0.028320012	Bifunctional purine biosynthesis protein PurH
group_5997	0.001634497	0.057719535	0.028317925	Periplasmic dipeptide transport protein
efeU	0.00211958	0.074857897	0.028314714	Ferrous iron permease EfeU
yebE	0.00200701	0.070886389	0.028313045	Inner membrane protein YebE
gabT	0.001140277	0.040287792	0.028303296	4-aminobutyrate aminotransferase GabT
ugpC_2	0.001229954	0.043482164	0.028286395	sn-glycerol-3-phosphate import ATP-binding protein UgpC
galR_2	0.002203179	0.077953886	0.028262595	HTH-type transcriptional regulator GalR
mdtC	0.002098591	0.074440574	0.028191497	Multidrug resistance protein MdtC
mnmG	0.00200518	0.071254384	0.028141151	tRNA uridine 5-carboxymethylaminomethyl modification enzyme MnmG
dtd	0.001145748	0.040830668	0.028060957	D-aminoacyl-tRNA deacylase
pepN	0.001956639	0.069817156	0.028025191	Aminopeptidase N
group_6065	0.00182712	0.065196446	0.028024843	hypothetical protein
group_3067	0.003007912	0.10741563	0.028002554	hypothetical protein
rlmB_2	0.001159826	0.041484716	0.0279579	23S rRNA (guanosine-2'-O-)-methyltransferase RlmB
sbcB	0.001264727	0.0452447	0.027953043	Exodeoxyribonuclease I
pagP	0.001028669	0.036813841	0.027942452	Lipid A palmitoyltransferase PagP
purR	0.003313409	0.118645718	0.027926914	HTH-type transcriptional repressor PurR
mdoG	0.001060319	0.038091692	0.027835978	Glucans biosynthesis protein G
smg	0.00014381	0.005166362	0.027835896	Protein Smg
group_17158	0.000647128	0.023292193	0.027783045	hypothetical protein
secM	0.000302355	0.010892341	0.027758542	Secretion monitor
group_15942	0.000534665	0.019261613	0.02775804	hypothetical protein
group_15698	0.001212354	0.043829995	0.027660364	hypothetical protein
gcvP	0.001038418	0.037607096	0.027612278	Glycine dehydrogenase (decarboxylating)
group_15975	0.000391275	0.014198831	0.027556823	hypothetical protein
katE	0.002605354	0.094648576	0.027526604	Catalase HPII
deoC	0.001569263	0.057220221	0.027424968	Deoxyribose-phosphate aldolase
[truncated: 1,305 more rows]
