# Supplementary material for: Pan-genome diversification and recombination in Cronobacter sakazakii, an opportunistic pathogen in neonates, and insights to its xerotolerant lifestyle
Source: BMC Microbiol. 2019 Dec 27;19:306. doi: 10.1186/s12866-019-1664-7 (PMC6935241; doi:10.1186/s12866-019-1664-7)
Supplement: Supplementary file 9 — Additional file 9: Table S6. Accessory genes found exclusively in each sequence cluster [file 12866_2019_1664_MOESM9_ESM.xlsx]

## Sheet: SC 1 specific
Gene	Annotation
group_14680	hypothetical protein
group_5874	putative HTH-type transcriptional regulator YbaQ
group_5886	Anaerobic dimethyl sulfoxide reductase chain C
ndhI	NAD(P)H-quinone oxidoreductase subunit I, chloroplastic
group_5908	hypothetical protein
group_5984	hypothetical protein
group_5993	hypothetical protein
menH_2	2-succinyl-6-hydroxy-2,4-cyclohexadiene-1-carboxylate synthase
group_3329	hypothetical protein
group_4543	hypothetical protein
group_4544	hypothetical protein
group_2989	hypothetical protein
group_3164	hypothetical protein
group_4237	hypothetical protein
group_5996	Protease 3
group_6051	hypothetical protein
group_9431	hypothetical protein
group_5866	Actin cross-linking toxin VgrG1
group_5998	hypothetical protein
group_6050	hypothetical protein
group_6285	Prophage integrase IntA
group_9373	hypothetical protein
group_1281	hypothetical protein
group_2031	Capsular polysaccharide phosphotransferase cps12A
group_9412	hypothetical protein
group_9413	hypothetical protein
group_9381	hypothetical protein
group_1283	hypothetical protein
group_1481	hypothetical protein
kpsM_2	Polysialic acid transport protein KpsM
group_5862	hypothetical protein
group_5863	hypothetical protein
group_13374	hypothetical protein
group_14005	hypothetical protein
dpnA	Modification methylase DpnIIB
group_14029	hypothetical protein
group_363	hypothetical protein
group_3965	hypothetical protein
group_4599	hypothetical protein
group_5884	RNA chaperone ProQ
group_6291	hypothetical protein
group_9406	hypothetical protein
group_9411	hypothetical protein
group_9440	hypothetical protein
group_9447	hypothetical protein
group_9448	hypothetical protein
group_13372	DNA-invertase hin
group_13375	hypothetical protein
group_13377	hypothetical protein
group_13383	hypothetical protein
group_13386	hypothetical protein
group_13388	hypothetical protein
group_13449	hypothetical protein
group_13953	hypothetical protein
group_13954	hypothetical protein
group_13955	hypothetical protein
group_13956	hypothetical protein
group_13957	hypothetical protein
group_14021	hypothetical protein
group_14022	hypothetical protein
group_14023	hypothetical protein
group_14024	hypothetical protein
group_14025	hypothetical protein
group_14026	Tyrosine recombinase XerC
group_14027	hypothetical protein
group_14028	hypothetical protein
group_14037	hypothetical protein
group_2986	hypothetical protein
group_4582	hypothetical protein
group_4593	hypothetical protein
group_5794	hypothetical protein
group_5798	hypothetical protein
group_5801	hypothetical protein
group_6025	Exodeoxyribonuclease 8
group_6082	hypothetical protein
group_6083	hypothetical protein
group_6084	hypothetical protein
group_6085	hypothetical protein
group_6158	hypothetical protein
group_629	hypothetical protein
group_11265	hypothetical protein
group_13958	hypothetical protein
group_13983	hypothetical protein
group_14030	DNA primase TraC
group_14034	hypothetical protein
group_1765	hypothetical protein
group_2625	hypothetical protein
group_2647	hypothetical protein
group_2648	hypothetical protein
group_3134	hypothetical protein
group_4209	hypothetical protein
group_4210	hypothetical protein
group_439	hypothetical protein
group_4600	hypothetical protein
group_516	hypothetical protein
group_5565	hypothetical protein
group_5831	hypothetical protein
group_5948	hypothetical protein
group_5949	hypothetical protein
mutL_1	DNA mismatch repair protein MutL
group_5951	hypothetical protein
group_5952	hypothetical protein
group_5953	hypothetical protein
group_5954	hypothetical protein
group_6122	hypothetical protein
group_6123	hypothetical protein
group_6124	hypothetical protein
group_6125	hypothetical protein
group_6126	hypothetical protein
group_6127	hypothetical protein
group_6143	hypothetical protein
group_6144	hypothetical protein
group_6145	hypothetical protein
group_6146	hypothetical protein
group_6147	hypothetical protein
recQ_2	ATP-dependent DNA helicase RecQ
group_6151	hypothetical protein
group_6152	hypothetical protein
group_6176	hypothetical protein
group_6215	hypothetical protein
group_6216	hypothetical protein
group_6217	hypothetical protein
group_6219	hypothetical protein
group_6225	hypothetical protein
group_6238	hypothetical protein
group_6239	hypothetical protein
group_6240	hypothetical protein
group_6241	hypothetical protein
group_6242	hypothetical protein
group_6243	hypothetical protein
group_6275	hypothetical protein
group_6276	hypothetical protein
group_6283	hypothetical protein
group_6284	hypothetical protein
group_654	hypothetical protein
group_9375	hypothetical protein
rutC_1	Putative aminoacrylate peracid reductase RutC
group_9434	hypothetical protein
group_9435	hypothetical protein
group_9437	hypothetical protein
group_9438	hypothetical protein
group_1060	hypothetical protein
group_11260	hypothetical protein
group_115	hypothetical protein
ftsH4_1	ATP-dependent zinc metalloprotease FtsH 4
group_1279	hypothetical protein
group_13385	hypothetical protein
group_13390	hypothetical protein
group_13398	hypothetical protein
group_13448	hypothetical protein
group_13450	hypothetical protein
group_13856	hypothetical protein
group_13959	hypothetical protein
group_13960	hypothetical protein
group_13961	hypothetical protein
group_13962	hypothetical protein
group_13963	hypothetical protein
group_13964	hypothetical protein
group_13965	hypothetical protein
group_13966	hypothetical protein
group_13967	hypothetical protein
group_13968	hypothetical protein
group_13969	hypothetical protein
mltD_1	Membrane-bound lytic murein transglycosylase D
group_13971	hypothetical protein
group_13972	hypothetical protein
group_13973	hypothetical protein
group_13974	hypothetical protein
group_13975	hypothetical protein
group_13976	hypothetical protein
group_13977	hypothetical protein
group_13978	hypothetical protein
group_13979	hypothetical protein
group_13980	hypothetical protein
group_13981	hypothetical protein
group_13982	hypothetical protein
group_13984	hypothetical protein
spkB	Serine/threonine-protein kinase B
group_13986	hypothetical protein
group_13987	hypothetical protein
group_13988	hypothetical protein
group_13989	hypothetical protein
group_13990	hypothetical protein
group_13991	hypothetical protein
group_13992	putative HTH-type transcriptional regulator
group_13993	hypothetical protein
group_13994	hypothetical protein
group_13995	hypothetical protein
group_13996	hypothetical protein
group_13997	hypothetical protein
ssb_3	Single-stranded DNA-binding protein
group_13999	DNA primase TraC
group_14000	hypothetical protein
group_14001	hypothetical protein
group_14002	hypothetical protein
group_14003	hypothetical protein
group_14004	hypothetical protein
group_14007	hypothetical protein
glgS_2	Surface composition regulator
group_14009	hypothetical protein
group_14010	hypothetical protein
group_14011	hypothetical protein
group_14012	hypothetical protein
group_14013	hypothetical protein
group_14014	hypothetical protein
group_14015	hypothetical protein
group_14016	hypothetical protein
group_14017	hypothetical protein
group_14018	Serine recombinase PinR
group_14019	hypothetical protein
group_14020	hypothetical protein
group_14031	hypothetical protein
group_14032	Exodeoxyribonuclease 8
group_14033	hypothetical protein
group_14035	hypothetical protein
group_14036	hypothetical protein
group_14038	hypothetical protein
group_14039	hypothetical protein
group_14040	hypothetical protein
group_14041	hypothetical protein
group_14042	hypothetical protein
group_14043	hypothetical protein
group_14044	hypothetical protein
group_14045	hypothetical protein
group_14046	hypothetical protein
group_14047	hypothetical protein
group_14048	hypothetical protein
group_14049	hypothetical protein
group_14050	Tyrosine recombinase XerC
group_14051	hypothetical protein
group_14052	hypothetical protein
group_14053	hypothetical protein
group_14054	hypothetical protein
group_14055	hypothetical protein
group_14056	hypothetical protein
group_14057	hypothetical protein
group_14058	hypothetical protein
group_14059	hypothetical protein
group_14060	hypothetical protein
group_14061	hypothetical protein
group_14062	hypothetical protein
group_14063	hypothetical protein
group_14064	hypothetical protein
group_14065	hypothetical protein
group_14066	hypothetical protein
group_14067	putative BsuMI modification methylase subunit YdiO
group_14068	hypothetical protein
group_14069	hypothetical protein
group_14070	hypothetical protein
group_14071	hypothetical protein
group_14072	Prophage tail fiber assembly protein TfaE
group_14073	hypothetical protein
group_1435	hypothetical protein
group_14488	hypothetical protein
group_14489	hypothetical protein
group_14490	hypothetical protein
group_14491	hypothetical protein
group_14492	hypothetical protein
group_14493	hypothetical protein
group_14494	hypothetical protein
group_14495	DNA adenine methylase
group_14496	hypothetical protein
group_14497	DNA damage-inducible protein I
group_14498	hypothetical protein
group_14499	hypothetical protein
group_14500	hypothetical protein
group_14501	hypothetical protein
group_14502	hypothetical protein
group_14503	hypothetical protein
group_14504	hypothetical protein
group_14505	hypothetical protein
group_14506	hypothetical protein
group_14507	Lysozyme RrrD
group_14508	hypothetical protein
group_14509	hypothetical protein
group_14510	hypothetical protein
group_14511	hypothetical protein
group_14512	hypothetical protein
group_14513	hypothetical protein
group_14514	hypothetical protein
group_14515	hypothetical protein
group_14516	hypothetical protein
group_14517	Prophage tail fiber assembly protein TfaE
gpFI_2	Putative prophage major tail sheath protein
group_14519	hypothetical protein
group_14520	hypothetical protein
ltrA_1	Group II intron-encoded protein LtrA
group_14522	Putative transposon Tn552 DNA-invertase bin3
group_14531	Putative defective protein IntQ
group_14532	hypothetical protein
group_14533	hypothetical protein
group_14534	hypothetical protein
group_14535	hypothetical protein
group_14536	putative HTH-type transcriptional regulator
group_14537	hypothetical protein
group_14538	hypothetical protein
group_14539	LexA repressor
group_14540	hypothetical protein
group_14541	Crossover junction endodeoxyribonuclease RusA
group_14542	Chaperone protein DnaJ
nikR	Putative nickel-responsive regulator
group_14544	hypothetical protein
group_14545	hypothetical protein
group_14546	hypothetical protein
group_14547	hypothetical protein
group_14548	hypothetical protein
group_14549	hypothetical protein
group_14550	hypothetical protein
group_14551	hypothetical protein
group_14552	hypothetical protein
group_14553	hypothetical protein
group_14554	hypothetical protein
group_14555	hypothetical protein
group_14556	hypothetical protein
group_14557	hypothetical protein
group_14558	hypothetical protein
group_14559	hypothetical protein
group_14560	hypothetical protein
group_14561	hypothetical protein
group_14562	hypothetical protein
group_14563	hypothetical protein
group_14564	hypothetical protein
group_14567	Modification methylase DpnIIB
dnaJ_3	Chaperone protein DnaJ
group_14573	hypothetical protein
group_14574	hypothetical protein
group_14576	hypothetical protein
group_14577	hypothetical protein
group_14578	hypothetical protein
group_14579	hypothetical protein
group_14580	hypothetical protein
group_14581	hypothetical protein
group_14582	hypothetical protein
group_14583	hypothetical protein
group_14584	DNA damage-inducible protein I
group_14585	Tyrosine recombinase XerC
tolC_2	Outer membrane protein TolC
group_14609	hypothetical protein
group_14610	Tyrosine recombinase XerD
group_14612	hypothetical protein
group_14613	hypothetical protein
ccdB	Toxin CcdB
ccdA	Antitoxin CcdA
group_14616	tRNA(fMet)-specific endonuclease VapC
group_14617	hypothetical protein
group_14618	hypothetical protein
group_14619	hypothetical protein
group_14623	hypothetical protein
clsA_2	Major cardiolipin synthase ClsA
hspA_2	Spore protein SP21
group_14626	hypothetical protein
group_14627	hypothetical protein
tnsE	Transposon Tn7 transposition protein TnsE
group_14629	hypothetical protein
group_14630	Transposon Tn7 transposition protein TnsC
group_14631	Transposon Tn7 transposition protein TnsB
group_14632	Transposon Tn7 transposition protein TnsA
group_14633	hypothetical protein
group_14634	hypothetical protein
group_14635	hypothetical protein
group_14636	hypothetical protein
group_14637	hypothetical protein
group_14638	hypothetical protein
group_14640	hypothetical protein
group_14641	hypothetical protein
group_14642	hypothetical protein
group_14643	Chromosome partition protein Smc
group_14644	hypothetical protein
group_14645	hypothetical protein
gpFI_3	Putative prophage major tail sheath protein
group_14647	hypothetical protein
group_14648	hypothetical protein
group_14649	hypothetical protein
group_14650	hypothetical protein
group_14651	hypothetical protein
group_14652	hypothetical protein
group_14653	hypothetical protein
group_14654	hypothetical protein
group_14655	hypothetical protein
group_14656	hypothetical protein
group_14657	hypothetical protein
group_14658	hypothetical protein
hindIIIR	Type-2 restriction enzyme HindIII
hindIIIM	Modification methylase HindIII
group_14663	hypothetical protein
group_14667	ATP-dependent RecD-like DNA helicase
group_14668	hypothetical protein
group_14669	hypothetical protein
group_14670	Prophage tail fiber assembly protein TfaE
group_14671	hypothetical protein
rpoH_2	RNA polymerase sigma factor RpoH
group_14673	hypothetical protein
ykuT	putative MscS family protein YkuT
group_14675	hypothetical protein
group_14676	Bacterial non-heme ferritin
group_14677	hypothetical protein
group_14678	hypothetical protein
group_14743	hypothetical protein
group_14744	hypothetical protein
group_14745	Putative transposon Tn552 DNA-invertase bin3
group_14749	hypothetical protein
group_15054	hypothetical protein
group_15057	hypothetical protein
group_16318	tRNA-Ala(tgc)
group_16359	tRNA-Gly(gcc)
gnu_2	N-acetyl-alpha-D-glucosaminyl-diphospho-ditrans,octacis-undecaprenol 4-epimerase
group_1675	hypothetical protein
group_1676	hypothetical protein
group_1773	hypothetical protein
group_2028	Putative mycofactocin radical SAM maturase MftC
speC_2	Constitutive ornithine decarboxylase
group_2356	hypothetical protein
fadL_1	Long-chain fatty acid transport protein
fhlA_2	Formate hydrogenlyase transcriptional activator FhlA
group_286	hypothetical protein
group_289	hypothetical protein
mlrA_1	HTH-type transcriptional regulator MlrA
group_3264	Spore protein SP21
group_368	hypothetical protein
group_369	hypothetical protein
cdiA_2	tRNA nuclease CdiA
cdiA_3	16S rRNA endonuclease CdiA
group_4057	hypothetical protein
group_4059	hypothetical protein
group_4061	hypothetical protein
group_4063	hypothetical protein
group_4065	hypothetical protein
group_4347	hypothetical protein
group_469	hypothetical protein
group_5564	hypothetical protein
group_5797	hypothetical protein
group_5800	hypothetical protein
group_5806	hypothetical protein
group_5808	hypothetical protein
group_5819	hypothetical protein
group_5829	hypothetical protein
group_5830	Prophage integrase IntA
group_5835	Tyrosine recombinase XerD
group_5837	hypothetical protein
group_5838	hypothetical protein
group_5839	hypothetical protein
clpC_1	ATP-dependent Clp protease ATP-binding subunit ClpC
group_5841	DNA-invertase hin
group_5842	hypothetical protein
htrE_3	Outer membrane usher protein HtrE
group_6154	hypothetical protein
group_6155	hypothetical protein
group_6156	hypothetical protein
group_6157	hypothetical protein
group_652	hypothetical protein
group_727	hypothetical protein
group_952	hypothetical protein
group_10312	hypothetical protein
group_10319	hypothetical protein
group_10320	hypothetical protein
group_10321	hypothetical protein
group_10322	hypothetical protein
group_10325	hypothetical protein
group_10328	hypothetical protein
group_10329	hypothetical protein
group_10331	Prophage integrase IntA
group_10332	putative helicase HelY
group_10333	hypothetical protein
group_10334	hypothetical protein
group_10335	hypothetical protein
group_10336	DNA primase TraC
group_10337	hypothetical protein
group_10338	hypothetical protein
group_10339	hypothetical protein
group_10340	hypothetical protein
group_10341	hypothetical protein
group_11283	hypothetical protein
group_1195	Inducible ornithine decarboxylase
group_1230	Dimethyl sulfoxide reductase DmsA
group_1238	hypothetical protein
group_1241	putative diguanylate cyclase YedQ
group_1280	hypothetical protein
group_1286	hypothetical protein
group_13369	hypothetical protein
group_13370	hypothetical protein
group_13373	Prophage tail fiber assembly protein TfaE
group_13379	hypothetical protein
group_13391	hypothetical protein
group_13392	hypothetical protein
group_13394	hypothetical protein
group_13395	hypothetical protein
group_13396	hypothetical protein
group_13400	hypothetical protein
group_13401	hypothetical protein
group_13402	hypothetical protein
group_13403	hypothetical protein
group_13404	hypothetical protein
group_13405	hypothetical protein
group_13406	hypothetical protein
group_13407	hypothetical protein
group_13408	Chromosome-partitioning protein Spo0J
group_13409	hypothetical protein
group_13410	hypothetical protein
group_13411	hypothetical protein
group_13412	hypothetical protein
group_13413	hypothetical protein
group_13414	hypothetical protein
group_13415	hypothetical protein
group_13416	hypothetical protein
group_13417	hypothetical protein
group_13418	Antirestriction protein KlcA
group_13419	hypothetical protein
traM	Relaxosome protein TraM
group_13421	hypothetical protein
traY	Relaxosome protein TraY
traA_1	Pilin
group_13424	hypothetical protein
group_13425	hypothetical protein
group_13426	hypothetical protein
group_13427	hypothetical protein
group_13428	hypothetical protein
group_13429	hypothetical protein
group_13430	hypothetical protein
group_13431	hypothetical protein
group_13432	hypothetical protein
group_13433	hypothetical protein
group_13434	hypothetical protein
group_13435	hypothetical protein
group_13436	hypothetical protein
group_13437	hypothetical protein
group_13438	hypothetical protein
group_13439	hypothetical protein
group_13440	hypothetical protein
group_13441	hypothetical protein
group_13442	hypothetical protein
group_13443	hypothetical protein
group_13444	hypothetical protein
group_13445	hypothetical protein
group_13446	hypothetical protein
group_13447	Secretory immunoglobulin A-binding protein EsiB
group_13451	hypothetical protein
group_13459	hypothetical protein
group_13463	hypothetical protein
group_14481	hypothetical protein
group_14482	hypothetical protein
group_14483	hypothetical protein
group_14484	hypothetical protein
group_14485	hypothetical protein
group_14486	hypothetical protein
group_14487	hypothetical protein
group_14523	hypothetical protein
group_14524	hypothetical protein
group_14525	hypothetical protein
group_14526	hypothetical protein
group_14527	hypothetical protein
group_14528	hypothetical protein
group_14529	hypothetical protein
group_14530	hypothetical protein
group_14565	hypothetical protein
group_14566	hypothetical protein
group_14569	hypothetical protein
group_14570	hypothetical protein
group_14571	hypothetical protein
group_14572	hypothetical protein
group_14575	Anti-adapter protein IraM
group_14586	hypothetical protein
group_14587	hypothetical protein
group_14588	hypothetical protein
group_14589	Cytoskeleton-binding toxin CbtA
group_14590	Cytoskeleton bundling-enhancing protein CbeA
group_14591	hypothetical protein
group_14592	hypothetical protein
group_14593	Antirestriction protein KlcA
group_14594	hypothetical protein
group_14595	hypothetical protein
group_14596	hypothetical protein
group_14597	hypothetical protein
group_14598	hypothetical protein
group_14599	Lipoprotein YafY
group_14600	hypothetical protein
group_14601	hypothetical protein
group_14602	GTPase Era
group_14603	hypothetical protein
group_14604	hypothetical protein
group_14605	hypothetical protein
group_14606	hypothetical protein
group_14608	hypothetical protein
group_14611	hypothetical protein
group_14620	hypothetical protein
group_14621	hypothetical protein
group_14622	hypothetical protein
hha_2	Hemolysin expression-modulating protein Hha
group_14659	hypothetical protein
group_14660	hypothetical protein
group_14664	hypothetical protein
group_14665	Regulatory protein rop
group_14666	hypothetical protein
group_14683	hypothetical protein
group_14684	hypothetical protein
group_14685	hypothetical protein
group_14687	hypothetical protein
group_14688	hypothetical protein
group_14690	hypothetical protein
group_14691	hypothetical protein
group_14692	hypothetical protein
group_14693	hypothetical protein
group_14715	hypothetical protein
group_14716	hypothetical protein
group_14717	ATP-dependent DNA helicase RecQ
group_14719	hypothetical protein
group_14720	hypothetical protein
group_14721	hypothetical protein
group_14722	hypothetical protein
group_14723	hypothetical protein
group_14724	hypothetical protein
group_14725	hypothetical protein
group_14726	hypothetical protein
group_14727	hypothetical protein
group_14728	hypothetical protein
group_14729	hypothetical protein
group_14730	hypothetical protein
group_14731	hypothetical protein
group_14746	hypothetical protein
group_14747	hypothetical protein
group_14748	putative HTH-type transcriptional regulator
group_1491	hypothetical protein
group_1657	hypothetical protein
group_1748	hypothetical protein
group_1766	hypothetical protein
group_1768	hypothetical protein
group_1967	Copper homeostasis protein CutC
group_2302	hypothetical protein
group_2331	hypothetical protein
group_283	hypothetical protein
group_285	hypothetical protein
group_290	hypothetical protein
group_291	hypothetical protein
group_2911	hypothetical protein
group_293	hypothetical protein
group_294	hypothetical protein
araF_2	L-arabinose-binding periplasmic protein
group_335	hypothetical protein
group_3417	putative HTH-type transcriptional regulator YbdO
group_365	hypothetical protein
group_375	16S rRNA endonuclease CdiA
group_395	hypothetical protein
group_3966	hypothetical protein
group_4647	tRNA-Pro(ggg)
group_555	hypothetical protein
group_5787	hypothetical protein
group_58	Capsular polysaccharide phosphotransferase cps12A
group_5803	hypothetical protein
yceM_2	Putative oxidoreductase YceM
group_5848	hypothetical protein
group_5850	hypothetical protein
group_5873	hypothetical protein
group_6069	hypothetical protein
group_6071	hypothetical protein
group_6159	hypothetical protein
group_6160	hypothetical protein
group_6165	hypothetical protein
group_6166	hypothetical protein
group_6170	hypothetical protein
group_6255	hypothetical protein
group_6256	hypothetical protein
group_6257	hypothetical protein
group_6259	hypothetical protein
group_649	hypothetical protein
group_9377	hypothetical protein
group_9378	hypothetical protein
group_9379	hypothetical protein
group_9380	hypothetical protein
group_9382	hypothetical protein
group_9383	hypothetical protein
group_9384	hypothetical protein
group_9385	hypothetical protein
group_9386	hypothetical protein
group_9387	hypothetical protein
group_9388	hypothetical protein
group_9389	hypothetical protein
group_9390	hypothetical protein
group_9391	hypothetical protein
group_9392	hypothetical protein
group_9393	hypothetical protein
group_9394	Toxin YkfI
group_9397	hypothetical protein
group_9399	hypothetical protein
group_9400	hypothetical protein
group_9401	hypothetical protein
group_9402	hypothetical protein
group_9403	Prophage integrase IntA
group_9404	hypothetical protein
group_9405	hypothetical protein
group_9452	hypothetical protein
group_9453	hypothetical protein
group_9455	hypothetical protein
group_9456	hypothetical protein
group_9457	hypothetical protein
group_9458	hypothetical protein
group_9459	hypothetical protein
group_9460	hypothetical protein
group_9461	hypothetical protein
group_9462	hypothetical protein
group_9463	hypothetical protein
group_9464	hypothetical protein
group_9465	hypothetical protein
group_9466	hypothetical protein
group_1011	hypothetical protein
group_10314	hypothetical protein
group_10315	hypothetical protein
group_10316	hypothetical protein
group_10348	hypothetical protein
group_10349	hypothetical protein
group_10350	hypothetical protein
group_10351	hypothetical protein
group_10352	hypothetical protein
group_10353	tRNA-Arg(ccg)
group_10354	hypothetical protein
group_10355	hypothetical protein
group_10356	hypothetical protein
tuf	Elongation factor Tu
group_1044	hypothetical protein
group_1045	hypothetical protein
group_1046	hypothetical protein
group_1088	hypothetical protein
group_1099	hypothetical protein
group_1120	hypothetical protein
group_11258	hypothetical protein
group_11259	hypothetical protein
group_11264	hypothetical protein
group_11266	hypothetical protein
group_11267	hypothetical protein
group_11268	hypothetical protein
group_11269	hypothetical protein
group_11270	hypothetical protein
group_11271	hypothetical protein
group_11272	hypothetical protein
group_11273	hypothetical protein
group_11274	hypothetical protein
group_11275	hypothetical protein
group_11276	hypothetical protein
group_11277	hypothetical protein
group_11278	hypothetical protein
group_11279	hypothetical protein
group_11280	hypothetical protein
group_11281	hypothetical protein
group_11282	hypothetical protein
group_11284	hypothetical protein
group_11285	hypothetical protein
lptC_2	Lipopolysaccharide export system protein LptC
group_1194	Inducible ornithine decarboxylase
group_1197	Inducible ornithine decarboxylase
speF_2	Inducible ornithine decarboxylase
group_1221	Glycerol dehydrogenase
group_1229	Dimethyl sulfoxide reductase DmsA
yedQ_2	putative diguanylate cyclase YedQ
group_1265	hypothetical protein
group_1282	hypothetical protein
group_1287	hypothetical protein
group_13452	hypothetical protein
group_13454	hypothetical protein
group_13455	hypothetical protein
group_13456	hypothetical protein
group_13457	hypothetical protein
group_13460	ATP-dependent RecD-like DNA helicase
group_13461	hypothetical protein
group_13462	hypothetical protein
group_13464	hypothetical protein
group_13465	hypothetical protein
thiC_2	Phosphomethylpyrimidine synthase
group_13467	hypothetical protein
group_1348	hypothetical protein
group_14074	Multidrug resistance protein MdtG
yedV_2	putative sensor-like histidine kinase YedV
group_14679	hypothetical protein
rssB_1	Regulator of RpoS
group_14682	hypothetical protein
group_14686	hypothetical protein
group_14694	Endonuclease NucS
group_14695	hypothetical protein
group_14696	hypothetical protein
group_14697	hypothetical protein
group_14698	hypothetical protein
group_14699	hypothetical protein
group_14700	hypothetical protein
group_14701	hypothetical protein
group_14702	hypothetical protein
group_14703	hypothetical protein
group_14704	hypothetical protein
group_14705	hypothetical protein
group_14706	hypothetical protein
group_14707	hypothetical protein
group_14708	hypothetical protein
group_14709	hypothetical protein
group_14710	hypothetical protein
group_14711	hypothetical protein
group_14712	Secreted effector protein PipB2
group_14714	hypothetical protein
group_14718	hypothetical protein
group_14732	hypothetical protein
group_14733	hypothetical protein
mobA_1	Mobilization protein A
group_14735	hypothetical protein
group_14736	hypothetical protein
group_14737	hypothetical protein
hns_3	DNA-binding protein H-NS
group_14739	hypothetical protein
group_14740	hypothetical protein
group_14741	hypothetical protein
group_14742	Prophage integrase IntA
group_148	hypothetical protein
group_149	hypothetical protein
group_14978	hypothetical protein
group_14979	hypothetical protein
bla	Beta-lactamase TEM
group_14981	hypothetical protein
group_14982	hypothetical protein
group_14983	hypothetical protein
group_14984	hypothetical protein
group_14985	hypothetical protein
group_14986	hypothetical protein
group_14987	hypothetical protein
group_14988	hypothetical protein
group_14989	hypothetical protein
group_1499	Clamp-binding protein CrfC
group_14990	hypothetical protein
group_14991	Secreted effector protein PipB2
group_14992	hypothetical protein
group_14993	hypothetical protein
group_14994	hypothetical protein
group_14995	Prophage integrase IntA
group_14996	hypothetical protein
group_14997	hypothetical protein
group_14998	hypothetical protein
group_14999	hypothetical protein
crfC_1	Clamp-binding protein CrfC
group_15000	hypothetical protein
group_15001	hypothetical protein
group_15002	hypothetical protein
group_15003	hypothetical protein
group_15004	hypothetical protein
group_15005	hypothetical protein
group_15006	hypothetical protein
group_15007	hypothetical protein
group_15008	tRNA-Ala(tgc)
group_15009	tRNA-Ala(tgc)
crfC_2	Clamp-binding protein CrfC
group_15010	tRNA-Ala(tgc)
group_15011	tRNA-Ala(tgc)
group_15012	hypothetical protein
group_15013	hypothetical protein
group_15014	hypothetical protein
group_15015	hypothetical protein
group_15016	hypothetical protein
group_15017	hypothetical protein
group_15018	hypothetical protein
group_15019	hypothetical protein
group_15020	hypothetical protein
group_15021	hypothetical protein
group_15022	hypothetical protein
group_15023	hypothetical protein
group_15024	hypothetical protein
group_15025	hypothetical protein
group_15026	hypothetical protein
group_15027	hypothetical protein
group_15028	hypothetical protein
group_15029	hypothetical protein
group_15030	hypothetical protein
group_15031	hypothetical protein
group_15032	hypothetical protein
group_15035	hypothetical protein
group_15036	hypothetical protein
group_15037	hypothetical protein
group_15038	hypothetical protein
group_15039	hypothetical protein
group_15040	hypothetical protein
group_15041	hypothetical protein
group_15043	hypothetical protein
group_15044	hypothetical protein
group_15045	hypothetical protein
group_15046	hypothetical protein
group_15047	hypothetical protein
group_15048	hypothetical protein
group_15049	putative HTH-type transcriptional regulator
group_15050	hypothetical protein
group_15051	hypothetical protein
group_15052	hypothetical protein
group_15053	hypothetical protein
group_15055	hypothetical protein
group_15056	hypothetical protein
group_15058	hypothetical protein
group_15059	hypothetical protein
group_15060	hypothetical protein
group_15061	hypothetical protein
group_15062	hypothetical protein
group_15063	hypothetical protein
group_15064	hypothetical protein
group_15065	hypothetical protein
group_15066	hypothetical protein
group_15067	hypothetical protein
group_15068	hypothetical protein
group_15069	Putative transposon Tn552 DNA-invertase bin3
group_15070	Aldehyde-alcohol dehydrogenase
group_15071	hypothetical protein
group_15072	hypothetical protein
group_15073	hypothetical protein
group_15074	mRNA interferase RelE
group_15075	hypothetical protein
group_1508	hypothetical protein
group_15124	hypothetical protein
group_15125	hypothetical protein
group_15126	hypothetical protein
group_15127	hypothetical protein
group_15128	hypothetical protein
group_15129	hypothetical protein
group_15130	Putative prophage major tail sheath protein
group_15131	Prophage tail fiber assembly protein TfaE
group_15132	hypothetical protein
group_15133	hypothetical protein
group_15134	hypothetical protein
group_15135	hypothetical protein
group_15136	hypothetical protein
group_15137	hypothetical protein
group_15138	hypothetical protein
group_15139	hypothetical protein
group_15140	hypothetical protein
group_15141	hypothetical protein
group_15142	Lysozyme RrrD
group_15143	hypothetical protein
group_15144	hypothetical protein
group_15145	hypothetical protein
group_15146	hypothetical protein
group_15147	hypothetical protein
group_15148	hypothetical protein
group_15149	hypothetical protein
group_15150	hypothetical protein
group_15151	hypothetical protein
group_15152	DNA damage-inducible protein I
group_15153	hypothetical protein
group_15154	hypothetical protein
group_15155	hypothetical protein
group_15156	hypothetical protein
group_15157	hypothetical protein
group_15158	hypothetical protein
group_15159	hypothetical protein
group_15160	hypothetical protein
group_15161	hypothetical protein
group_15162	Tyrosine recombinase XerD
group_15163	hypothetical protein
group_15164	hypothetical protein
group_15165	hypothetical protein
group_15166	hypothetical protein
group_15167	hypothetical protein
group_15168	hypothetical protein
group_15169	hypothetical protein
group_15170	hypothetical protein
group_15171	hypothetical protein
group_15172	hypothetical protein
group_15173	hypothetical protein
group_15174	hypothetical protein
group_15175	hypothetical protein
group_15176	hypothetical protein
group_15177	hypothetical protein
group_15178	hypothetical protein
group_15179	hypothetical protein
group_15180	hypothetical protein
group_15181	hypothetical protein
group_15182	Tyrosine recombinase XerC
group_15183	hypothetical protein
group_15184	hypothetical protein
group_15185	hypothetical protein
mobA_2	Mobilization protein A
group_15187	hypothetical protein
group_15188	hypothetical protein
group_15189	hypothetical protein
group_15190	hypothetical protein
group_15191	hypothetical protein
group_15192	hypothetical protein
group_15193	hypothetical protein
group_15194	Killing protein KilR
group_15195	hypothetical protein
yngHB	Biotin/lipoyl attachment protein
group_15197	hypothetical protein
group_15207	hypothetical protein
group_15208	hypothetical protein
group_15209	hypothetical protein
vspR	Transcriptional regulator VspR
group_15211	hypothetical protein
group_15212	hypothetical protein
group_15213	hypothetical protein
group_15214	hypothetical protein
group_15215	hypothetical protein
group_15216	hypothetical protein
katE_2	Catalase HPII
osmE_2	Osmotically-inducible putative lipoprotein OsmE
group_15220	hypothetical protein
group_15221	hypothetical protein
group_15222	hypothetical protein
galU_1	UTP--glucose-1-phosphate uridylyltransferase
group_153	hypothetical protein
group_15426	Periplasmic oligopeptide-binding protein
oppB_2	Oligopeptide transport system permease protein OppB
group_15497	Cardiolipin synthase A
oppC_2	Oligopeptide transport system permease protein OppC
group_15537	tRNA-Asn(gtt)
adhE_2	Aldehyde-alcohol dehydrogenase
group_15756	DNA-binding protein H-NS
wbgU_1	UDP-N-acetylglucosamine 4-epimerase
group_15794	Oligopeptide transport ATP-binding protein OppF
group_15966	hypothetical protein
group_1617	Crossover junction endodeoxyribonuclease RusA
tuaD_1	UDP-glucose 6-dehydrogenase TuaD
group_16279	hypothetical protein
trpB_2	Tryptophan synthase beta chain
group_16360	tRNA-Gly(gcc)
group_16363	tRNA-Gly(gcc)
group_16365	tRNA-Gly(gcc)
trpGD_2	Bifunctional protein TrpGD
group_16412	tRNA-Ala(ggc)
group_16416	tRNA-Ala(ggc)
group_1659	hypothetical protein
group_16602	hypothetical protein
group_16644	Ferric enterobactin receptor
trpA_2	Tryptophan synthase alpha chain
group_16706	hypothetical protein
group_16727	hypothetical protein
trpE_2	Anthranilate synthase component 1
group_16987	putative acyl-CoA thioester hydrolase
yciB_2	putative intracellular septation protein A
group_1712	hypothetical protein
group_1767	hypothetical protein
group_1805	Prophage tail fiber assembly protein TfaE
group_1816	hypothetical protein
group_1863	Unsaturated chondroitin disaccharide hydrolase
group_194	hypothetical protein
group_1968	Copper homeostasis protein CutC
group_2003	hypothetical protein
ycjG_2	L-Ala-D/L-Glu epimerase
group_2093	putative transport protein HsrA
group_2094	putative transport protein HsrA
group_2166	hypothetical protein
group_2196	CRISPR-associated endonuclease Cas1
group_2249	hypothetical protein
group_2256	hypothetical protein
group_2257	hypothetical protein
group_227	Chromosome partition protein Smc
group_2275	hypothetical protein
group_228	hypothetical protein
group_229	hypothetical protein
group_2402	hypothetical protein
group_2565	Geranylgeranyl diphosphate synthase
group_2616	Diguanylate cyclase YdeH
group_2627	hypothetical protein
group_2646	hypothetical protein
group_2672	hypothetical protein
group_277	hypothetical protein
group_2775	hypothetical protein
group_281	hypothetical protein
group_282	hypothetical protein
group_284	hypothetical protein
group_2841	hypothetical protein
group_287	hypothetical protein
group_288	hypothetical protein
group_292	hypothetical protein
licC_2	Lichenan permease IIC component
group_3055	hypothetical protein
group_3057	hypothetical protein
group_3059	Oligopeptide transport ATP-binding protein OppD
group_3061	hypothetical protein
group_3105	hypothetical protein
group_3133	hypothetical protein
group_3165	hypothetical protein
group_318	hypothetical protein
alr_2	Alanine racemase, biosynthetic
group_3468	hypothetical protein
group_364	hypothetical protein
group_3670	hypothetical protein
group_374	tRNA nuclease CdiA
group_405	hypothetical protein
trpC_2	Tryptophan biosynthesis protein TrpCF
ompW_2	Outer membrane protein W
group_4348	hypothetical protein
group_4350	hypothetical protein
group_4351	hypothetical protein
group_466	Gluconate 2-dehydrogenase cytochrome c subunit
group_481	hypothetical protein
group_482	hypothetical protein
group_483	hypothetical protein
group_484	hypothetical protein
group_54	Virulence genes transcriptional activator
group_5810	hypothetical protein
group_5811	hypothetical protein
group_59	hypothetical protein
group_594	Outer membrane usher protein HtrE
group_595	Outer membrane usher protein HtrE
group_5956	hypothetical protein
group_5957	hypothetical protein
group_6013	hypothetical protein
group_6073	hypothetical protein
group_6074	hypothetical protein
group_6075	hypothetical protein
group_6076	hypothetical protein
group_6077	hypothetical protein
group_6078	hypothetical protein
group_6153	hypothetical protein
group_6179	hypothetical protein
group_6214	hypothetical protein
group_6232	hypothetical protein
group_6236	hypothetical protein
group_6290	hypothetical protein
group_6292	hypothetical protein
group_6293	hypothetical protein
group_6295	Regulatory protein rop
group_6296	hypothetical protein
group_689	hypothetical protein
group_695	hypothetical protein
group_712	hypothetical protein
yecD_2	Isochorismatase family protein YecD
group_817	hypothetical protein
group_832	hypothetical protein
uxaB_2	Altronate oxidoreductase
group_877	Altronate oxidoreductase
group_880	hypothetical protein
group_891	hypothetical protein
group_897	Outer membrane usher protein YraJ
group_909	1,5-anhydro-D-fructose reductase
group_926	hypothetical protein
group_927	hypothetical protein
group_9451	hypothetical protein
group_969	hypothetical protein

## Sheet: SC 2 specific
Gene	Annotation
group_10734	hypothetical protein
group_10736	hypothetical protein
group_10737	hypothetical protein
group_10738	hypothetical protein
group_10739	hypothetical protein
group_10740	hypothetical protein
group_10741	hypothetical protein
group_10742	hypothetical protein
group_10743	hypothetical protein
group_10744	hypothetical protein
group_10745	hypothetical protein
group_10746	hypothetical protein
group_10747	hypothetical protein
group_10748	hypothetical protein
group_10750	hypothetical protein
group_10751	hypothetical protein
group_10752	hypothetical protein
group_10754	hypothetical protein
group_10755	hypothetical protein
group_10756	hypothetical protein
group_10757	hypothetical protein
group_10760	hypothetical protein
group_10761	hypothetical protein
group_10762	hypothetical protein
group_10764	hypothetical protein
smc_3	Chromosome partition protein Smc
group_10767	hypothetical protein
group_10768	hypothetical protein
group_10769	hypothetical protein
group_10770	hypothetical protein
group_10771	hypothetical protein
group_10772	hypothetical protein
group_10773	hypothetical protein
group_10774	hypothetical protein
group_10775	hypothetical protein
group_10776	hypothetical protein
group_10777	hypothetical protein
group_10778	hypothetical protein
group_10779	hypothetical protein
group_10781	hypothetical protein
group_10782	hypothetical protein
group_10783	hypothetical protein
group_10787	hypothetical protein
group_10790	hypothetical protein
group_10792	hypothetical protein
group_10793	hypothetical protein
group_10795	hypothetical protein
group_10796	Shikimate dehydrogenase (NADP(+))
group_10797	hypothetical protein
group_10798	hypothetical protein
group_10799	hypothetical protein
group_217	Outer membrane porin F
group_2792	hypothetical protein
group_10801	hypothetical protein
group_10800	hypothetical protein
group_10804	hypothetical protein
group_10806	hypothetical protein
metR_2	HTH-type transcriptional regulator MetR
group_12322	hypothetical protein
nuoF_2	NADH-quinone oxidoreductase subunit F
hflC_2	Modulator of FtsH protease HflC
hemX_2	Putative uroporphyrinogen-III C-methyltransferase
group_191	hypothetical protein
group_219	Outer membrane porin F

## Sheet: SC 3 specific
Gene	Annotation
group_12111	REP-associated tyrosine transposase
folM_2	Dihydromonapterin reductase
group_448	hypothetical protein
group_4754	hypothetical protein
group_6465	hypothetical protein
group_6508	hypothetical protein
group_6513	hypothetical protein
group_6517	hypothetical protein
tnsB	Transposon Tn7 transposition protein TnsB
tnsC	Transposon Tn7 transposition protein TnsC
group_3648	hypothetical protein
group_6649	hypothetical protein
group_6655	hypothetical protein
group_4857	hypothetical protein
group_8870	hypothetical protein
group_6658	hypothetical protein
group_3691	hypothetical protein
group_4852	hypothetical protein
group_4855	Type IV secretion system protein VirB11
gldA_1	Glycerol dehydrogenase
group_1358	hypothetical protein
group_1359	hypothetical protein
group_188	Actin cross-linking toxin VgrG1
group_3692	hypothetical protein
group_6663	Prophage integrase IntA
cyoD_2	Cytochrome bo(3) ubiquinol oxidase subunit 4
cyoC_2	Cytochrome bo(3) ubiquinol oxidase subunit 3
cyoB_2	Cytochrome bo(3) ubiquinol oxidase subunit 1
cyoA_2	Cytochrome bo(3) ubiquinol oxidase subunit 2
group_6668	Multidrug export protein EmrB
emrK	putative multidrug resistance protein EmrK
oprM_2	Outer membrane protein OprM
group_6671	putative HTH-type transcriptional regulator
group_6672	hypothetical protein
group_6673	hypothetical protein
group_6674	hypothetical protein
group_6675	hypothetical protein
group_6676	hypothetical protein
virB1	Type IV secretion system protein virB1
group_6678	hypothetical protein
virB9	Type IV secretion system protein virB9
group_6680	Type IV secretion system protein virB10
group_6681	hypothetical protein
group_6682	hypothetical protein
traC_2	DNA primase TraC
ydiO	putative BsuMI modification methylase subunit YdiO
sasA	Adaptive-response sensory-kinase SasA
group_6686	hypothetical protein
group_6688	hypothetical protein
group_6699	hypothetical protein
group_6700	hypothetical protein
group_6702	hypothetical protein
group_6705	hypothetical protein
group_6707	hypothetical protein
group_6709	hypothetical protein
group_6710	hypothetical protein
group_6744	hypothetical protein
group_70	hypothetical protein
group_8768	hypothetical protein
group_6687	hypothetical protein
group_8871	hypothetical protein
group_305	hypothetical protein
group_2972	hypothetical protein
group_5356	hypothetical protein
group_6650	hypothetical protein
group_8872	hypothetical protein
group_182	hypothetical protein
dprA_1	DNA processing protein DprA
group_10953	hypothetical protein
group_1352	DNA primase TraC
group_5540	hypothetical protein
group_5541	hypothetical protein
group_5542	hypothetical protein
group_5543	hypothetical protein
group_5544	hypothetical protein
group_8849	hypothetical protein
group_8852	hypothetical protein
group_8853	hypothetical protein
group_8857	hypothetical protein
group_8858	hypothetical protein
group_8859	hypothetical protein
group_10930	Tyrosine recombinase XerD
group_10931	hypothetical protein
group_10933	hypothetical protein
group_1113	hypothetical protein
group_118	hypothetical protein
citE_1	Citrate lyase subunit beta
group_5705	hypothetical protein
eptA_2	Phosphoethanolamine transferase EptA
group_8830	hypothetical protein
group_8850	hypothetical protein
group_8851	hypothetical protein
group_1059	hypothetical protein
group_10917	hypothetical protein
group_10918	hypothetical protein
group_10934	hypothetical protein
group_10937	hypothetical protein
group_10938	hypothetical protein
group_10939	hypothetical protein
group_10940	GTPase Era
group_10941	hypothetical protein
group_10942	Antirestriction protein KlcA
group_10943	hypothetical protein
group_10944	Cytoskeleton bundling-enhancing protein CbeA
group_10945	putative toxin YpjF
group_10946	hypothetical protein
group_10949	hypothetical protein
group_10950	hypothetical protein
group_10951	hypothetical protein
group_10952	hypothetical protein
group_10954	hypothetical protein
group_10955	hypothetical protein
group_10956	hypothetical protein
traC_4	DNA primase TraC
group_10958	hypothetical protein
group_10959	hypothetical protein
group_10960	hypothetical protein
group_10961	hypothetical protein
group_10962	Prophage integrase IntA
group_1219	Glycerol dehydrogenase
group_1852	Lysozyme RrrD
group_67	hypothetical protein
group_8778	hypothetical protein
group_8779	hypothetical protein
group_8780	hypothetical protein
group_8781	hypothetical protein
group_8782	Toxin YkfI
group_8783	Putative antitoxin YfjZ
group_8784	hypothetical protein
group_8785	hypothetical protein
group_8786	hypothetical protein
group_8787	hypothetical protein
group_8788	GTPase Era
group_8789	hypothetical protein
group_8812	hypothetical protein
group_8815	hypothetical protein
group_8816	hypothetical protein
group_8817	hypothetical protein
group_10919	hypothetical protein
group_10920	hypothetical protein
group_10921	hypothetical protein
group_10923	Type-1 restriction enzyme EcoKI specificity protein
group_10924	hypothetical protein
group_10925	hypothetical protein
group_10926	hypothetical protein
group_10935	hypothetical protein
group_10936	hypothetical protein
group_12073	hypothetical protein
group_1587	hypothetical protein
group_6612	Nucleoid occlusion protein
group_6616	hypothetical protein
group_8865	hypothetical protein
group_10661	hypothetical protein
xerD_5	Tyrosine recombinase XerD
group_10663	hypothetical protein
group_10664	hypothetical protein
group_10665	hypothetical protein
group_10666	hypothetical protein
group_10667	Chromosome partitioning protein ParA
group_10668	hypothetical protein
group_10669	hypothetical protein
group_10670	hypothetical protein
group_10671	hypothetical protein
group_10672	hypothetical protein
group_10673	hypothetical protein
ydaF_3	Putative ribosomal N-acetyltransferase YdaF
flhD_2	Flagellar transcriptional regulator FlhD
group_10676	hypothetical protein
uvrB_3	UvrABC system protein B
frmR_4	Transcriptional repressor FrmR
frmA_3	S-(hydroxymethyl)glutathione dehydrogenase
group_10680	hypothetical protein
group_10681	hypothetical protein
group_10682	S-formylglutathione hydrolase
yjlD	NADH dehydrogenase-like protein YjlD
uvrA_2	UvrABC system protein A
group_10685	hypothetical protein
adhB_3	Alcohol dehydrogenase 2
appB	Cytochrome bd-II ubiquinol oxidase subunit 2
group_1252	Beta-galactosidase
group_13085	hypothetical protein
group_13086	hypothetical protein
group_13087	Prophage integrase IntS
group_13248	hypothetical protein
frmR_3	Transcriptional repressor FrmR
cydA_4	Cytochrome bd-I ubiquinol oxidase subunit 1
group_6454	hypothetical protein
group_6573	hypothetical protein
group_6617	hypothetical protein
group_6618	hypothetical protein
group_6643	hypothetical protein
group_8749	hypothetical protein
group_8769	hypothetical protein
group_10693	hypothetical protein
group_13226	hypothetical protein
group_13228	hypothetical protein
group_13229	hypothetical protein
group_13230	hypothetical protein
group_13231	hypothetical protein
group_13232	hypothetical protein
group_13233	hypothetical protein
group_13235	hypothetical protein
group_13236	hypothetical protein
group_13237	hypothetical protein
group_13238	hypothetical protein
group_13239	hypothetical protein
group_13240	hypothetical protein
group_13241	hypothetical protein
group_13242	hypothetical protein
group_13243	hypothetical protein
group_13244	hypothetical protein
qseC	Sensor protein QseC
qseB	Transcriptional regulatory protein QseB
group_13247	hypothetical protein
group_13252	hypothetical protein
group_13253	hypothetical protein
group_13256	hypothetical protein
group_1346	hypothetical protein
group_3627	hypothetical protein
group_4041	hypothetical protein
group_4042	hypothetical protein
group_6638	hypothetical protein
acrE_2	Multidrug export protein AcrE
group_12074	hypothetical protein
lacZ_3	Beta-galactosidase
group_13090	hypothetical protein
group_13091	hypothetical protein
group_13225	hypothetical protein
group_13227	hypothetical protein
group_13234	hypothetical protein
group_13249	hypothetical protein
group_1327	hypothetical protein
group_1347	hypothetical protein
group_15667	tRNA-Arg(acg)
group_15668	tRNA-Arg(acg)
tnsB_1	Transposon Tn7 transposition protein TnsB
group_3628	hypothetical protein
group_3811	hypothetical protein
group_4750	hypothetical protein
group_4789	hypothetical protein
group_5767	hypothetical protein
group_6453	hypothetical protein
group_6574	hypothetical protein
group_6636	hypothetical protein
group_6639	hypothetical protein
group_729	Replicative DNA helicase
group_7350	hypothetical protein
hin_4	DNA-invertase hin
cph2_5	Phytochrome-like protein cph2
group_8821	hypothetical protein
group_8822	Mercuric reductase
merC	Mercuric resistance protein MerC
group_8824	Mercuric transport protein periplasmic component
group_8825	hypothetical protein
group_8826	Mercuric resistance operon regulatory protein
group_8831	Sensor protein QseC
group_8832	Transcriptional regulatory protein QseB
group_8833	hypothetical protein
group_8834	hypothetical protein
group_8840	hypothetical protein
trg_9	Methyl-accepting chemotaxis protein III
group_957	hypothetical protein
group_958	Chromosome partition protein Smc
group_102	hypothetical protein
group_10259	Prophage integrase IntA
group_10260	hypothetical protein
group_10261	hypothetical protein
group_10262	hypothetical protein
group_10263	DNA primase TraC
group_10264	hypothetical protein
group_103	hypothetical protein
group_12068	hypothetical protein
group_12070	hypothetical protein
group_12071	hypothetical protein
group_12072	hypothetical protein
group_12075	hypothetical protein
group_12076	hypothetical protein
bhsA_6	Multiple stress resistance protein BhsA
group_12078	putative sugar epimerase YhfK
pgrR_6	HTH-type transcriptional regulator PgrR
group_12080	General stress protein 69
yvgN	Glyoxal reductase
hns_1	DNA-binding protein H-NS
group_12083	hypothetical protein
cspB_2	Cold shock-like protein CspB
chbP	N,N'-diacetylchitobiose phosphorylase
group_12086	hypothetical protein
group_12087	hypothetical protein
lpxP_1	Lipid A biosynthesis palmitoleoyltransferase
group_12089	hypothetical protein
group_12090	hypothetical protein
group_12091	hypothetical protein
group_12092	hypothetical protein
group_12093	Sensor kinase CusS
czcR	Transcriptional activator protein CzcR
group_12095	General stress protein 69
group_12096	hypothetical protein
nfnB	Nitroreductase NfnB
bcr_1	Bicyclomycin resistance protein
group_12099	hypothetical protein
group_12100	hypothetical protein
group_12101	hypothetical protein
group_12102	GTPase Era
group_12103	Lipoprotein YfjS
group_12104	hypothetical protein
group_12105	Arsenate reductase
arsB_1	Arsenical pump membrane protein
group_12107	Arsenic resistance transcriptional regulator ArsR2
group_12108	Antirestriction protein KlcA
group_12109	hypothetical protein
group_12110	hypothetical protein
group_12112	hypothetical protein
group_12113	hypothetical protein
group_12114	hypothetical protein
group_12115	hypothetical protein
group_12116	hypothetical protein
group_12117	hypothetical protein
group_12118	hypothetical protein
group_12119	hypothetical protein
group_12120	hypothetical protein
group_12121	Prophage integrase IntA
group_12126	RCS-specific HTH-type transcriptional activator RclR
group_12127	putative oxidoreductase
bacC_1	Dihydroanticapsin 7-dehydrogenase
bacC_2	Dihydroanticapsin 7-dehydrogenase
flr	Flavoredoxin
group_12131	hypothetical protein
group_12132	Tyrosine recombinase XerD
group_12133	hypothetical protein
group_12134	hypothetical protein
group_12135	hypothetical protein
group_12136	hypothetical protein
group_12137	hypothetical protein
group_12138	hypothetical protein
group_12139	Small-conductance mechanosensitive channel
pgrR_5	HTH-type transcriptional regulator PgrR
group_12141	hypothetical protein
group_12142	hypothetical protein
group_12143	HTH-type transcriptional regulator DmlR
group_12144	hypothetical protein
group_12145	hypothetical protein
group_12146	hypothetical protein
group_12147	hypothetical protein
group_12148	hypothetical protein
group_12149	hypothetical protein
group_12150	Type IV secretion system protein virB1
group_12151	hypothetical protein
group_12152	hypothetical protein
group_12153	Type IV secretion system protein virB9
group_12154	Type IV secretion system protein virB10
group_12155	hypothetical protein
group_12157	hypothetical protein
group_13257	hypothetical protein
group_13258	hypothetical protein
group_13266	hypothetical protein
group_13267	hypothetical protein
group_13268	hypothetical protein
group_13269	hypothetical protein
group_13273	hypothetical protein
group_13274	hypothetical protein
group_13275	hypothetical protein
group_13277	hypothetical protein
group_13278	hypothetical protein
group_1533	hypothetical protein
group_15670	tRNA-Arg(acg)
group_16310	tRNA-Ala(tgc)
group_189	Actin cross-linking toxin VgrG1
group_190	Actin cross-linking toxin VgrG1
group_1927	2-nitroimidazole transporter
group_1978	hypothetical protein
tnsB_2	Transposon Tn7 transposition protein TnsB
group_2323	hypothetical protein
group_2736	hypothetical protein
group_28	hypothetical protein
group_306	hypothetical protein
group_3203	hypothetical protein
group_3452	hypothetical protein
tnsC_2	Transposon Tn7 transposition protein TnsC
group_406	hypothetical protein
group_5021	hypothetical protein
group_5116	hypothetical protein
group_540	N(2)-citryl-N(6)-acetyl-N(6)-hydroxylysine synthase
group_6447	hypothetical protein
group_6448	LexA repressor
group_6469	hypothetical protein
group_6478	hypothetical protein
group_6480	hypothetical protein
group_6481	hypothetical protein
group_6482	hypothetical protein
group_6483	DNA damage-inducible protein I
group_6484	hypothetical protein
group_6520	hypothetical protein
group_6521	hypothetical protein
group_6527	hypothetical protein
group_6538	hypothetical protein
group_6541	hypothetical protein
group_6543	hypothetical protein
group_6550	hypothetical protein
group_6551	hypothetical protein
group_6578	hypothetical protein
group_6621	hypothetical protein
group_6629	hypothetical protein
group_6630	hypothetical protein
group_6646	hypothetical protein
group_6652	hypothetical protein
group_68	hypothetical protein
group_717	hypothetical protein
group_719	hypothetical protein
group_7273	hypothetical protein
group_7274	hypothetical protein
group_7346	hypothetical protein
group_7689	hypothetical protein
group_8762	hypothetical protein
group_8772	hypothetical protein
group_8774	hypothetical protein
group_8861	hypothetical protein
group_8873	hypothetical protein
group_8874	hypothetical protein
group_8875	hypothetical protein
group_921	Maltooligosyl trehalose synthase
group_10268	hypothetical protein
group_10269	hypothetical protein
group_10270	hypothetical protein
group_10271	hypothetical protein
group_10272	hypothetical protein
group_10273	hypothetical protein
group_10276	hypothetical protein
group_1041	Guanine deaminase
lplA_2	Lipoate-protein ligase A
acuR	Transcriptional regulator AcuR
acuI_1	Acrylyl-CoA reductase AcuI
group_10691	hypothetical protein
group_10694	hypothetical protein
group_10697	hypothetical protein
lexA_6	LexA repressor
group_1086	hypothetical protein
group_10927	hypothetical protein
group_10929	hypothetical protein
lldR_3	Putative L-lactate dehydrogenase operon regulatory protein
group_10964	hypothetical protein
group_11444	hypothetical protein
group_11448	hypothetical protein
group_11449	hypothetical protein
group_11450	DNA processing protein DprA
group_11451	hypothetical protein
group_11453	hypothetical protein
group_11454	hypothetical protein
group_11455	hypothetical protein
group_11456	hypothetical protein
group_11457	hypothetical protein
group_11458	hypothetical protein
group_11459	hypothetical protein
group_11460	hypothetical protein
group_11461	hypothetical protein
group_11462	Antitoxin MazE
pre	Plasmid recombination enzyme
group_11928	Type IV secretion system protein virB2
rfaF_2	ADP-heptose--LPS heptosyltransferase 2
group_11930	hypothetical protein
mlhB_2	Monoterpene epsilon-lactone hydrolase
group_12066	hypothetical protein
group_12067	hypothetical protein
group_12069	hypothetical protein
group_1214	Beta-phosphoglucomutase
group_12158	hypothetical protein
zapB_2	Cell division protein ZapB
tyrR_2	Transcriptional regulatory protein TyrR
leuS_2	Leucine--tRNA ligase
group_12162	hypothetical protein
der_2	GTPase Der
proY_2	Proline-specific permease ProY
cobD	Cobalamin biosynthesis protein CobD
group_12166	hypothetical protein
group_12170	hypothetical protein
group_12171	hypothetical protein
group_12174	hypothetical protein
group_12175	hypothetical protein
group_12176	hypothetical protein
group_12177	hypothetical protein
group_12178	hypothetical protein
group_12179	hypothetical protein
group_12180	hypothetical protein
group_12181	hypothetical protein
group_12182	Chromosome partition protein Smc
group_12186	hypothetical protein
group_12187	hypothetical protein
group_12188	hypothetical protein
ybaK_2	Cys-tRNA(Pro)/Cys-tRNA(Cys) deacylase YbaK
glgE1	Alpha-1,4-glucan:maltose-1-phosphate maltosyltransferase 1
group_12475	hypothetical protein
group_1253	Beta-galactosidase
group_1254	Beta-galactosidase
group_1256	Beta-galactosidase
group_1261	Beta-galactosidase
group_13088	hypothetical protein
group_13089	hypothetical protein
group_13092	hypothetical protein
group_13093	hypothetical protein
group_13094	hypothetical protein
group_13095	hypothetical protein
group_13096	hypothetical protein
group_13098	hypothetical protein
group_13099	hypothetical protein
group_13100	hypothetical protein
group_13101	hypothetical protein
group_13102	hypothetical protein
group_13103	hypothetical protein
group_13104	hypothetical protein
group_13105	hypothetical protein
group_13106	hypothetical protein
group_13107	hypothetical protein
group_13108	hypothetical protein
group_13109	hypothetical protein
group_13110	hypothetical protein
group_13111	hypothetical protein
group_13113	hypothetical protein
group_13114	hypothetical protein
group_13115	hypothetical protein
group_13116	hypothetical protein
group_13117	hypothetical protein
group_13118	hypothetical protein
group_13119	Exodeoxyribonuclease 8
group_13120	hypothetical protein
group_13121	hypothetical protein
group_13122	hypothetical protein
group_13123	hypothetical protein
group_13124	hypothetical protein
group_13125	Primosomal protein 1
group_13126	hypothetical protein
group_13127	hypothetical protein
group_13128	hypothetical protein
group_13129	hypothetical protein
group_13130	hypothetical protein
group_13131	hypothetical protein
group_13132	hypothetical protein
group_13133	hypothetical protein
group_13134	hypothetical protein
group_13135	hypothetical protein
group_13136	hypothetical protein
group_13137	hypothetical protein
group_13138	hypothetical protein
group_13139	hypothetical protein
group_13140	hypothetical protein
group_13141	hypothetical protein
group_13142	hypothetical protein
group_13143	hypothetical protein
group_13144	hypothetical protein
group_13145	hypothetical protein
group_13146	hypothetical protein
group_13147	hypothetical protein
group_13148	hypothetical protein
group_13149	hypothetical protein
group_13150	hypothetical protein
group_13151	hypothetical protein
group_13152	O-acetyltransferase OatA
group_13153	hypothetical protein
group_13154	hypothetical protein
group_13155	hypothetical protein
group_13156	hypothetical protein
group_13157	hypothetical protein
group_13158	Type IV secretion system protein virB10
group_13159	hypothetical protein
group_13160	hypothetical protein
group_13161	hypothetical protein
group_13162	hypothetical protein
group_13163	hypothetical protein
group_13164	Type IV secretion system protein virB4
group_13165	hypothetical protein
group_13166	hypothetical protein
group_13167	Type IV secretion system protein VirB11
group_13168	hypothetical protein
group_13169	Conjugal transfer protein TraG
group_13170	hypothetical protein
benM_1	HTH-type transcriptional regulator BenM
group_13172	hypothetical protein
group_13173	hypothetical protein
group_13174	putative multidrug resistance protein EmrK
emrY	putative multidrug resistance protein EmrY
oprM_1	Outer membrane protein OprM
srpR	HTH-type transcriptional regulator SrpR
group_13178	Multiple antibiotic resistance protein MarR
group_13179	hypothetical protein
group_13180	hypothetical protein
group_13181	hypothetical protein
group_13182	hypothetical protein
group_13183	hypothetical protein
group_13184	hypothetical protein
group_13185	hypothetical protein
group_13186	hypothetical protein
group_13187	hypothetical protein
group_13188	Chromosome-partitioning protein Spo0J
group_13189	hypothetical protein
group_13190	hypothetical protein
group_13191	hypothetical protein
group_13192	hypothetical protein
group_13193	Glutaredoxin arsenate reductase
acr3	Arsenical-resistance protein Acr3
group_13195	Arsenate reductase
group_13196	NADPH-dependent FMN reductase ArsH
group_13197	hypothetical protein
group_13198	Prophage integrase IntS
group_13199	hypothetical protein
gap1_2	Glyceraldehyde-3-phosphate dehydrogenase 1
group_13201	hypothetical protein
group_13212	hypothetical protein
group_13213	hypothetical protein
group_13214	hypothetical protein
group_13215	hypothetical protein
group_13216	hypothetical protein
group_13217	hypothetical protein
relG	Toxin RelG
group_13219	hypothetical protein
group_13220	hypothetical protein
group_13221	hypothetical protein
group_13222	hypothetical protein
group_13223	hypothetical protein
group_13224	hypothetical protein
group_13259	hypothetical protein
group_13260	PTS system glucose-specific EIICB component
group_13261	hypothetical protein
group_13262	hypothetical protein
acrB_3	Multidrug efflux pump subunit AcrB
group_13264	hypothetical protein
ortT_2	Orphan toxin OrtT
group_13280	hypothetical protein
group_13281	hypothetical protein
group_13282	hypothetical protein
group_1344	hypothetical protein
group_1345	hypothetical protein
group_135	hypothetical protein
group_1351	hypothetical protein
ftsK_2	DNA translocase FtsK
group_14936	hypothetical protein
group_14938	hypothetical protein
dmlR_12	HTH-type transcriptional regulator DmlR
group_14940	hypothetical protein
group_14941	hypothetical protein
group_14942	hypothetical protein
group_14943	hypothetical protein
group_14944	hypothetical protein
group_14945	hypothetical protein
group_14946	hypothetical protein
group_14947	hypothetical protein
group_14948	hypothetical protein
group_14949	hypothetical protein
group_14950	hypothetical protein
group_14951	hypothetical protein
group_14952	Cardiolipin synthase A
group_14953	hypothetical protein
group_14954	hypothetical protein
group_14955	hypothetical protein
group_14956	putative lipoprotein YgdR
group_14957	hypothetical protein
narZ	Respiratory nitrate reductase 2 alpha chain
group_14959	hypothetical protein
uhpA	Transcriptional regulatory protein UhpA
group_14961	hypothetical protein
group_14962	hypothetical protein
group_15576	tRNA-Ser(gga)
group_1561	Ribonucleoside-diphosphate reductase 1 subunit alpha
btuD_2	Vitamin B12 import ATP-binding protein BtuD
group_1565	Thymidylate synthase
group_15669	tRNA-Arg(acg)
group_15691	tRNA-Phe(gaa)
group_15710	tRNA-Lys(ttt)
group_15711	tRNA-Lys(ttt)
group_1573	hypothetical protein
group_1582	hypothetical protein
group_1584	hypothetical protein
group_1585	hypothetical protein
group_1586	hypothetical protein
group_16298	tRNA-Ala(tgc)
group_16302	tRNA-Ala(tgc)
group_16305	tRNA-Ala(tgc)
pheT_2	Phenylalanine--tRNA ligase beta subunit
group_16311	tRNA-Ala(tgc)
group_16312	tRNA-Ala(tgc)
group_178	hypothetical protein
group_179	hypothetical protein
group_180	hypothetical protein
group_1848	Lysozyme RrrD
group_1996	Mannose-1-phosphate guanylyltransferase 1
group_2074	Constitutive ornithine decarboxylase
group_2085	hypothetical protein
group_216	Outer membrane porin F
group_218	Outer membrane porin F
group_2217	Transposon Tn7 transposition protein TnsB
group_2242	hypothetical protein
group_2244	hypothetical protein
group_2306	hypothetical protein
group_232	hypothetical protein
group_2478	HTH-type transcriptional repressor CytR
group_2519	Aerobic respiration control sensor protein ArcB
group_252	hypothetical protein
glgX_3	Glycogen operon protein GlgX
group_2555	Glycogen operon protein GlgX
group_2629	Biopolymer transport protein ExbB
group_2708	5S ribosomal RNA (partial)
group_2716	hypothetical protein
group_2790	hypothetical protein
group_29	Putative deoxyribonuclease RhsC
group_2900	hypothetical protein
group_314	hypothetical protein
group_315	hypothetical protein
malQ_1	4-alpha-glucanotransferase
group_344	Invasin
group_3593	hypothetical protein
group_3667	Transposon Tn7 transposition protein TnsC
group_407	hypothetical protein
group_4791	hypothetical protein
group_4836	Regulatory protein rop
rop_2	Regulatory protein rop
group_4978	hypothetical protein
iucA_1	N(2)-citryl-N(6)-acetyl-N(6)-hydroxylysine synthase
group_548	hypothetical protein
group_549	hypothetical protein
group_551	hypothetical protein
group_5618	hypothetical protein
group_6504	hypothetical protein
group_6605	hypothetical protein
group_6628	hypothetical protein
group_6635	hypothetical protein
group_6637	hypothetical protein
group_6640	hypothetical protein
group_6642	hypothetical protein
ldcA_2	Murein tetrapeptide carboxypeptidase
group_6648	hypothetical protein
group_6653	hypothetical protein
group_6659	hypothetical protein
group_6661	hypothetical protein
group_6757	hypothetical protein
group_6758	50S ribosomal protein L36 2
group_6759	putative acyl-CoA thioester hydrolase
group_69	hypothetical protein
group_690	hypothetical protein
group_7069	hypothetical protein
group_7070	hypothetical protein
group_7071	hypothetical protein
group_7072	hypothetical protein
group_7073	hypothetical protein
group_7074	hypothetical protein
group_7075	hypothetical protein
group_7076	hypothetical protein
cpdB_2	2',3'-cyclic-nucleotide 2'-phosphodiesterase/3'-nucleotidase
group_7272	hypothetical protein
frdD_2	Fumarate reductase subunit D
panB_2	3-methyl-2-oxobutanoate hydroxymethyltransferase
group_7277	hypothetical protein
rffH_2	Glucose-1-phosphate thymidylyltransferase 2
group_7279	hypothetical protein
yihG_2	putative acyltransferase YihG
dsbA_2	Thiol:disulfide interchange protein DsbA
yebS_2	Inner membrane protein YebS
cbiD	Cobalt-precorrin-5B C(1)-methyltransferase
glpR_4	Glycerol-3-phosphate regulon repressor
group_7285	hypothetical protein
group_7286	hypothetical protein
group_7287	hypothetical protein
group_7288	hypothetical protein
group_7289	hypothetical protein
group_7290	hypothetical protein
group_7291	hypothetical protein
group_7292	hypothetical protein
group_7293	hypothetical protein
group_7294	hypothetical protein
group_7295	hypothetical protein
group_7296	hypothetical protein
hupA_2	DNA-binding protein HU-alpha
psiF	Phosphate starvation-inducible protein PsiF
group_7299	hypothetical protein
group_7300	hypothetical protein
group_7301	hypothetical protein
group_7302	hypothetical protein
group_7303	hypothetical protein
group_7304	hypothetical protein
group_7305	hypothetical protein
group_7306	hypothetical protein
group_7307	hypothetical protein
group_7308	hypothetical protein
group_7309	hypothetical protein
group_7310	hypothetical protein
group_7311	hypothetical protein
group_7312	hypothetical protein
group_7313	hypothetical protein
group_7314	hypothetical protein
group_7316	hypothetical protein
group_7317	hypothetical protein
group_7318	hypothetical protein
group_7319	hypothetical protein
group_7320	hypothetical protein
group_7321	hypothetical protein
group_7322	hypothetical protein
group_7323	hypothetical protein
group_7324	hypothetical protein
group_7325	hypothetical protein
group_7326	hypothetical protein
group_7327	hypothetical protein
group_7328	hypothetical protein
group_7329	hypothetical protein
group_7330	hypothetical protein
group_7333	hypothetical protein
group_7334	hypothetical protein
group_7335	hypothetical protein
group_7337	hypothetical protein
group_7338	hypothetical protein
group_7339	hypothetical protein
group_7340	hypothetical protein
group_7341	hypothetical protein
group_7342	hypothetical protein
group_7343	hypothetical protein
group_7344	hypothetical protein
group_7345	hypothetical protein
group_7347	hypothetical protein
group_7348	hypothetical protein
group_7349	hypothetical protein
dxs_2	1-deoxy-D-xylulose-5-phosphate synthase
group_7352	hypothetical protein
group_7353	hypothetical protein
dcuB_2	Anaerobic C4-dicarboxylate transporter DcuB
ythA	Putative cytochrome bd menaquinol oxidase subunit I
group_7356	hypothetical protein
group_7357	hypothetical protein
group_7358	hypothetical protein
group_7359	hypothetical protein
group_7360	hypothetical protein
group_7361	hypothetical protein
group_745	hypothetical protein
group_7690	hypothetical protein
group_7691	hypothetical protein
group_7692	hypothetical protein
hpt_2	Hypoxanthine-guanine phosphoribosyltransferase
group_7694	hypothetical protein
group_77	hypothetical protein
acrF_3	Multidrug export protein AcrF
group_774	Multidrug export protein AcrF
group_778	Outer membrane usher protein PapC
group_8158	hypothetical protein
group_8159	hypothetical protein
group_8161	hypothetical protein
group_819	hypothetical protein
group_8300	hypothetical protein
group_8301	hypothetical protein
group_8304	hypothetical protein
group_8305	hypothetical protein
group_8753	hypothetical protein
group_8755	Serine recombinase PinR
group_8756	Type-2 restriction enzyme AplI
group_8757	hypothetical protein
group_8758	hypothetical protein
group_8759	hypothetical protein
yjbM	GTP pyrophosphokinase YjbM
group_8761	hypothetical protein
group_8765	Nucleoside permease NupC
group_8773	hypothetical protein
group_8776	hypothetical protein
group_8777	hypothetical protein
group_8790	hypothetical protein
group_8791	hypothetical protein
group_8792	hypothetical protein
group_8793	hypothetical protein
group_8794	hypothetical protein
group_8795	hypothetical protein
group_8796	hypothetical protein
group_8797	hypothetical protein
group_8798	hypothetical protein
group_8799	hypothetical protein
group_8800	hypothetical protein
group_8801	hypothetical protein
group_8802	hypothetical protein
group_8803	hypothetical protein
group_8804	hypothetical protein
group_8805	hypothetical protein
group_8806	hypothetical protein
group_8807	hypothetical protein
group_8808	Prophage integrase IntA
group_8818	hypothetical protein
group_8839	hypothetical protein
mdtM	Multidrug resistance protein MdtM
group_8856	hypothetical protein
group_8862	hypothetical protein
group_8866	hypothetical protein
group_8867	hypothetical protein
group_8868	hypothetical protein
ybiR_2	Inner membrane protein YbiR
group_8877	hypothetical protein
group_8878	hypothetical protein
group_8879	hypothetical protein
yxdL	ABC transporter ATP-binding protein YxdL
group_8881	hypothetical protein
mopII	Molybdenum-pterin-binding protein 2
group_8883	hypothetical protein
group_8884	hypothetical protein
thrC_2	Threonine synthase
group_8886	hypothetical protein
group_8887	Malonyl CoA-acyl carrier protein transacylase
msuD	Methanesulfonate monooxygenase
yafJ_2	Putative glutamine amidotransferase YafJ
hrtA	Putative hemin import ATP-binding protein HrtA
group_8891	Murein tetrapeptide carboxypeptidase
group_8892	hypothetical protein
group_8893	6-deoxy-6-sulfogluconolactonase
group_8894	hypothetical protein
treY_1	Putative maltooligosyl trehalose synthase
group_955	hypothetical protein

## Sheet: SC 4 specific
Gene	Annotation
group_519	hypothetical protein
group_6830	hypothetical protein
group_6843	hypothetical protein
group_6894	Bifunctional protein GlmU
group_6913	hypothetical protein
group_6987	hypothetical protein
intS_4	Prophage integrase IntS
group_6831	hypothetical protein
group_7362	putative fimbrial chaperone LpfB
group_7412	hypothetical protein
group_7413	hypothetical protein
group_7528	hypothetical protein
group_7530	hypothetical protein
group_7531	hypothetical protein
group_7532	hypothetical protein
group_7533	hypothetical protein
group_7536	hypothetical protein
group_2148	hypothetical protein
group_5030	hypothetical protein
group_5031	hypothetical protein
yfjZ_2	Putative antitoxin YfjZ
group_7066	hypothetical protein
group_7367	hypothetical protein
group_883	hypothetical protein
group_2638	hypothetical protein
group_5039	hypothetical protein
group_5040	hypothetical protein
group_596	Outer membrane usher protein HtrE
group_63	hypothetical protein
group_7363	hypothetical protein
group_7368	hypothetical protein
group_7369	hypothetical protein
group_7370	Arsenic resistance transcriptional regulator ArsR2
group_7371	hypothetical protein
group_7372	hypothetical protein
group_7373	hypothetical protein
group_7374	hypothetical protein
group_7375	hypothetical protein
group_7376	hypothetical protein
group_7377	hypothetical protein
group_7378	GTPase Era
group_7379	hypothetical protein
group_7380	hypothetical protein
group_7381	Antirestriction protein KlcA
ypjF_2	putative toxin YpjF
ypjF_1	putative toxin YpjF
group_7384	hypothetical protein
group_7385	Antirestriction protein KlcA
group_7386	hypothetical protein
group_7387	hypothetical protein
group_7388	hypothetical protein
group_7389	hypothetical protein
group_7390	hypothetical protein
group_7391	hypothetical protein
group_7392	hypothetical protein
group_7393	hypothetical protein
group_7394	hypothetical protein
group_7395	hypothetical protein
group_7396	Lipoprotein YfjS
group_7397	hypothetical protein
group_7398	hypothetical protein
group_7399	GTPase Era
group_7400	hypothetical protein
thiF_1	Sulfur carrier protein ThiS adenylyltransferase
group_7402	hypothetical protein
group_7403	hypothetical protein
group_7404	hypothetical protein
group_7405	hypothetical protein
group_7406	hypothetical protein
group_7407	DNA primase TraC
group_7408	hypothetical protein
group_7409	hypothetical protein
group_7410	Adaptive-response sensory-kinase SasA
group_7411	Prophage integrase IntS
group_1835	DNA adenine methyltransferase YhdJ
vapC2	Ribonuclease VapC2
group_2267	hypothetical protein
parD1_2	Antitoxin ParD1
parD1_1	Antitoxin ParD1
group_6821	hypothetical protein
group_6822	hypothetical protein
group_6823	hypothetical protein
group_6825	hypothetical protein
group_6826	hypothetical protein
group_6923	hypothetical protein
group_6924	hypothetical protein
group_6938	hypothetical protein
group_6944	hypothetical protein
group_6945	hypothetical protein
group_6951	hypothetical protein
group_6961	hypothetical protein
group_6966	hypothetical protein
group_6967	hypothetical protein
group_6968	hypothetical protein
group_6969	hypothetical protein
group_6970	hypothetical protein
group_6971	hypothetical protein
group_6972	hypothetical protein
group_6973	hypothetical protein
group_6974	hypothetical protein
group_6975	hypothetical protein
group_6976	hypothetical protein
group_6977	hypothetical protein
group_6978	hypothetical protein
group_6979	hypothetical protein
group_6980	hypothetical protein
group_7421	hypothetical protein
group_7422	hypothetical protein
mopA	Molybdenum-pterin-binding protein MopA
parE1_2	Toxin ParE1
group_7425	hypothetical protein
group_7426	hypothetical protein
group_7427	hypothetical protein
group_7428	hypothetical protein
group_7429	hypothetical protein
group_7430	hypothetical protein
group_7431	hypothetical protein
group_7432	hypothetical protein
group_7433	Replication initiation protein
group_7434	hypothetical protein
group_7435	hypothetical protein
group_7436	hypothetical protein
group_7437	hypothetical protein
group_7438	hypothetical protein
group_7440	Tyrosine recombinase XerC
group_7441	hypothetical protein
group_7442	hypothetical protein
group_7443	hypothetical protein
group_7444	hypothetical protein
group_7445	hypothetical protein
group_7446	hypothetical protein
group_7447	hypothetical protein
group_7448	hypothetical protein
group_7449	hypothetical protein
group_7450	hypothetical protein
group_7451	hypothetical protein
group_7452	hypothetical protein
group_7453	hypothetical protein
group_7454	hypothetical protein
group_7455	hypothetical protein
group_7456	hypothetical protein
group_7457	hypothetical protein
group_7458	hypothetical protein
group_7459	hypothetical protein
group_7460	hypothetical protein
group_7461	hypothetical protein
group_7462	Pilin
group_7464	hypothetical protein
group_7466	Toxin HokB
group_7467	hypothetical protein
group_7468	Chromosome-partitioning protein Spo0J
group_7470	hypothetical protein
group_7471	hypothetical protein
group_7472	hypothetical protein
group_7473	hypothetical protein
dinB_2	DNA polymerase IV
virB_1	Virulence regulon transcriptional activator VirB
group_7489	Sporulation initiation inhibitor protein Soj
group_7490	RepFIB replication protein A
group_7491	hypothetical protein
group_7492	Tyrosine recombinase XerD
group_7493	hypothetical protein
group_7494	hypothetical protein
group_7495	hypothetical protein
group_7496	hypothetical protein
parE1_1	Toxin ParE1
group_7498	Antitoxin VapB
napA	Na(+)/H(+) antiporter
teaD	TRAP-T-associated universal stress protein TeaD
mutS_2	DNA mismatch repair protein MutS
mutS2	Endonuclease MutS2
group_7503	Calcium-transporting ATPase 1
group_7504	hypothetical protein
gpmA_2	2,3-bisphosphoglycerate-dependent phosphoglycerate mutase
group_7506	hypothetical protein
ppaC	putative manganese-dependent inorganic pyrophosphatase
ybjG_2	Putative undecaprenyl-diphosphatase YbjG
group_7509	hypothetical protein
group_7510	hypothetical protein
group_7511	hypothetical protein
group_7512	Arsenic resistance transcriptional regulator ArsR2
group_7513	Arsenical resistance operon trans-acting repressor ArsD
recD2	ATP-dependent RecD-like DNA helicase
group_7526	hypothetical protein
group_7538	hypothetical protein
hsdM_2	Type I restriction enzyme EcoKI M protein
group_7540	Putative type-1 restriction enzyme specificity protein MG438
group_7541	Type I restriction enzyme EcoR124II R protein
group_119	Actin cross-linking toxin VgrG1
group_120	hypothetical protein
group_2805	hypothetical protein
group_4911	Prophage bactoprenol glucosyl transferase
group_4976	hypothetical protein
group_6773	hypothetical protein
group_6774	hypothetical protein
group_6775	hypothetical protein
group_6782	hypothetical protein
ydiV_1	Putative anti-FlhC(2)FlhD(4) factor YdiV
group_6792	Type-1 restriction enzyme EcoKI specificity protein
group_6816	Prophage integrase IntS
group_6817	hypothetical protein
group_6818	hypothetical protein
group_6819	hypothetical protein
group_6820	hypothetical protein
group_6844	hypothetical protein
group_6845	hypothetical protein
group_6846	hypothetical protein
group_6847	hypothetical protein
group_6848	Teichoic acids export ATP-binding protein TagH
group_6849	Teichoic acid translocation permease protein TagG
group_6850	N,N'-diacetylbacillosaminyl-diphospho-undecaprenol alpha-1,3-N-acetylgalactosaminyltransferase
group_6851	hypothetical protein
group_6852	hypothetical protein
group_6853	hypothetical protein
brkA	BrkA autotransporter
group_6855	hypothetical protein
group_6856	hypothetical protein
group_6858	hypothetical protein
group_6859	Prophage integrase IntS
group_6879	hypothetical protein
group_6880	hypothetical protein
group_6881	hypothetical protein
group_6882	hypothetical protein
group_6883	hypothetical protein
group_6888	hypothetical protein
group_6889	DNA replication and repair protein RecF
group_6891	hypothetical protein
group_6904	Cytochrome bd-II ubiquinol oxidase subunit 2
appX	Putative cytochrome bd-II ubiquinol oxidase subunit AppX
appA_3	Periplasmic AppA protein
etk	Tyrosine-protein kinase etk
etp	Low molecular weight protein-tyrosine-phosphatase Etp
kpsD_2	Polysialic acid transport protein KpsD
group_6910	hypothetical protein
group_6911	hypothetical protein
gfcB_2	putative lipoprotein GfcB
group_7060	Prophage tail fiber assembly protein TfaE
group_7064	hypothetical protein
mbeC_2	Mobilization protein MbeC
group_1121	hypothetical protein
group_1125	hypothetical protein
group_1329	hypothetical protein
group_133	hypothetical protein
group_1579	hypothetical protein
group_2181	hypothetical protein
group_2852	hypothetical protein
group_2886	hypothetical protein
group_3448	hypothetical protein
group_355	hypothetical protein
group_3722	hypothetical protein
group_3853	DNA replication and repair protein RecF
group_5179	hypothetical protein
group_6760	Prophage integrase IntA
group_6761	hypothetical protein
group_6762	hypothetical protein
group_6763	hypothetical protein
group_6764	hypothetical protein
group_6765	hypothetical protein
group_6766	hypothetical protein
group_6767	hypothetical protein
group_6768	hypothetical protein
group_6769	hypothetical protein
group_6770	hypothetical protein
group_6779	hypothetical protein
codA_1	Cytosine deaminase
group_6801	hypothetical protein
group_6802	hypothetical protein
group_6804	hypothetical protein
group_6808	hypothetical protein
group_6833	hypothetical protein
dnaN_1	DNA polymerase III subunit beta
group_6840	hypothetical protein
group_6841	hypothetical protein
group_6860	hypothetical protein
group_6861	hypothetical protein
group_6862	hypothetical protein
group_6863	hypothetical protein
group_6864	hypothetical protein
group_6865	hypothetical protein
group_6866	hypothetical protein
group_6867	hypothetical protein
group_6868	hypothetical protein
group_6869	hypothetical protein
group_6870	hypothetical protein
group_6871	hypothetical protein
group_6872	hypothetical protein
group_6873	hypothetical protein
group_6874	hypothetical protein
group_6875	hypothetical protein
group_6877	hypothetical protein
group_6991	Secreted effector protein PipB
group_6993	putative HTH-type transcriptional regulator
group_6994	hypothetical protein
group_6995	hypothetical protein
group_6996	hypothetical protein
ssb_4	Single-stranded DNA-binding protein
group_6998	hypothetical protein
group_6999	hypothetical protein
group_7000	hypothetical protein
group_7001	hypothetical protein
group_7002	DNA-invertase hin
group_7003	hypothetical protein
mazE	Antitoxin MazE
group_7005	hypothetical protein
group_7006	hypothetical protein
group_7007	hypothetical protein
group_7008	hypothetical protein
group_7009	hypothetical protein
group_7010	hypothetical protein
group_7011	Type IV secretion system protein virB1
group_7012	hypothetical protein
group_7013	hypothetical protein
group_7014	hypothetical protein
group_7015	Type IV secretion system protein virB4
group_7016	Type IV secretion system protein virB5
group_7017	hypothetical protein
group_7018	Type IV secretion system protein VirB6
group_7019	hypothetical protein
group_7020	Type IV secretion system protein virB8
group_7021	Type IV secretion system protein virB9
group_7022	Type IV secretion system protein virB10
group_7023	Type IV secretion system protein VirB11
group_7024	Phospholipase D
group_7025	hypothetical protein
group_7026	hypothetical protein
group_7027	Multifunctional conjugation protein TraI
group_7028	Coupling protein TraD
group_7029	hypothetical protein
group_7030	hypothetical protein
group_7031	hypothetical protein
group_7032	hypothetical protein
group_7033	hypothetical protein
group_7034	hypothetical protein
group_7035	hypothetical protein
group_7036	hypothetical protein
group_7037	hypothetical protein
group_7038	hypothetical protein
group_7039	hypothetical protein
group_7040	hypothetical protein
group_7047	hypothetical protein
group_7048	hypothetical protein
group_7049	Secretory immunoglobulin A-binding protein EsiB
group_7050	hypothetical protein
group_7051	hypothetical protein
group_7054	hypothetical protein
group_7056	hypothetical protein
group_7439	hypothetical protein
group_7546	hypothetical protein
group_7547	hypothetical protein
group_7548	hypothetical protein
group_7559	hypothetical protein
group_7908	hypothetical protein
group_7912	hypothetical protein
group_7915	hypothetical protein
group_7916	hypothetical protein
group_7917	hypothetical protein
group_7918	hypothetical protein
group_7921	hypothetical protein
group_7922	Type-1 restriction enzyme R protein
group_7923	hypothetical protein
group_7924	hypothetical protein
group_7925	hypothetical protein
group_7927	Type I restriction enzyme EcoKI M protein
group_7928	hypothetical protein
group_7929	hypothetical protein
group_7930	hypothetical protein
group_7931	hypothetical protein
group_7932	Tyrosine recombinase XerC
group_7933	hypothetical protein
group_7934	hypothetical protein
group_7935	DNA adenine methyltransferase YhdJ
aprX	Serine protease AprX
ftsH3	ATP-dependent zinc metalloprotease FtsH 3
group_7938	RNA polymerase-associated protein RapA
group_7939	hypothetical protein
group_7940	hypothetical protein
group_7941	hypothetical protein
group_7942	hypothetical protein
group_7943	hypothetical protein
group_7944	GTPase Era
group_7946	hypothetical protein
group_7947	hypothetical protein
group_7948	hypothetical protein
group_7949	hypothetical protein
group_7950	Antirestriction protein KlcA
group_7951	hypothetical protein
group_7953	hypothetical protein
group_7954	hypothetical protein
group_7955	hypothetical protein
group_7958	hypothetical protein
group_7959	hypothetical protein
group_7962	Secreted effector protein PipB2
group_7964	hypothetical protein
group_7965	hypothetical protein
group_7969	hypothetical protein
group_7971	hypothetical protein
group_7973	hypothetical protein
group_7974	hypothetical protein
group_7975	hypothetical protein
group_7976	hypothetical protein
group_7977	hypothetical protein
group_7978	hypothetical protein
group_7979	hypothetical protein
era_3	GTPase Era
group_7981	hypothetical protein
group_7982	Antirestriction protein KlcA
group_7983	hypothetical protein
group_7984	Putative antitoxin YfjZ
group_7992	hypothetical protein
group_7995	hypothetical protein
group_7996	hypothetical protein
group_7997	hypothetical protein
group_7998	hypothetical protein
group_7999	hypothetical protein
group_8003	Mobilization protein MbeC
group_884	hypothetical protein
group_100	hypothetical protein
group_10290	hypothetical protein
group_10291	hypothetical protein
group_10292	hypothetical protein
group_10294	hypothetical protein
group_10295	hypothetical protein
group_10296	hypothetical protein
group_10297	hypothetical protein
group_10298	hypothetical protein
group_10300	Adenosine monophosphate-protein transferase VbhT
group_10301	hypothetical protein
group_10302	hypothetical protein
group_10303	hypothetical protein
group_10304	hypothetical protein
group_10305	hypothetical protein
group_10306	hypothetical protein
group_10309	Lipoprotein YfjS
group_10310	hypothetical protein
group_10311	Antirestriction protein KlcA
group_11075	Putative antitoxin YfjZ
group_11076	Antirestriction protein KlcA
group_11077	hypothetical protein
group_11078	hypothetical protein
group_11079	RNA polymerase-associated protein RapA
group_11080	hypothetical protein
group_11081	hypothetical protein
group_11082	hypothetical protein
group_11083	hypothetical protein
group_11084	hypothetical protein
der_1	GTPase Der
group_11086	hypothetical protein
group_11087	hypothetical protein
group_11088	hypothetical protein
group_11089	hypothetical protein
group_1109	hypothetical protein
group_11090	hypothetical protein
group_11091	hypothetical protein
group_11092	hypothetical protein
group_11093	Bacterial non-heme ferritin
group_11095	hypothetical protein
group_11096	hypothetical protein
group_1110	DNA polymerase IV
group_11103	hypothetical protein
group_11104	hypothetical protein
group_11105	hypothetical protein
group_11106	hypothetical protein
group_11107	hypothetical protein
group_11108	hypothetical protein
group_11109	hypothetical protein
group_11110	hypothetical protein
group_11111	hypothetical protein
group_11112	Prophage integrase IntA
group_11114	hypothetical protein
group_11145	hypothetical protein
group_1124	hypothetical protein
tnrA	HTH-type transcriptional regulator TnrA
dkgB_1	2,5-diketo-D-gluconic acid reductase B
dkgB_2	2,5-diketo-D-gluconic acid reductase B
group_1291	hypothetical protein
hmp_2	Flavohemoprotein
hmp_3	Flavohemoprotein
group_15078	Lysozyme RrrD
group_15079	hypothetical protein
group_15080	hypothetical protein
group_15081	hypothetical protein
group_15082	hypothetical protein
group_15083	hypothetical protein
parM_1	Plasmid segregation protein ParM
group_15085	LexA repressor
group_15086	Tyrosine recombinase XerC
group_15087	hypothetical protein
group_15088	Type-2 restriction enzyme EcoRII
group_15089	DNA-cytosine methyltransferase
group_15090	hypothetical protein
group_15091	hypothetical protein
group_15092	hypothetical protein
group_15094	hypothetical protein
group_15095	hypothetical protein
group_15096	hypothetical protein
group_15097	hypothetical protein
group_15098	hypothetical protein
group_15099	hypothetical protein
iraP_3	Anti-adapter protein IraP
group_15101	hypothetical protein
group_15102	putative diguanylate cyclase YdaM
group_15103	hypothetical protein
group_15104	putative diguanylate cyclase YegE
group_15105	putative signaling protein
group_15107	DNA-invertase hin
group_15108	hypothetical protein
group_15109	putative oxidoreductase
group_15110	HTH-type transcriptional regulator PgrR
qorA_1	Quinone oxidoreductase 1
pks5	Mycocerosic acid synthase-like polyketide synthase
group_15113	HTH-type transcriptional regulator CdhR
group_15114	hypothetical protein
group_15115	hypothetical protein
group_15116	hypothetical protein
group_15117	hypothetical protein
group_15118	hypothetical protein
group_15119	hypothetical protein
group_15120	hypothetical protein
group_15121	hypothetical protein
group_15122	hypothetical protein
group_15123	hypothetical protein
group_156	hypothetical protein
group_16306	tRNA-Ala(tgc)
group_16307	tRNA-Ala(tgc)
group_16314	tRNA-Ala(tgc)
group_1881	Putative defective protein IntQ
group_2295	Arsenical pump membrane protein
creB_1	Transcriptional regulatory protein CreB
group_2814	hypothetical protein
group_331	hypothetical protein
group_3729	hypothetical protein
group_4972	hypothetical protein
group_4974	hypothetical protein
group_5257	hypothetical protein
group_5640	hypothetical protein
group_679	hypothetical protein
group_7065	hypothetical protein
group_7067	hypothetical protein
group_7068	hypothetical protein
group_7556	hypothetical protein
group_7558	hypothetical protein
group_7561	hypothetical protein
group_7562	hypothetical protein
group_7926	hypothetical protein
group_7956	hypothetical protein
group_8005	hypothetical protein
iorA	Isoquinoline 1-oxidoreductase subunit alpha
mbeC_3	Mobilization protein MbeC
group_804	Mobilization protein MbeC
group_810	Mobilization protein MbeC
group_84	hypothetical protein
group_85	hypothetical protein
group_882	hypothetical protein
group_885	hypothetical protein
group_886	hypothetical protein
group_8895	hypothetical protein
fadA_2	3-ketoacyl-CoA thiolase
group_8897	hypothetical protein
group_8936	hypothetical protein
group_8937	hypothetical protein
group_8938	hypothetical protein
group_8939	hypothetical protein
group_9027	hypothetical protein
group_95	hypothetical protein
group_96	hypothetical protein

## Sheet: SC 5 specific
Gene	Annotation
group_1866	hypothetical protein
group_1878	Putative defective protein IntQ
group_2128	hypothetical protein
group_5000	hypothetical protein
group_7099	hypothetical protein
group_7100	hypothetical protein
group_7101	hypothetical protein
group_7102	hypothetical protein
group_7119	hypothetical protein
group_7120	hypothetical protein
group_7121	hypothetical protein
group_7162	hypothetical protein
group_7163	hypothetical protein
group_7164	hypothetical protein
group_7178	Prophage integrase IntA
group_7179	hypothetical protein
group_7180	hypothetical protein
group_7181	hypothetical protein
group_7182	hypothetical protein
group_7183	hypothetical protein
group_7184	hypothetical protein
group_7185	hypothetical protein
group_7186	hypothetical protein
group_7187	DNA primase TraC
group_7188	Prophage integrase IntA
group_7214	hypothetical protein
group_7215	hypothetical protein
group_7216	hypothetical protein
group_7218	hypothetical protein
group_7219	hypothetical protein
intA_5	Prophage integrase IntA
yidH_2	Inner membrane protein YidH
rpiR	HTH-type transcriptional regulator RpiR
group_7226	hypothetical protein
group_7227	Arylsulfatase
ptsG_6	PTS system glucose-specific EIICBA component
chuR	Anaerobic sulfatase-maturating enzyme
intA_6	Prophage integrase IntA
group_7231	hypothetical protein
group_7232	hypothetical protein
group_7233	hypothetical protein
group_7234	putative ABC transporter ATP-binding protein YknY
group_7235	hypothetical protein
group_7236	hypothetical protein
group_7237	hypothetical protein
group_7238	hypothetical protein
group_7239	hypothetical protein
group_7240	hypothetical protein
group_7241	hypothetical protein
group_7242	hypothetical protein
group_7245	hypothetical protein
group_7250	hypothetical protein
group_7251	Toxin YkfI
yafW	Antitoxin YafW
group_7253	hypothetical protein
group_7254	hypothetical protein
group_7255	hypothetical protein
group_7257	hypothetical protein
group_7258	hypothetical protein
pgaA	Poly-beta-1,6-N-acetyl-D-glucosamine export protein
pgaB	Poly-beta-1,6-N-acetyl-D-glucosamine N-deacetylase
pgaC	Poly-beta-1,6-N-acetyl-D-glucosamine synthase
pgaD	Biofilm PGA synthesis protein PgaD
group_7266	hypothetical protein
group_7267	Type-1 restriction enzyme R protein
group_7270	hypothetical protein
group_3737	hypothetical protein
group_602	Putative deoxyribonuclease RhsC
group_7082	hypothetical protein
group_7083	hypothetical protein
group_7084	hypothetical protein
group_7085	hypothetical protein
group_7086	hypothetical protein
group_7087	hypothetical protein
group_7088	Prophage integrase IntA
group_7098	hypothetical protein
group_7126	hypothetical protein
ohrR_2	Organic hydroperoxide resistance transcriptional regulator
group_7133	2-succinyl-6-hydroxy-2,4-cyclohexadiene-1-carboxylate synthase
nlhH_2	Carboxylesterase NlhH
group_7156	hypothetical protein
group_7157	hypothetical protein
group_7158	hypothetical protein
group_7167	Prophage tail fiber assembly protein TfaE
group_7168	hypothetical protein
group_7172	hypothetical protein
group_7176	hypothetical protein
group_7177	hypothetical protein
group_5002	hypothetical protein
group_5004	hypothetical protein
group_601	hypothetical protein
group_603	Putative deoxyribonuclease RhsC
group_7139	hypothetical protein
group_7142	hypothetical protein
group_7143	hypothetical protein
group_7263	hypothetical protein
group_7264	hypothetical protein
group_1719	hypothetical protein
group_2788	hypothetical protein
group_357	hypothetical protein
group_604	hypothetical protein
group_605	Putative deoxyribonuclease RhsC
group_606	Putative deoxyribonuclease RhsC
group_7144	hypothetical protein
group_7145	hypothetical protein
group_7147	hypothetical protein
group_7148	hypothetical protein
group_7149	hypothetical protein
group_7150	hypothetical protein
group_7151	putative HTH-type transcriptional regulator
group_7152	hypothetical protein
group_7154	hypothetical protein
group_7155	hypothetical protein
group_7189	hypothetical protein
group_7190	hypothetical protein
group_7191	hypothetical protein
flhC_2	Flagellar transcriptional regulator FlhC
group_7193	hypothetical protein
group_7194	hypothetical protein
group_7195	hypothetical protein
group_7196	hypothetical protein
group_7197	hypothetical protein
group_7198	hypothetical protein
group_7199	hypothetical protein
group_7200	hypothetical protein
group_7201	hypothetical protein
group_7202	hypothetical protein
aplIR	Type-2 restriction enzyme AplI
taqIM	Modification methylase TaqI
group_7205	DNA-invertase hin
group_7206	Tyrosine recombinase XerD
group_7207	Chlorite dismutase
group_7208	DNA-invertase hin
group_7209	hypothetical protein
group_7210	Transposon Tn7 transposition protein TnsB
group_7211	hypothetical protein
group_7212	C4-dicarboxylic acid transporter DauA
group_7217	Tyrosine recombinase XerC
group_7268	hypothetical protein
group_7269	Insertion sequence IS5376 putative ATP-binding protein
group_732	Replicative DNA helicase
group_8940	hypothetical protein
group_8941	hypothetical protein
group_8942	hypothetical protein
group_8943	hypothetical protein
group_8944	hypothetical protein
group_8945	hypothetical protein
group_8948	hypothetical protein
group_8949	hypothetical protein
group_8950	hypothetical protein
group_8951	hypothetical protein
group_8953	hypothetical protein
group_8954	hypothetical protein
group_8956	hypothetical protein
group_8957	hypothetical protein
group_8958	hypothetical protein
group_8959	hypothetical protein
group_8960	hypothetical protein
group_8961	hypothetical protein
group_8962	hypothetical protein
group_8963	hypothetical protein
group_8964	hypothetical protein
group_8966	UvrABC system protein B
group_8967	hypothetical protein
group_8970	hypothetical protein
group_8971	hypothetical protein
group_8979	hypothetical protein
group_8980	hypothetical protein
group_8981	hypothetical protein
group_8984	hypothetical protein
group_8985	hypothetical protein
group_8986	hypothetical protein
group_8987	hypothetical protein
group_8988	hypothetical protein
group_8989	hypothetical protein
group_8990	hypothetical protein
group_8991	hypothetical protein
group_8992	hypothetical protein
group_8993	hypothetical protein
group_8994	Prophage tail fiber assembly protein TfaE
group_8995	hypothetical protein
group_8997	hypothetical protein
group_8998	Silver-binding protein SilE
group_8999	Silver-binding protein SilE
group_9000	hypothetical protein
group_9001	hypothetical protein
group_9002	hypothetical protein
group_9003	hypothetical protein
group_9004	hypothetical protein
group_9005	hypothetical protein
group_9006	hypothetical protein
group_9012	hypothetical protein
group_9013	hypothetical protein
group_9014	hypothetical protein
group_9015	hypothetical protein
group_9016	hypothetical protein
group_10554	hypothetical protein
group_10555	hypothetical protein
group_10556	hypothetical protein
group_10557	hypothetical protein
group_10558	hypothetical protein
group_10559	Putative prophage major tail sheath protein
group_10560	DNA-invertase hin
group_10561	hypothetical protein
group_10562	Prophage tail fiber assembly protein TfaE
group_10563	hypothetical protein
group_10564	hypothetical protein
group_10565	hypothetical protein
group_10566	hypothetical protein
group_10567	hypothetical protein
group_10568	hypothetical protein
group_10569	hypothetical protein
group_10570	hypothetical protein
group_10571	hypothetical protein
group_10572	Lysozyme RrrD
group_10573	hypothetical protein
group_10574	hypothetical protein
group_10575	hypothetical protein
group_10576	hypothetical protein
group_10577	hypothetical protein
group_10578	hypothetical protein
group_10579	hypothetical protein
group_10580	hypothetical protein
group_10581	hypothetical protein
group_10582	hypothetical protein
group_10583	hypothetical protein
group_10584	hypothetical protein
group_10585	hypothetical protein
group_10586	DNA adenine methylase
group_10587	hypothetical protein
group_10588	hypothetical protein
group_10589	hypothetical protein
group_10590	hypothetical protein
group_10591	hypothetical protein
group_10592	hypothetical protein
group_10593	hypothetical protein
group_10594	Tyrosine recombinase XerD
group_10595	hypothetical protein
group_10596	Secreted effector protein PipB2
group_10598	hypothetical protein
group_10599	hypothetical protein
group_10600	hypothetical protein
cdhR_3	HTH-type transcriptional regulator CdhR
group_10602	hypothetical protein
group_10603	hypothetical protein
group_10604	hypothetical protein
group_10605	hypothetical protein
group_10606	hypothetical protein
group_10607	hypothetical protein
group_10608	hypothetical protein
group_10609	hypothetical protein
group_10610	hypothetical protein
group_10611	hypothetical protein
group_10612	hypothetical protein
group_10613	hypothetical protein
group_10614	hypothetical protein
group_10615	DNA-invertase hin
group_10617	hypothetical protein
group_10618	hypothetical protein
group_10619	hypothetical protein
group_1570	hypothetical protein
group_1572	hypothetical protein
group_16414	tRNA-Ala(ggc)
group_1718	Inner membrane ABC transporter permease protein YcjO
group_21	hypothetical protein
group_3342	Transcriptional regulatory protein CusR
group_7271	hypothetical protein
group_731	Replicative DNA helicase
group_748	hypothetical protein
group_8996	hypothetical protein
group_9017	hypothetical protein
group_9028	hypothetical protein
group_9029	putative 5-dehydro-4-deoxyglucarate dehydratase
group_9030	hypothetical protein
group_9031	hypothetical protein
group_9032	Cystathionine beta-lyase MetC

## Sheet: SC 6 specific
Gene	Annotation
group_3805	Protease 3
group_7579	hypothetical protein
group_7589	HTH-type transcriptional regulator AcrR
group_7612	hypothetical protein
cshA	DEAD-box ATP-dependent RNA helicase CshA
group_7614	hypothetical protein
group_7585	hypothetical protein
hiuH_1	5-hydroxyisourate hydrolase
group_5274	hypothetical protein
group_8400	Tyrosine recombinase XerC
group_8401	hypothetical protein
group_973	Chaperone protein ClpB
group_8587	hypothetical protein
group_9088	hypothetical protein
group_8330	hypothetical protein
group_8331	hypothetical protein
group_8332	hypothetical protein
group_8333	hypothetical protein
group_8335	hypothetical protein
group_8336	Tyrosine recombinase XerC
group_8414	hypothetical protein
group_7586	hypothetical protein
group_8334	hypothetical protein
group_1827	hypothetical protein
group_8310	hypothetical protein
group_8311	hypothetical protein
group_8312	hypothetical protein
group_8313	hypothetical protein
group_8314	hypothetical protein
group_8315	hypothetical protein
cbeA	Cytoskeleton bundling-enhancing protein CbeA
group_8317	hypothetical protein
group_8324	hypothetical protein
group_8325	hypothetical protein
group_8326	hypothetical protein
group_8327	hypothetical protein
group_8328	hypothetical protein
group_8329	hypothetical protein
group_8339	hypothetical protein
group_8340	hypothetical protein
group_8341	hypothetical protein
group_8347	hypothetical protein
group_8355	hypothetical protein
group_5324	hypothetical protein
group_5263	tRNA-Ser(gga)
group_5373	hypothetical protein
group_8372	hypothetical protein
group_8596	hypothetical protein
group_8597	hypothetical protein
group_8598	Chromosome partition protein Smc
group_8599	hypothetical protein
group_8600	hypothetical protein
group_8601	Prophage tail fiber assembly protein TfaE
group_8602	hypothetical protein
group_8604	hypothetical protein
group_8605	hypothetical protein
group_8607	hypothetical protein
bspRIM	Modification methylase BspRI
group_8609	hypothetical protein
group_8610	hypothetical protein
group_8611	hypothetical protein
group_8614	hypothetical protein
group_3923	hypothetical protein
group_5316	hypothetical protein
group_8361	hypothetical protein
group_9040	hypothetical protein
group_12663	hypothetical protein
group_12664	hypothetical protein
group_12665	hypothetical protein
group_12666	hypothetical protein
recB_1	RecBCD enzyme subunit RecB
group_12668	DNA replication and repair protein RecF
group_12669	hypothetical protein
group_12670	hypothetical protein
group_12671	hypothetical protein
group_12672	hypothetical protein
group_12673	hypothetical protein
group_12674	hypothetical protein
group_12675	hypothetical protein
group_12676	Antirestriction protein KlcA
group_12677	hypothetical protein
group_12678	hypothetical protein
group_12679	Cytoskeleton bundling-enhancing protein CbeA
group_12680	putative toxin YpjF
group_12682	hypothetical protein
group_12683	hypothetical protein
group_12685	hypothetical protein
group_12686	hypothetical protein
group_12687	hypothetical protein
group_12688	hypothetical protein
group_12690	hypothetical protein
group_12691	hypothetical protein
group_12692	hypothetical protein
group_12693	hypothetical protein
group_12694	hypothetical protein
group_8358	hypothetical protein
group_8595	hypothetical protein
group_10066	hypothetical protein
lysN_2	2-aminoadipate transaminase
group_8371	hypothetical protein
group_23	Putative deoxyribonuclease RhsC
group_8548	hypothetical protein
group_8551	hypothetical protein
group_8566	hypothetical protein
group_869	Respiratory nitrate reductase 1 alpha chain
group_10038	hypothetical protein
group_11030	hypothetical protein
group_1269	hypothetical protein
group_246	hypothetical protein
group_3932	hypothetical protein
group_5303	hypothetical protein
group_5306	hypothetical protein
group_5310	hypothetical protein
group_8378	hypothetical protein
group_8380	hypothetical protein
group_8381	hypothetical protein
narX_2	Nitrate/nitrite sensor protein NarX
group_8615	hypothetical protein
group_8616	hypothetical protein
group_8617	hypothetical protein
group_8618	Multidrug resistance protein MdtG
group_8619	hypothetical protein
group_8620	hypothetical protein
group_8621	hypothetical protein
group_8622	hypothetical protein
group_8623	hypothetical protein
group_8624	hypothetical protein
group_8625	hypothetical protein
group_8626	hypothetical protein
group_8627	Putative antitoxin YfjZ
group_1984	hypothetical protein
group_7575	Flagellin
group_7684	hypothetical protein
group_8395	hypothetical protein
group_8576	hypothetical protein
group_8577	hypothetical protein
group_8578	hypothetical protein
group_8582	hypothetical protein
group_8583	hypothetical protein
tfaE_1	Prophage tail fiber assembly protein TfaE
tfaE_2	Prophage tail fiber assembly protein TfaE
group_12689	hypothetical protein
group_5114	hypothetical protein
group_5266	hypothetical protein
group_5267	hypothetical protein
group_726	hypothetical protein
group_7666	Replication initiation protein
group_8397	hypothetical protein
group_10869	hypothetical protein
group_10870	ATP/GTP phosphatase
group_10889	hypothetical protein
group_10890	hypothetical protein
group_10891	hypothetical protein
group_11053	hypothetical protein
group_11054	hypothetical protein
group_11055	hypothetical protein
group_11056	hypothetical protein
group_11069	Endoribonuclease HigB
yddM_2	putative HTH-type transcriptional regulator YddM
group_2176	hypothetical protein
group_2252	hypothetical protein
rhaS_2	hypothetical protein
group_3804	hypothetical protein
group_5318	hypothetical protein
group_5319	hypothetical protein
group_5371	hypothetical protein
group_559	hypothetical protein
group_5613	hypothetical protein
group_5638	hypothetical protein
group_5747	hypothetical protein
group_7649	hypothetical protein
group_7650	Undecaprenyl-phosphate mannosyltransferase
group_7651	Prophage bactoprenol-linked glucose translocase
group_8561	hypothetical protein
group_8563	hypothetical protein
group_8588	hypothetical protein
group_8589	hypothetical protein
group_965	hypothetical protein
group_10111	hypothetical protein
group_10113	hypothetical protein
group_10114	hypothetical protein
group_10817	hypothetical protein
group_10871	hypothetical protein
group_10875	hypothetical protein
group_10903	hypothetical protein
group_10904	hypothetical protein
group_10905	hypothetical protein
group_10911	hypothetical protein
group_10912	hypothetical protein
group_10913	DNA replication and repair protein RecF
uvrD_1	DNA helicase II
group_11020	Prophage integrase IntA
group_11021	hypothetical protein
group_11022	hypothetical protein
group_11023	hypothetical protein
group_11024	hypothetical protein
group_11025	hypothetical protein
group_11026	DNA primase TraC
group_11027	hypothetical protein
group_11028	hypothetical protein
group_11029	hypothetical protein
group_11031	hypothetical protein
group_11032	hypothetical protein
group_11033	hypothetical protein
group_11035	hypothetical protein
group_11037	hypothetical protein
group_11038	hypothetical protein
group_11042	hypothetical protein
group_11043	hypothetical protein
group_11044	hypothetical protein
group_11057	hypothetical protein
group_11058	hypothetical protein
group_11059	hypothetical protein
group_11060	hypothetical protein
group_11061	hypothetical protein
group_11062	hypothetical protein
group_11063	hypothetical protein
group_11064	hypothetical protein
group_11065	hypothetical protein
group_11066	hypothetical protein
group_11067	hypothetical protein
group_11068	hypothetical protein
group_12045	hypothetical protein
group_12046	hypothetical protein
group_12047	hypothetical protein
traC_1	DNA primase TraC
group_12049	Modification methylase DpnIIB
group_12050	hypothetical protein
group_12564	Tyrosine recombinase XerD
group_12565	hypothetical protein
group_12566	hypothetical protein
group_12567	hypothetical protein
group_12568	hypothetical protein
group_12569	hypothetical protein
group_12570	hypothetical protein
group_12571	hypothetical protein
cshA_2	DEAD-box ATP-dependent RNA helicase CshA
group_12573	hypothetical protein
repB_3	RepFIB replication protein A
group_12575	hypothetical protein
group_12576	Insertion element IS6110 uncharacterized 12.0 kDa protein
group_12577	Sporulation initiation inhibitor protein Soj
virB_2	Virulence regulon transcriptional activator VirB
group_12579	hypothetical protein
group_12580	hypothetical protein
group_12581	DNA polymerase IV 1
group_12582	hypothetical protein
group_12583	hypothetical protein
group_12584	hypothetical protein
yegE_3	putative diguanylate cyclase YegE
group_12586	Antitoxin HigA
group_12587	mRNA interferase HigB
group_12588	hypothetical protein
group_12590	hypothetical protein
group_12591	hypothetical protein
group_13287	hypothetical protein
group_13343	hypothetical protein
group_13344	hypothetical protein
group_13345	Putative defective protein IntQ
group_13346	hypothetical protein
pipB2	Secreted effector protein PipB2
group_13349	hypothetical protein
group_13943	hypothetical protein
group_13944	hypothetical protein
group_1759	hypothetical protein
group_1893	hypothetical protein
group_2119	hypothetical protein
group_2325	hypothetical protein
group_278	hypothetical protein
group_3659	hypothetical protein
group_4045	hypothetical protein
group_5071	tRNA-Gly(gcc)
rrrD_4	Lysozyme RrrD
group_5082	hypothetical protein
group_5268	hypothetical protein
group_5379	hypothetical protein
group_5517	hypothetical protein
group_558	hypothetical protein
group_5611	hypothetical protein
group_5740	hypothetical protein
group_5746	hypothetical protein
group_625	hypothetical protein
group_7640	hypothetical protein
group_7642	hypothetical protein
group_7685	hypothetical protein
group_8393	hypothetical protein
group_8590	hypothetical protein
group_8591	hypothetical protein
group_8592	hypothetical protein
group_8593	ATP-dependent DNA helicase RecQ
group_8594	hypothetical protein
group_9082	hypothetical protein
group_9083	hypothetical protein
group_9166	Modification methylase DpnIIA
group_9204	hypothetical protein
group_9205	Cytoskeleton bundling-enhancing protein CbeA
group_9206	putative toxin YpjF
group_9993	hypothetical protein
group_10008	hypothetical protein
group_10101	hypothetical protein
group_10106	hypothetical protein
group_10107	hypothetical protein
group_10108	hypothetical protein
group_10109	hypothetical protein
group_10110	hypothetical protein
group_10808	hypothetical protein
group_10809	hypothetical protein
group_10810	hypothetical protein
group_10811	3',5'-cyclic adenosine monophosphate phosphodiesterase CpdA
group_10812	hypothetical protein
group_10827	hypothetical protein
group_10828	hypothetical protein
group_10882	hypothetical protein
group_10883	hypothetical protein
group_10884	hypothetical protein
group_10885	hypothetical protein
group_10886	hypothetical protein
group_10887	hypothetical protein
group_10888	hypothetical protein
group_11071	hypothetical protein
group_111	hypothetical protein
group_1268	hypothetical protein
group_12681	hypothetical protein
group_12695	hypothetical protein
group_12696	hypothetical protein
group_12697	hypothetical protein
group_12749	hypothetical protein
group_12750	hypothetical protein
group_12751	hypothetical protein
group_12752	hypothetical protein
group_12754	hypothetical protein
group_12755	hypothetical protein
group_12756	hypothetical protein
group_12757	hypothetical protein
group_12758	hypothetical protein
group_12759	Secreted effector protein PipB2
group_12760	hypothetical protein
group_12762	hypothetical protein
group_12763	hypothetical protein
group_12800	hypothetical protein
group_13284	Prophage integrase IntS
group_13285	hypothetical protein
group_13286	hypothetical protein
group_13288	hypothetical protein
group_13289	Response regulator inhibitor for tor operon
group_13295	hypothetical protein
group_1330	hypothetical protein
group_13331	hypothetical protein
group_13348	hypothetical protein
group_1353	hypothetical protein
group_13849	hypothetical protein
group_13850	hypothetical protein
group_13853	hypothetical protein
group_13859	hypothetical protein
group_13860	hypothetical protein
group_13861	hypothetical protein
group_13862	Prophage tail fiber assembly protein TfaE
group_13863	hypothetical protein
group_13864	hypothetical protein
group_13865	hypothetical protein
group_13866	hypothetical protein
group_13867	hypothetical protein
group_13868	hypothetical protein
group_13869	hypothetical protein
group_13870	hypothetical protein
group_13880	hypothetical protein
group_13881	hypothetical protein
group_13882	hypothetical protein
group_13883	hypothetical protein
group_13888	hypothetical protein
group_13934	hypothetical protein
group_13935	hypothetical protein
group_13936	hypothetical protein
group_13937	hypothetical protein
group_13938	hypothetical protein
group_13939	hypothetical protein
group_13940	hypothetical protein
eptC_2	Phosphoethanolamine transferase EptC
group_13945	hypothetical protein
group_13946	Prophage tail fiber assembly protein TfaE
yjgN_1	Inner membrane protein YjgN
group_15572	tRNA-Ser(gga)
group_15665	tRNA-Arg(acg)
group_1713	hypothetical protein
group_2124	hypothetical protein
group_2776	hypothetical protein
tcyP_1	L-cystine uptake protein TcyP
group_3199	hypothetical protein
group_3902	hypothetical protein
group_3997	hypothetical protein
group_527	hypothetical protein
group_5401	hypothetical protein
group_5773	hypothetical protein
group_5780	hypothetical protein
group_5828	hypothetical protein
group_62	hypothetical protein
group_7577	hypothetical protein
group_7578	hypothetical protein
group_818	hypothetical protein
group_8338	hypothetical protein
group_8402	Glutathione-binding protein GsiB
group_8734	hypothetical protein
group_9325	hypothetical protein
group_9326	hypothetical protein
group_9327	hypothetical protein
group_10000	hypothetical protein
group_10001	hypothetical protein
group_10002	hypothetical protein
group_10003	hypothetical protein
group_10004	hypothetical protein
group_10005	hypothetical protein
group_10006	hypothetical protein
group_10007	hypothetical protein
group_10009	hypothetical protein
group_10012	hypothetical protein
group_10013	hypothetical protein
group_10014	hypothetical protein
group_10015	hypothetical protein
group_10016	hypothetical protein
group_10017	hypothetical protein
group_10018	hypothetical protein
group_10019	hypothetical protein
group_10020	hypothetical protein
group_10021	hypothetical protein
group_10022	hypothetical protein
group_10023	hypothetical protein
group_10024	hypothetical protein
group_10025	hypothetical protein
group_10026	hypothetical protein
group_10027	hypothetical protein
group_10028	hypothetical protein
group_10029	hypothetical protein
group_10030	hypothetical protein
group_10031	hypothetical protein
group_10032	hypothetical protein
group_10033	hypothetical protein
group_10035	hypothetical protein
group_10036	hypothetical protein
group_10037	hypothetical protein
group_10039	hypothetical protein
group_10041	hypothetical protein
group_10042	hypothetical protein
group_10043	hypothetical protein
group_10044	hypothetical protein
group_10045	hypothetical protein
group_10046	hypothetical protein
group_10050	hypothetical protein
papK	Fimbrial adapter PapK
group_10053	hypothetical protein
group_10057	hypothetical protein
lpfB_5	putative fimbrial chaperone LpfB
fimD_4	Outer membrane usher protein FimD
group_10060	hypothetical protein
group_10069	hypothetical protein
group_10070	hypothetical protein
group_10071	hypothetical protein
group_10072	hypothetical protein
group_10073	hypothetical protein
group_10074	hypothetical protein
group_10075	hypothetical protein
group_10078	hypothetical protein
group_10082	hypothetical protein
group_10083	hypothetical protein
group_10102	hypothetical protein
group_10103	hypothetical protein
group_10104	hypothetical protein
group_10134	hypothetical protein
group_10135	hypothetical protein
group_10136	Modification methylase DpnIIB
parA_3	Chromosome partitioning protein ParA
group_10816	hypothetical protein
group_1128	hypothetical protein
group_12057	Secreted effector protein PipB
group_12064	hypothetical protein
group_12472	hypothetical protein
hfq_2	RNA-binding protein Hfq
group_12765	hypothetical protein
group_12770	hypothetical protein
group_1300	hypothetical protein
group_13322	hypothetical protein
group_13351	hypothetical protein
group_13356	hypothetical protein
group_13471	hypothetical protein
group_1363	Inner membrane ABC transporter permease protein YcjP
bcsC_2	Cellulose synthase operon protein C
group_13873	hypothetical protein
group_13874	hypothetical protein
group_13875	hypothetical protein
group_13876	Tyrosine recombinase XerD
group_13887	hypothetical protein
group_13889	hypothetical protein
group_13890	hypothetical protein
rfbB_2	dTDP-glucose 4,6-dehydratase
rfbD_2	dTDP-4-dehydrorhamnose reductase
rfbA_2	Glucose-1-phosphate thymidylyltransferase 1
rfbC_2	dTDP-4-dehydrorhamnose 3,5-epimerase
group_13895	hypothetical protein
group_13896	hypothetical protein
epsG	Transmembrane protein EpsG
group_13898	hypothetical protein
group_13899	GalNAc(5)-diNAcBac-PP-undecaprenol beta-1,3-glucosyltransferase
group_13900	N-acetyl-alpha-D-glucosaminyl L-malate synthase
group_13901	hypothetical protein
group_13902	hypothetical protein
group_13903	hypothetical protein
group_13904	hypothetical protein
group_13905	hypothetical protein
group_13906	hypothetical protein
group_13907	hypothetical protein
group_13908	hypothetical protein
group_13909	hypothetical protein
group_13910	hypothetical protein
group_13911	hypothetical protein
group_13912	hypothetical protein
group_13913	hypothetical protein
group_13914	hypothetical protein
group_13915	hypothetical protein
group_13916	hypothetical protein
group_13917	hypothetical protein
group_13918	hypothetical protein
group_13919	Chromosome-partitioning ATPase Soj
group_13920	hypothetical protein
group_13921	hypothetical protein
group_13922	hypothetical protein
group_13923	DNA primase TraC
group_13924	hypothetical protein
group_13925	Toxin HigB-2
mqsA	Antitoxin MqsA
group_13927	hypothetical protein
group_13928	hypothetical protein
group_13929	hypothetical protein
group_13930	hypothetical protein
group_13948	hypothetical protein
group_1411	hypothetical protein
group_14149	hypothetical protein
group_14150	hypothetical protein
group_14151	Ribonuclease HI
group_14152	hypothetical protein
group_14155	hypothetical protein
group_14156	hypothetical protein
group_14157	hypothetical protein
group_14158	Serine recombinase PinR
group_14160	hypothetical protein
group_14161	hypothetical protein
group_142	hypothetical protein
group_14252	hypothetical protein
group_144	hypothetical protein
group_14893	hypothetical protein
group_14894	hypothetical protein
group_14895	hypothetical protein
group_14896	hypothetical protein
group_14897	hypothetical protein
group_14898	hypothetical protein
group_14899	Tyrosine recombinase XerC
group_14900	hypothetical protein
group_14913	hypothetical protein
group_14918	hypothetical protein
group_14922	hypothetical protein
group_14973	Oligopeptide transport ATP-binding protein OppD
group_1515	hypothetical protein
group_1517	hypothetical protein
group_15391	tRNA-Ser(cag)
group_1595	hypothetical protein
group_1603	hypothetical protein
group_1716	hypothetical protein
group_1803	hypothetical protein
group_1811	hypothetical protein
group_1872	hypothetical protein
galF_2	UTP--glucose-1-phosphate uridylyltransferase
group_1997	Mannose-1-phosphate guanylyltransferase 1
yjfC_1	Putative acid--amine ligase YjfC
group_2088	hypothetical protein
group_2089	hypothetical protein
group_2139	NADPH-dependent quinone reductase ArsH
group_2225	hypothetical protein
group_2277	hypothetical protein
group_230	Chromosome partition protein Smc
group_2377	hypothetical protein
group_2398	putative ABC transporter ATP-binding protein YlmA
roxA_3	50S ribosomal protein L16 3-hydroxylase
group_2732	hypothetical protein
group_2857	Arsenate reductase
group_2865	hypothetical protein
group_2968	hypothetical protein
group_3183	hypothetical protein
group_3274	putative oxidoreductase
group_3574	hypothetical protein
group_370	hypothetical protein
group_3730	hypothetical protein
group_3731	hypothetical protein
group_396	hypothetical protein
group_4152	tRNA-Tyr(gta)
group_477	hypothetical protein
group_4921	hypothetical protein
group_4973	hypothetical protein
vbhT_2	Adenosine monophosphate-protein transferase VbhT
group_5476	hypothetical protein
group_5509	hypothetical protein
group_5775	hypothetical protein
group_5776	hypothetical protein
hisG_2	ATP phosphoribosyltransferase
group_5782	hypothetical protein
group_5783	hypothetical protein
group_5784	hypothetical protein
group_5826	hypothetical protein
group_5834	hypothetical protein
icsA_1	Outer membrane protein IcsA autotransporter
menH_1	2-succinyl-6-hydroxy-2,4-cyclohexadiene-1-carboxylate synthase
group_703	hypothetical protein
group_728	hypothetical protein
group_7563	hypothetical protein
group_7564	hypothetical protein
group_7565	hypothetical protein
group_7567	hypothetical protein
group_7568	hypothetical protein
group_7569	hypothetical protein
group_7570	hypothetical protein
group_7602	hypothetical protein
group_7603	hypothetical protein
ccmE_1	Cytochrome c-type biogenesis protein CcmE
group_7652	hypothetical protein
cmpR_3	HTH-type transcriptional activator CmpR
group_7658	Phosphinothricin N-acetyltransferase
group_7659	hypothetical protein
group_7660	Biofilm growth-associated repressor
group_7661	NADPH-dependent FMN reductase ArsH
arsR1_2	Arsenic resistance transcriptional regulator ArsR1
group_7663	hypothetical protein
group_7664	hypothetical protein
group_7665	hypothetical protein
group_7667	Tyrosine recombinase XerD
group_7668	hypothetical protein
group_7669	Serine recombinase PinR
group_7670	hypothetical protein
group_7671	hypothetical protein
group_7672	hypothetical protein
rapA_4	RNA polymerase-associated protein RapA
group_7675	Modification methylase HindIII
group_7676	Type-2 restriction enzyme HindIII
group_7679	hypothetical protein
group_7686	putative PPE family protein PPE42
group_8318	hypothetical protein
group_8394	hypothetical protein
group_8403	tRNA-Gly(gcc)
group_8404	tRNA-Ala(tgc)
group_8405	tRNA-Ala(tgc)
group_8412	tRNA-Val(tac)
group_847	hypothetical protein
group_858	hypothetical protein
group_9164	hypothetical protein
group_9328	hypothetical protein
group_9329	hypothetical protein
group_9330	hypothetical protein
group_9331	hypothetical protein
group_9332	hypothetical protein
group_9333	hypothetical protein
group_9358	hypothetical protein
group_939	hypothetical protein
group_9879	hypothetical protein
group_9880	hypothetical protein
group_9881	hypothetical protein
group_9882	hypothetical protein
group_9883	hypothetical protein
group_9884	hypothetical protein
group_9885	hypothetical protein
group_9886	hypothetical protein
group_9887	hypothetical protein
group_9888	hypothetical protein
group_9889	hypothetical protein
group_9890	hypothetical protein
group_9891	hypothetical protein
group_9892	hypothetical protein
group_9894	hypothetical protein
group_9895	hypothetical protein
group_9896	hypothetical protein
group_9897	hypothetical protein
group_9910	hypothetical protein
group_9912	hypothetical protein
group_9913	hypothetical protein
group_9914	hypothetical protein
group_9915	hypothetical protein
group_9916	hypothetical protein
group_9917	hypothetical protein
group_9918	hypothetical protein
group_9919	hypothetical protein
group_9920	hypothetical protein
group_9921	hypothetical protein
group_9922	hypothetical protein
group_9923	hypothetical protein
group_9924	hypothetical protein
group_9925	hypothetical protein
group_9926	hypothetical protein
group_9927	hypothetical protein
group_9928	hypothetical protein
group_9929	hypothetical protein
group_9930	hypothetical protein
group_9931	hypothetical protein
group_9932	hypothetical protein
group_9933	hypothetical protein
group_9934	hypothetical protein
group_9935	hypothetical protein
group_9936	hypothetical protein
group_9937	Lysozyme RrrD
group_9938	hypothetical protein
group_9940	hypothetical protein
group_9941	hypothetical protein
group_9942	hypothetical protein
group_9943	hypothetical protein
group_9944	hypothetical protein
group_9945	hypothetical protein
group_9946	hypothetical protein
group_9951	hypothetical protein
group_9952	hypothetical protein
eae_3	Intimin
group_9988	hypothetical protein
group_9989	hypothetical protein
group_9990	hypothetical protein
group_9992	hypothetical protein
group_9997	hypothetical protein
group_9998	hypothetical protein
group_10048	hypothetical protein
group_10067	hypothetical protein
thiM_2	Hydroxyethylthiazole kinase
group_10079	hypothetical protein
group_10084	hypothetical protein
group_10089	hypothetical protein
group_10090	hypothetical protein
group_10092	hypothetical protein
group_10093	hypothetical protein
group_10094	hypothetical protein
group_10095	hypothetical protein
pgl_2	6-phosphogluconolactonase
ilvC_2	Ketol-acid reductoisomerase (NADP(+))
pfeA_1	Ferric enterobactin receptor
group_10099	Ferric enterobactin receptor
group_10115	hypothetical protein
group_10116	hypothetical protein
cmk_2	Cytidylate kinase
group_10119	hypothetical protein
group_10120	putative helicase HelY
group_10121	hypothetical protein
narH_2	Respiratory nitrate reductase 1 beta chain
group_10123	hypothetical protein
group_10124	hypothetical protein
group_10125	hypothetical protein
group_10126	hypothetical protein
group_10127	hypothetical protein
group_10128	hypothetical protein
group_10129	hypothetical protein
group_10131	hypothetical protein
group_10142	hypothetical protein
group_10143	hypothetical protein
group_10144	hypothetical protein
group_10148	hypothetical protein
group_10155	hypothetical protein
group_10156	hypothetical protein
group_10161	hypothetical protein
group_10162	hypothetical protein
group_10163	hypothetical protein
manX_2	PTS system mannose-specific EIIAB component
group_10165	hypothetical protein
group_10166	hypothetical protein
group_10167	hypothetical protein
group_10168	hypothetical protein
group_10169	hypothetical protein
group_1025	Tyrosine recombinase XerD
group_104	hypothetical protein
group_105	hypothetical protein
group_1054	Lipoate-protein ligase A
group_1068	hypothetical protein
group_1069	HTH-type transcriptional regulator PgrR
group_10813	hypothetical protein
group_10814	hypothetical protein
group_10818	hypothetical protein
group_10820	hypothetical protein
group_10821	hypothetical protein
group_10823	hypothetical protein
group_10826	hypothetical protein
group_10847	hypothetical protein
group_10866	hypothetical protein
group_10867	hypothetical protein
group_10868	hypothetical protein
group_10872	hypothetical protein
group_10873	hypothetical protein
group_10874	hypothetical protein
group_10876	hypothetical protein
group_10877	hypothetical protein
tnpR	Transposon gamma-delta resolvase
group_10879	hypothetical protein
group_10880	hypothetical protein
group_10881	hypothetical protein
group_10915	Prophage tail fiber assembly protein TfaE
group_10916	hypothetical protein
group_110	hypothetical protein
group_11072	hypothetical protein
group_11073	hypothetical protein
group_1111	DNA polymerase IV 1
group_1130	hypothetical protein
group_1131	hypothetical protein
group_11934	hypothetical protein
group_11935	hypothetical protein
group_11936	Type IV secretion system protein virB10
group_11937	hypothetical protein
group_11938	hypothetical protein
group_11939	hypothetical protein
group_11940	hypothetical protein
group_11941	hypothetical protein
group_11942	Type IV secretion system protein virB4
group_11943	hypothetical protein
group_11944	hypothetical protein
group_11945	Type IV secretion system protein VirB11
group_11946	hypothetical protein
traG	Conjugal transfer protein TraG
group_11948	hypothetical protein
hcaR_2	Hca operon transcriptional activator HcaR
qacA	Antiseptic resistance protein
group_11951	hypothetical protein
group_11952	hypothetical protein
hcaR_3	Hca operon transcriptional activator HcaR
mhqN	Putative NAD(P)H nitroreductase MhqN
group_11955	hypothetical protein
group_11956	PCP degradation transcriptional activation protein
group_11957	hypothetical protein
group_11958	hypothetical protein
group_11959	hypothetical protein
group_11960	hypothetical protein
group_11962	hypothetical protein
group_11963	hypothetical protein
group_11964	hypothetical protein
group_11965	hypothetical protein
group_11966	hypothetical protein
group_11967	hypothetical protein
group_11968	Chromosome-partitioning protein Spo0J
group_11969	hypothetical protein
group_11970	hypothetical protein
group_11971	hypothetical protein
group_11972	Insertion sequence IS5376 putative ATP-binding protein
group_11973	hypothetical protein
group_11974	hypothetical protein
group_11975	hypothetical protein
group_11976	hypothetical protein
group_11977	hypothetical protein
group_11978	hypothetical protein
group_11979	hypothetical protein
yjcD	Putative ATP-dependent DNA helicase YjcD
group_11981	hypothetical protein
group_11982	hypothetical protein
group_11983	hypothetical protein
group_11984	hypothetical protein
group_11985	hypothetical protein
group_11986	hypothetical protein
group_11987	hypothetical protein
group_11988	hypothetical protein
group_12002	hypothetical protein
group_12003	hypothetical protein
group_12004	hypothetical protein
group_12005	hypothetical protein
group_12006	hypothetical protein
group_12007	hypothetical protein
group_12008	hypothetical protein
ureF	Urease accessory protein UreF
group_12011	hypothetical protein
group_12015	hypothetical protein
group_12016	O-acetyltransferase OatA
yfdG_1	Prophage bactoprenol-linked glucose translocase
group_12018	hypothetical protein
group_12019	hypothetical protein
group_12021	hypothetical protein
group_12022	hypothetical protein
group_12023	hypothetical protein
group_12024	hypothetical protein
group_12025	hypothetical protein
group_12026	hypothetical protein
group_12027	hypothetical protein
group_12028	hypothetical protein
group_12029	Mobilization protein A
group_12030	hypothetical protein
group_12031	Modification methylase HaeIII
group_12032	hypothetical protein
group_12033	hypothetical protein
group_12034	hypothetical protein
group_12035	Prophage integrase IntA
group_12036	DNA primase TraC
group_12037	hypothetical protein
group_12038	hypothetical protein
group_12039	hypothetical protein
group_12040	hypothetical protein
group_12041	hypothetical protein
group_12042	hypothetical protein
group_12043	DNA helicase II
group_12044	Prophage integrase IntA
group_12051	hypothetical protein
group_12052	hypothetical protein
group_12053	hypothetical protein
group_12054	hypothetical protein
group_12055	hypothetical protein
rop_1	Regulatory protein rop
group_12058	Secreted effector protein PipB2
group_12061	hypothetical protein
group_12063	hypothetical protein
group_1208	hypothetical protein
group_1211	hypothetical protein
dsbG_2	Thiol:disulfide interchange protein DsbG
group_12476	hypothetical protein
group_12541	hypothetical protein
group_12542	hypothetical protein
group_12543	hypothetical protein
group_12544	hypothetical protein
group_12545	hypothetical protein
group_12546	Prophage integrase IntS
group_12547	hypothetical protein
group_12548	hypothetical protein
group_12549	hypothetical protein
group_12550	hypothetical protein
group_12551	hypothetical protein
group_12552	hypothetical protein
group_12553	hypothetical protein
group_12554	hypothetical protein
group_12555	hypothetical protein
group_12556	hypothetical protein
group_12558	hypothetical protein
group_12559	Secreted effector protein PipB
group_12560	hypothetical protein
group_12562	hypothetical protein
group_12589	hypothetical protein
group_12592	hypothetical protein
group_12593	hypothetical protein
group_12594	hypothetical protein
group_12595	Putative anti-FlhC(2)FlhD(4) factor YdiV
group_12596	hypothetical protein
group_12597	hypothetical protein
group_12598	hypothetical protein
group_12599	hypothetical protein
group_12600	hypothetical protein
group_12601	hypothetical protein
group_12602	hypothetical protein
group_12603	hypothetical protein
group_12604	hypothetical protein
group_12605	hypothetical protein
group_12606	hypothetical protein
group_12607	hypothetical protein
group_12608	hypothetical protein
group_12609	hypothetical protein
group_12610	hypothetical protein
group_12611	hypothetical protein
group_12612	hypothetical protein
group_12613	DNA primase TraC
group_12614	hypothetical protein
group_12615	hypothetical protein
group_12616	hypothetical protein
group_12617	hypothetical protein
group_12618	hypothetical protein
group_12619	hypothetical protein
group_12620	hypothetical protein
group_12621	hypothetical protein
group_12622	hypothetical protein
group_12623	hypothetical protein
group_12624	Prophage integrase IntA
group_12625	hypothetical protein
group_12626	hypothetical protein
group_12627	hypothetical protein
group_12628	hypothetical protein
group_12629	hypothetical protein
group_12630	hypothetical protein
group_12631	hypothetical protein
group_12632	hypothetical protein
group_12633	hypothetical protein
group_12634	hypothetical protein
group_12635	Lysozyme RrrD
group_12636	hypothetical protein
group_12637	hypothetical protein
group_12638	hypothetical protein
group_12639	hypothetical protein
group_12640	hypothetical protein
group_12641	hypothetical protein
group_12642	hypothetical protein
group_12643	hypothetical protein
group_12644	hypothetical protein
group_12645	DNA damage-inducible protein I
group_12646	hypothetical protein
group_12647	hypothetical protein
group_12648	hypothetical protein
group_12649	hypothetical protein
group_12650	hypothetical protein
group_12651	hypothetical protein
group_12652	hypothetical protein
group_12653	hypothetical protein
group_12654	Tyrosine recombinase XerD
group_12655	hypothetical protein
group_12656	hypothetical protein
group_12657	hypothetical protein
group_12658	hypothetical protein
group_12659	hypothetical protein
group_12660	Putative prophage major tail sheath protein
group_12661	DNA-invertase hin
group_12662	hypothetical protein
group_12698	hypothetical protein
group_12699	hypothetical protein
group_12700	Secreted effector protein PipB2
group_12701	hypothetical protein
group_12702	hypothetical protein
group_12703	ATP-dependent DNA helicase PcrA
recF_4	DNA replication and repair protein RecF
group_12705	hypothetical protein
group_12706	hypothetical protein
group_12707	hypothetical protein
group_12708	hypothetical protein
group_12709	hypothetical protein
group_12711	hypothetical protein
group_12712	Secreted effector protein PipB2
group_12713	hypothetical protein
group_12714	hypothetical protein
group_12716	hypothetical protein
group_12717	hypothetical protein
group_12718	hypothetical protein
group_12719	hypothetical protein
group_12720	hypothetical protein
group_12721	hypothetical protein
group_12722	Chromosome partition protein Smc
group_12723	hypothetical protein
group_12724	hypothetical protein
group_12725	hypothetical protein
group_12726	Chromosome partition protein Smc
group_12727	Chromosome-partitioning ATPase Soj
group_12728	hypothetical protein
group_12729	hypothetical protein
group_12730	hypothetical protein
group_12731	hypothetical protein
group_12732	hypothetical protein
group_12733	hypothetical protein
group_12734	hypothetical protein
group_12735	Major structural subunit of bundle-forming pilus
group_12736	hypothetical protein
group_12737	hypothetical protein
group_12738	hypothetical protein
group_12739	hypothetical protein
mraY_2	Phospho-N-acetylmuramoyl-pentapeptide-transferase
group_12741	tRNA-Leu(tag)
group_12742	tRNA-Lys(ttt)
group_12743	hypothetical protein
group_12744	hypothetical protein
purS	Phosphoribosylformylglycinamidine synthase subunit PurS
group_12746	hypothetical protein
group_12747	hypothetical protein
group_12766	hypothetical protein
group_12767	hypothetical protein
group_12768	hypothetical protein
group_12769	hypothetical protein
group_1277	hypothetical protein
group_12771	hypothetical protein
group_12772	hypothetical protein
group_12773	hypothetical protein
group_12774	LexA repressor
group_12775	hypothetical protein
group_12776	hypothetical protein
group_12777	hypothetical protein
group_12778	hypothetical protein
group_12780	Putative transposon Tn552 DNA-invertase bin3
group_12781	hypothetical protein
group_12782	hypothetical protein
group_12783	hypothetical protein
group_12784	hypothetical protein
group_12785	hypothetical protein
cat	Chloramphenicol acetyltransferase
group_12787	hypothetical protein
doc	Toxin Doc
proC_2	Pyrroline-5-carboxylate reductase
group_12790	Toxin CcdB
deoB_2	Phosphopentomutase
group_12792	hypothetical protein
group_12793	Aminoglycoside 3'-phosphotransferase
group_12794	hypothetical protein
group_12795	hypothetical protein
group_12796	Isonitrile hydratase
group_12797	hypothetical protein
group_12798	hypothetical protein
group_12799	hypothetical protein
group_12801	hypothetical protein
group_12802	hypothetical protein
group_12803	hypothetical protein
atpG_2	ATP synthase subunit b'
group_132	hypothetical protein
group_1323	hypothetical protein
group_13283	Flagellar hook protein FlgE
group_13296	hypothetical protein
group_13297	hypothetical protein
group_13298	hypothetical protein
group_13301	hypothetical protein
group_13302	hypothetical protein
group_13303	hypothetical protein
group_13305	hypothetical protein
group_13307	hypothetical protein
group_13308	hypothetical protein
group_13309	hypothetical protein
rutR_2	HTH-type transcriptional regulator RutR
group_13315	hypothetical protein
group_13316	hypothetical protein
group_13317	hypothetical protein
group_13318	hypothetical protein
group_13319	hypothetical protein
group_13320	hypothetical protein
group_13323	hypothetical protein
group_13324	hypothetical protein
group_13326	hypothetical protein
yeaD_2	Putative glucose-6-phosphate 1-epimerase
group_13328	hypothetical protein
group_13329	hypothetical protein
group_13330	hypothetical protein
group_13333	hypothetical protein
group_13335	hypothetical protein
group_13337	hypothetical protein
group_13341	tRNA-Phe(gaa)
xerC_9	Tyrosine recombinase XerC
group_13353	hypothetical protein
group_13354	hypothetical protein
group_13355	hypothetical protein
group_13357	hypothetical protein
group_13358	hypothetical protein
group_13359	hypothetical protein
group_13360	hypothetical protein
gor_2	Glutathione reductase
group_13363	hypothetical protein
group_13365	hypothetical protein
group_13366	hypothetical protein
ligA_2	DNA ligase
group_13368	Bicarbonate transporter BicA
group_13468	hypothetical protein
group_13469	hypothetical protein
group_13472	Inhibitor of vertebrate lysozyme
group_1365	hypothetical protein
group_137	hypothetical protein
group_138	hypothetical protein
group_1387	putative outer membrane usher protein ElfC
group_13871	hypothetical protein
group_13872	hypothetical protein
group_13877	hypothetical protein
group_13878	hypothetical protein
group_13879	hypothetical protein
group_1388	putative outer membrane usher protein ElfC
group_13884	hypothetical protein
group_13885	hypothetical protein
group_13886	hypothetical protein
group_1389	putative outer membrane usher protein ElfC
group_13931	hypothetical protein
group_13932	hypothetical protein
pheT_3	Phenylalanine--tRNA ligase beta subunit
group_13947	hypothetical protein
group_13949	hypothetical protein
pyk	Pyruvate kinase
group_13951	hypothetical protein
phoU_2	Phosphate-specific transport system accessory protein PhoU
group_1403	hypothetical protein
group_14078	hypothetical protein
group_14079	hypothetical protein
group_14080	hypothetical protein
group_14081	hypothetical protein
group_14082	hypothetical protein
group_14083	hypothetical protein
group_14084	hypothetical protein
group_14085	hypothetical protein
group_14086	hypothetical protein
group_14087	hypothetical protein
group_14088	Aryl-phospho-beta-D-glucosidase BglH
group_14089	PTS system beta-glucoside-specific EIIBCA component
licT_1	Transcription antiterminator LicT
group_14091	hypothetical protein
catM_1	HTH-type transcriptional regulator CatM
gcvA_3	Glycine cleavage system transcriptional activator
licH_2	putative 6-phospho-beta-glucosidase
group_14095	hypothetical protein
group_14096	hypothetical protein
group_14097	Thioredoxin 1
catM_2	HTH-type transcriptional regulator CatM
group_14099	hypothetical protein
group_14100	N-ethylmaleimide reductase
group_14101	Thioredoxin
group_14102	3-oxoacyl-[acyl-carrier-protein] reductase FabG
ahpD	Alkyl hydroperoxide reductase AhpD
group_14104	hypothetical protein
betI_4	HTH-type transcriptional regulator BetI
group_14106	hypothetical protein
group_14107	hypothetical protein
group_14108	hypothetical protein
group_14109	hypothetical protein
group_14110	putative HTH-type transcriptional regulator YbaQ
group_14111	hypothetical protein
group_14112	Putative DNA-binding proteinA
group_14113	RNA polymerase-associated protein RapA
group_14114	hypothetical protein
group_14115	hypothetical protein
group_14116	hypothetical protein
group_14117	Secreted effector protein PipB2
group_14118	hypothetical protein
group_14119	hypothetical protein
group_14120	putative diguanylate cyclase YdaM
group_14121	hypothetical protein
group_14122	hypothetical protein
group_14123	hypothetical protein
group_14124	hypothetical protein
group_14125	hypothetical protein
group_14126	hypothetical protein
group_14127	hypothetical protein
group_14128	hypothetical protein
group_14129	hypothetical protein
group_14130	hypothetical protein
group_14131	hypothetical protein
group_14132	hypothetical protein
group_14133	hypothetical protein
group_14134	hypothetical protein
group_14135	hypothetical protein
group_14136	hypothetical protein
group_14137	hypothetical protein
group_14138	hypothetical protein
rpsR_2	30S ribosomal protein S18
group_14140	hypothetical protein
group_14141	hypothetical protein
group_14142	Prophage integrase IntA
group_14143	hypothetical protein
group_14144	hypothetical protein
group_14145	hypothetical protein
group_14146	hypothetical protein
group_14147	hypothetical protein
group_14148	hypothetical protein
group_14153	hypothetical protein
group_14154	hypothetical protein
group_14159	hypothetical protein
group_14162	hypothetical protein
nodD2_3	Nodulation protein D 2
potA_4	Spermidine/putrescine import ATP-binding protein PotA
group_14165	hypothetical protein
yedI_2	Inner membrane protein YedI
group_14167	hypothetical protein
group_14168	hypothetical protein
group_14169	hypothetical protein
group_14170	hypothetical protein
group_14171	hypothetical protein
yjjQ_2	Putative transcription factor YjjQ
group_14173	hypothetical protein
ybdH_2	putative oxidoreductase YbdH
group_14175	hypothetical protein
group_14176	hypothetical protein
group_14177	hypothetical protein
group_14178	hypothetical protein
group_14179	hypothetical protein
group_14180	hypothetical protein
cca_2	Multifunctional CCA protein
group_14182	hypothetical protein
group_14183	putative zinc-binding alcohol dehydrogenase
murD_2	UDP-N-acetylmuramoylalanine--D-glutamate ligase
group_14185	hypothetical protein
group_14186	hypothetical protein
nirD_2	Nitrite reductase (NADH) small subunit
group_14188	Multiphosphoryl transfer protein
group_14189	hypothetical protein
group_14190	hypothetical protein
group_14191	6-phosphogluconolactonase
group_14192	hypothetical protein
tamA_2	Translocation and assembly module TamA
group_14194	hypothetical protein
folB_2	Dihydroneopterin aldolase
group_14196	hypothetical protein
pntB_2	NAD(P) transhydrogenase subunit beta
group_14198	Putative NAD(P)H nitroreductase YdjA
fccA	Fumarate reductase flavoprotein subunit
btuR_2	Cob(I)yrinic acid a,c-diamide adenosyltransferase
cysB_2	HTH-type transcriptional regulator CysB
leuD1_2	3-isopropylmalate dehydratase small subunit 1
menB_2	1,4-dihydroxy-2-naphthoyl-CoA synthase
nfo_2	Endonuclease 4
group_14205	hypothetical protein
mraZ_2	Transcriptional regulator MraZ
group_14207	hypothetical protein
group_14208	hypothetical protein
fnr_2	Fumarate and nitrate reduction regulatory protein
group_14210	hypothetical protein
group_14211	hypothetical protein
group_14212	hypothetical protein
group_14213	hypothetical protein
group_14214	hypothetical protein
group_14215	hypothetical protein
group_14216	hypothetical protein
group_14217	hypothetical protein
group_14218	hypothetical protein
ptsH_2	Phosphocarrier protein HPr
paaX	Transcriptional repressor PaaX
group_14221	Bifunctional protein PutA
group_14222	hypothetical protein
group_14223	hypothetical protein
group_14224	hypothetical protein
creB_2	Transcriptional regulatory protein CreB
group_14226	Osmotically-inducible putative lipoprotein OsmE
group_14227	hypothetical protein
group_14228	hypothetical protein
alsD_2	Alpha-acetolactate decarboxylase
group_14230	hypothetical protein
hypC_2	Hydrogenase isoenzymes formation protein HypC
mukF_2	Chromosome partition protein MukF
glpX_2	Fructose-1,6-bisphosphatase 1 class 2
group_14234	hypothetical protein
group_14235	hypothetical protein
dapL	LL-diaminopimelate aminotransferase
mdtA_2	Multidrug resistance protein MdtA
group_14238	hypothetical protein
group_14239	hypothetical protein
group_14240	hypothetical protein
asd_2	Aspartate-semialdehyde dehydrogenase
group_14242	hypothetical protein
group_14243	hypothetical protein
yjeH	L-methionine/branched-chain amino acid exporter YjeH
outB	General secretion pathway protein B
group_14246	HTH-type transcriptional regulator DmlR
smg_2	Protein Smg
group_14248	hypothetical protein
group_14249	hypothetical protein
fdhD_2	Sulfurtransferase FdhD
group_14251	hypothetical protein
group_14253	hypothetical protein
mbeA_1	DNA relaxase MbeA
mbeA_2	DNA relaxase MbeA
group_14256	hypothetical protein
group_14257	hypothetical protein
group_14258	hypothetical protein
group_14259	Anaerobic ribonucleoside-triphosphate reductase-activating protein
nlpE_1	Lipoprotein NlpE
group_14260	putative D,D-dipeptide transport ATP-binding protein DdpD
group_14261	hypothetical protein
group_14262	Endoribonuclease YbeY
rhtC_3	Threonine efflux protein
group_14264	Cellulose synthase operon protein C
purA_2	Adenylosuccinate synthetase
dhaT	1,3-propanediol dehydrogenase
group_14267	Cytochrome bo(3) ubiquinol oxidase subunit 4
group_14268	hypothetical protein
group_14269	hypothetical protein
group_14270	hypothetical protein
group_14271	hypothetical protein
group_14272	hypothetical protein
group_14273	hypothetical protein
group_14274	hypothetical protein
group_14275	hypothetical protein
group_14276	hypothetical protein
group_14277	hypothetical protein
group_14278	hypothetical protein
lptD_2	LPS-assembly protein LptD
group_14280	hypothetical protein
rutC_2	Putative aminoacrylate peracid reductase RutC
group_14282	hypothetical protein
ghxP_2	Guanine/hypoxanthine permease GhxP
group_14284	hypothetical protein
group_14285	hypothetical protein
outC	Type II secretion system protein C
nrdE_2	Ribonucleoside-diphosphate reductase 2 subunit alpha
group_14288	hypothetical protein
group_14289	hypothetical protein
alsE	D-allulose-6-phosphate 3-epimerase
tsf_2	Elongation factor Ts
mdtL	Multidrug resistance protein MdtL
group_14293	N-acetyldiaminopimelate deacetylase
trmB_3	tRNA (guanine-N(7)-)-methyltransferase
group_143	hypothetical protein
group_14429	hypothetical protein
group_14430	hypothetical protein
group_14431	hypothetical protein
group_14432	hypothetical protein
group_14433	hypothetical protein
group_14434	hypothetical protein
group_14435	hypothetical protein
group_14436	hypothetical protein
group_14437	hypothetical protein
group_14438	hypothetical protein
group_14439	hypothetical protein
group_14441	Serine recombinase PinR
group_14442	hypothetical protein
group_14443	hypothetical protein
group_14444	hypothetical protein
group_14445	hypothetical protein
group_14446	hypothetical protein
group_14447	hypothetical protein
group_14448	hypothetical protein
group_14449	hypothetical protein
group_14450	Prophage integrase IntS
group_14451	RNA polymerase-associated protein RapA
group_14452	hypothetical protein
group_14453	Endonuclease NucS
group_14454	Type-1 restriction enzyme EcoKI specificity protein
group_14455	Putative DNA repair helicase RadD
group_14456	hypothetical protein
group_14457	DNA replication and repair protein RecF
group_14458	hypothetical protein
group_14459	hypothetical protein
group_14460	hypothetical protein
group_14461	hypothetical protein
group_14462	hypothetical protein
group_14463	GTPase Era
group_14464	hypothetical protein
group_14465	Antirestriction protein KlcA
group_14466	hypothetical protein
group_14467	Putative antitoxin YfjZ
group_14468	Toxin YkfI
group_14469	hypothetical protein
group_14470	hypothetical protein
group_14471	hypothetical protein
group_14472	hypothetical protein
group_14473	hypothetical protein
group_14474	hypothetical protein
group_14475	hypothetical protein
group_14477	hypothetical protein
group_14478	hypothetical protein
group_14479	hypothetical protein
group_14480	hypothetical protein
group_14901	Cyclic GMP-AMP synthase
group_14902	hypothetical protein
group_14903	hypothetical protein
group_14904	hypothetical protein
group_14905	hypothetical protein
group_14906	Exodeoxyribonuclease 8
pnuC_2	Nicotinamide riboside transporter PnuC
group_14908	hypothetical protein
group_14909	hypothetical protein
rsxC_2	Electron transport complex subunit RsxC
group_14911	hypothetical protein
yfkM_3	General stress protein 18
group_14914	hypothetical protein
group_14915	hypothetical protein
group_14916	hypothetical protein
group_14917	hypothetical protein
group_14919	hypothetical protein
group_14921	hypothetical protein
group_14923	hypothetical protein
group_14924	hypothetical protein
group_14925	hypothetical protein
group_14926	hypothetical protein
group_14927	hypothetical protein
group_14929	hypothetical protein
group_14930	hypothetical protein
group_14931	hypothetical protein
lolD_3	Lipoprotein-releasing system ATP-binding protein LolD
baeR_2	Transcriptional regulatory protein BaeR
group_14935	hypothetical protein
group_14963	hypothetical protein
group_14964	hypothetical protein
group_14965	hypothetical protein
group_14966	hypothetical protein
group_14967	hypothetical protein
group_14968	hypothetical protein
group_14969	Type-1 restriction enzyme R protein
group_14970	hypothetical protein
group_14971	Type I restriction enzyme EcoKI M protein
group_14972	hypothetical protein
group_14974	hypothetical protein
group_14975	hypothetical protein
petB	Cytochrome b
group_14977	hypothetical protein
group_1516	hypothetical protein
group_1518	hypothetical protein
group_1519	hypothetical protein
group_15198	hypothetical protein
group_1520	hypothetical protein
group_15200	hypothetical protein
group_15201	hypothetical protein
group_15202	hypothetical protein
group_15203	hypothetical protein
group_15204	hypothetical protein
group_15206	hypothetical protein
group_1521	hypothetical protein
group_1522	hypothetical protein
group_15223	hypothetical protein
group_15224	hypothetical protein
group_15225	hypothetical protein
group_15226	hypothetical protein
group_15227	hypothetical protein
group_15228	hypothetical protein
group_15229	hypothetical protein
group_15230	hypothetical protein
group_15231	hypothetical protein
group_15232	hypothetical protein
group_15233	hypothetical protein
group_15234	hypothetical protein
group_15235	hypothetical protein
group_15236	hypothetical protein
group_15237	hypothetical protein
group_15238	hypothetical protein
group_1526	hypothetical protein
group_1532	hypothetical protein
group_15390	tRNA-Ser(cag)
group_15393	tRNA-Ser(cag)
group_15397	tRNA-Ser(cag)
group_1558	Ribonucleoside-diphosphate reductase 1 subunit beta
group_15664	tRNA-Arg(acg)
group_15714	tRNA-Lys(ttt)
group_1598	hypothetical protein
group_15980	tRNA-Cys(gca)
group_16	Putative deoxyribonuclease RhsC
group_16300	tRNA-Ala(tgc)
group_16308	tRNA-Ala(tgc)
group_16309	tRNA-Ala(tgc)
group_16316	tRNA-Ala(tgc)
group_1632	Phenylalanine--tRNA ligase beta subunit
cusA_2	Cation efflux system protein CusA
group_1727	Ferric aerobactin receptor
group_1802	hypothetical protein
cusS	Sensor kinase CusS
group_1814	hypothetical protein
group_1825	Putative defective protein IntQ
group_1858	hypothetical protein
group_1859	hypothetical protein
group_1885	hypothetical protein
ssuA_1	Putative aliphatic sulfonates-binding protein
group_2032	Capsular polysaccharide phosphotransferase cps12A
group_2066	2-aminoadipate transaminase
group_211	hypothetical protein
group_2138	NADPH-dependent quinone reductase ArsH
group_2140	NADPH-dependent quinone reductase ArsH
group_2189	putative type I restriction enzymeP M protein
group_2220	hypothetical protein
group_2264	hypothetical protein
group_2326	hypothetical protein
group_2399	putative ABC transporter ATP-binding protein YlmA
narH_1	Respiratory nitrate reductase 1 beta chain
group_2434	hypothetical protein
wzzB_2	Chain length determinant protein
group_2458	hypothetical protein
group_2459	hypothetical protein
lldP_1	L-lactate permease
ygdG_2	Flap endonuclease Xni
group_265	hypothetical protein
group_2653	hypothetical protein
group_2703	hypothetical protein
group_2738	hypothetical protein
group_276	hypothetical protein
group_2784	Replicative DNA helicase
group_2864	hypothetical protein
group_2945	hypothetical protein
group_2946	hypothetical protein
group_2952	hypothetical protein
group_2966	Quinate/shikimate dehydrogenase (quinone)
group_298	hypothetical protein
tcyP_2	L-cystine uptake protein TcyP
aroA_2	3-phosphoshikimate 1-carboxyvinyltransferase
aroG_2	Phospho-2-dehydro-3-deoxyheptonate aldolase, Phe-sensitive
purT_2	Formate-dependent phosphoribosylglycinamide formyltransferase
kbl_2	2-amino-3-ketobutyrate coenzyme A ligase
hisB_2	Histidine biosynthesis bifunctional protein HisB
group_3172	Histidine biosynthesis bifunctional protein HisB
hisI_2	Phosphoribosyl-AMP cyclohydrolase
group_32	hypothetical protein
araE_1	Arabinose-proton symporter
pqqE	Coenzyme PQQ synthesis protein E
group_3302	Phytochrome-like protein cph2
yhdY_1	Inner membrane amino-acid ABC transporter permease protein YhdY
group_3337	hypothetical protein
group_341	hypothetical protein
thiG_1	Thiazole synthase
group_3476	hypothetical protein
yqjF_2	Inner membrane protein YqjF
group_3738	hypothetical protein
group_387	hypothetical protein
group_388	hypothetical protein
ogl_2	Oligogalacturonate lyase
group_3933	hypothetical protein
group_3937	hypothetical protein
group_3939	hypothetical protein
group_3959	hypothetical protein
group_4075	hypothetical protein
group_4076	hypothetical protein
group_434	hypothetical protein
group_44	hypothetical protein
cusF_2	Cation efflux system protein CusF
group_485	hypothetical protein
group_4967	hypothetical protein
group_4968	hypothetical protein
group_4969	hypothetical protein
group_4970	hypothetical protein
group_4971	hypothetical protein
group_509	hypothetical protein
group_513	hypothetical protein
group_514	hypothetical protein
group_5264	tRNA-Ser(gga)
group_5827	hypothetical protein
group_5937	hypothetical protein
group_614	hypothetical protein
group_615	hypothetical protein
group_617	hypothetical protein
group_618	hypothetical protein
group_619	hypothetical protein
group_621	hypothetical protein
group_632	hypothetical protein
group_64	hypothetical protein
group_6654	hypothetical protein
group_683	hypothetical protein
group_685	Molybdenum cofactor guanylyltransferase
group_693	hypothetical protein
group_741	hypothetical protein
group_744	hypothetical protein
group_746	hypothetical protein
group_7687	Delta-aminolevulinic acid dehydratase
group_7688	hypothetical protein
silP_2	Silver exporting P-type ATPase
group_792	hypothetical protein
group_802	Mobilization protein MbeC
group_808	Mobilization protein MbeC
group_828	hypothetical protein
group_8306	hypothetical protein
group_8319	hypothetical protein
group_8320	hypothetical protein
group_8321	hypothetical protein
group_8322	hypothetical protein
group_8323	hypothetical protein
group_8337	hypothetical protein
group_8343	hypothetical protein
group_8356	hypothetical protein
group_8357	UDP-glucose:undecaprenyl-phosphate glucose-1-phosphate transferase
group_8362	hypothetical protein
group_8363	hypothetical protein
group_8364	hypothetical protein
group_8365	hypothetical protein
group_8366	hypothetical protein
group_8367	hypothetical protein
group_8369	hypothetical protein
group_8373	hypothetical protein
group_8374	hypothetical protein
group_8375	hypothetical protein
group_8376	hypothetical protein
group_8379	hypothetical protein
group_8382	hypothetical protein
group_8383	hypothetical protein
group_8406	tRNA-Arg(acg)
group_8407	tRNA-Arg(acg)
group_8408	tRNA-Arg(acg)
group_8409	tRNA-Arg(acg)
group_8410	tRNA-Arg(acg)
group_8411	tRNA-Arg(acg)
group_8413	tRNA-Val(tac)
group_8415	hypothetical protein
group_8416	hypothetical protein
group_8417	hypothetical protein
group_8418	hypothetical protein
group_853	hypothetical protein
group_856	hypothetical protein
group_8584	hypothetical protein
group_8735	hypothetical protein
group_8736	hypothetical protein
group_8737	hypothetical protein
group_8738	hypothetical protein
group_8739	hypothetical protein
group_8741	hypothetical protein
group_8743	Methyl-accepting chemotaxis protein III
group_8744	hypothetical protein
group_8745	hypothetical protein
yahB_2	putative HTH-type transcriptional regulator YahB
group_8747	hypothetical protein
trg_10	Methyl-accepting chemotaxis protein III
nusG_2	Transcription termination/antitermination protein NusG
group_9025	hypothetical protein
group_9026	hypothetical protein
vioA_2	dTDP-4-amino-4,6-dideoxy-D-glucose transaminase
group_9038	hypothetical protein
group_9039	hypothetical protein
group_9041	hypothetical protein
group_9042	hypothetical protein
group_9043	hypothetical protein
group_9044	hypothetical protein
group_9045	Putative prophage major tail sheath protein
group_9046	hypothetical protein
group_9047	hypothetical protein
group_9048	hypothetical protein
group_9049	hypothetical protein
group_9051	hypothetical protein
group_9052	hypothetical protein
group_9053	hypothetical protein
group_9054	hypothetical protein
group_9055	hypothetical protein
group_9056	hypothetical protein
group_9057	hypothetical protein
group_9058	hypothetical protein
group_9059	Lysozyme RrrD
group_9060	hypothetical protein
group_9061	hypothetical protein
group_9062	hypothetical protein
group_9063	hypothetical protein
group_9064	hypothetical protein
group_9065	hypothetical protein
group_9066	hypothetical protein
group_9067	hypothetical protein
group_9068	hypothetical protein
group_9069	hypothetical protein
group_9070	hypothetical protein
group_9071	hypothetical protein
group_9072	DNA adenine methylase
group_9073	hypothetical protein
group_9074	hypothetical protein
group_9075	hypothetical protein
group_9076	hypothetical protein
group_9077	hypothetical protein
group_9078	hypothetical protein
group_9079	hypothetical protein
group_9080	Tyrosine recombinase XerD
group_9084	hypothetical protein
group_9086	Putative type-1 restriction enzyme specificity protein MG438
group_9089	hypothetical protein
group_9091	hypothetical protein
group_9092	hypothetical protein
group_9093	HTH-type transcriptional regulator SinR
group_9094	hypothetical protein
group_9095	hypothetical protein
group_9096	Putative defective protein IntQ
group_9097	hypothetical protein
group_9098	hypothetical protein
group_9099	hypothetical protein
group_9100	hypothetical protein
group_9101	hypothetical protein
group_9102	hypothetical protein
group_9103	hypothetical protein
group_9104	hypothetical protein
group_9105	hypothetical protein
group_9106	hypothetical protein
group_9107	hypothetical protein
group_9108	hypothetical protein
group_9109	hypothetical protein
group_9110	hypothetical protein
group_9111	Chromosome-partitioning protein Spo0J
group_9112	hypothetical protein
group_9113	hypothetical protein
group_9114	hypothetical protein
group_9115	hypothetical protein
group_9116	hypothetical protein
group_9117	hypothetical protein
group_9118	hypothetical protein
group_9119	hypothetical protein
group_9120	hypothetical protein
group_9121	hypothetical protein
group_9122	hypothetical protein
group_9123	hypothetical protein
group_9124	Lysozyme RrrD
group_9125	hypothetical protein
group_9126	Serine/threonine-protein kinase PknL
stp_2	Serine/threonine phosphatase stp
group_9128	hypothetical protein
group_9129	hypothetical protein
group_9130	hypothetical protein
group_9131	hypothetical protein
group_9132	hypothetical protein
group_9133	hypothetical protein
group_9134	Putative signal peptide peptidase SppA
group_9135	hypothetical protein
group_9136	hypothetical protein
group_9137	hypothetical protein
group_9138	hypothetical protein
group_9139	hypothetical protein
group_9140	hypothetical protein
group_9141	hypothetical protein
group_9142	hypothetical protein
group_9143	hypothetical protein
group_9144	hypothetical protein
group_9145	hypothetical protein
group_9146	hypothetical protein
group_9147	hypothetical protein
group_9148	hypothetical protein
group_9149	hypothetical protein
group_9150	hypothetical protein
group_9151	hypothetical protein
group_9152	hypothetical protein
group_9153	hypothetical protein
group_9154	hypothetical protein
group_9155	hypothetical protein
group_9156	hypothetical protein
group_9158	hypothetical protein
group_9159	hypothetical protein
group_9160	hypothetical protein
group_9161	hypothetical protein
group_9162	hypothetical protein
group_9167	hypothetical protein
group_9168	hypothetical protein
group_9169	hypothetical protein
group_9170	hypothetical protein
group_9171	hypothetical protein
group_9172	hypothetical protein
group_9173	hypothetical protein
group_9175	hypothetical protein
group_9178	hypothetical protein
group_9179	hypothetical protein
group_9180	Prophage bactoprenol glucosyl transferase
group_9181	Prophage bactoprenol-linked glucose translocase
bcgIB	Restriction enzyme BgcI subunit beta
bcgIA	Restriction enzyme BgcI subunit alpha
group_9188	hypothetical protein
group_9189	hypothetical protein
group_9190	hypothetical protein
group_9191	hypothetical protein
group_9192	hypothetical protein
group_9193	hypothetical protein
group_9194	hypothetical protein
group_9195	Putative defective protein IntQ
epsJ_2	putative glycosyltransferase EpsJ
group_9197	N,N'-diacetylbacillosaminyl-diphospho-undecaprenol alpha-1,3-N-acetylgalactosaminyltransferase
group_9198	hypothetical protein
group_9199	UDP-galactopyranose mutase
gspA	General stress protein A
group_9201	Teichoic acids export ATP-binding protein TagH
group_9202	Teichoic acid translocation permease protein TagG
group_9203	hypothetical protein
group_9207	hypothetical protein
yadV_3	putative fimbrial chaperone YadV
group_9209	Outer membrane usher protein HtrE
group_9210	Fimbria adhesin protein
group_9211	hypothetical protein
group_9212	hypothetical protein
group_9213	Mobilization protein A
group_9214	hypothetical protein
wbgU_2	UDP-N-acetylglucosamine 4-epimerase
ugd	UDP-glucose 6-dehydrogenase
group_9218	hypothetical protein
group_9219	Tyrosine recombinase XerC
group_9220	hypothetical protein
group_9221	hypothetical protein
group_9222	Regulatory protein rop
group_9224	hypothetical protein
group_9225	hypothetical protein
group_9227	hypothetical protein
group_9228	hypothetical protein
group_9229	hypothetical protein
group_9230	hypothetical protein
braC	Leucine-, isoleucine-, valine-, threonine-, and alanine-binding protein
group_9232	hypothetical protein
group_9233	hypothetical protein
ykfI_1	Toxin YkfI
group_9235	Antirestriction protein KlcA
group_9236	ATP/GTP phosphatase
group_9237	ATP-dependent helicase/nuclease subunit A
group_9238	hypothetical protein
group_9239	hypothetical protein
group_9240	hypothetical protein
group_9241	hypothetical protein
group_9242	DNA replication and repair protein RecF
group_9243	hypothetical protein
group_9244	hypothetical protein
group_9245	Lon protease
group_9311	hypothetical protein
group_9314	hypothetical protein
group_9316	hypothetical protein
group_9317	hypothetical protein
group_9319	Secreted effector protein PipB2
group_9320	hypothetical protein
group_9321	hypothetical protein
group_9323	hypothetical protein
group_9341	Serine recombinase PinR
group_9352	hypothetical protein
rclC	Inner membrane protein RclC
group_9354	Zinc-type alcohol dehydrogenase-like protein
msrA_2	Peptide methionine sulfoxide reductase MsrA
group_9356	hypothetical protein
group_9357	Hydrogen peroxide-inducible genes activator
group_9359	hypothetical protein
corA_3	Cobalt/magnesium transport protein CorA
group_9361	hypothetical protein
msrB_2	Peptide methionine sulfoxide reductase MsrB
msrA3	Peptide methionine sulfoxide reductase MsrA 3
yfcG_3	Disulfide-bond oxidoreductase YfcG
group_9365	hypothetical protein
fabG_7	3-oxoacyl-[acyl-carrier-protein] reductase FabG
group_9367	hypothetical protein
group_9368	hypothetical protein
group_9369	tRNA-Ser(cag)
group_9370	hypothetical protein
group_9371	hypothetical protein
group_9372	HTH-type transcriptional regulator DmlR
group_956	hypothetical protein
group_966	hypothetical protein
group_9893	hypothetical protein
group_9976	hypothetical protein
group_9996	hypothetical protein

## Sheet: SC 7 specific
Gene	Annotation
group_5139	Molybdopterin-guanine dinucleotide biosynthesis adapter protein
group_7695	putative N-acetyltransferase YsnE
group_7697	Glutathione transferase FosA
rhsIC	Immunity protein RhsIC
group_7774	hypothetical protein
group_7836	hypothetical protein
group_790	hypothetical protein
group_3821	DNA mismatch repair protein MutL
group_7827	hypothetical protein
group_2739	hypothetical protein
group_5141	hypothetical protein
group_7731	hypothetical protein
group_7732	hypothetical protein
group_7764	Prophage integrase IntA
group_7823	hypothetical protein
group_7838	hypothetical protein
group_7841	hypothetical protein
group_7866	hypothetical protein
group_7867	hypothetical protein
group_7868	hypothetical protein
group_7869	hypothetical protein
group_1900	hypothetical protein
group_2311	Prophage bactoprenol glucosyl transferase
group_3842	hypothetical protein
group_5368	hypothetical protein
group_7722	hypothetical protein
group_7723	tRNA-Thr(cgt)
group_7741	hypothetical protein
group_7742	hypothetical protein
group_7743	hypothetical protein
group_7744	hypothetical protein
group_7745	hypothetical protein
group_7746	hypothetical protein
group_7747	hypothetical protein
galR_3	HTH-type transcriptional regulator GalR
mak_2	Fructokinase
group_7750	PTS system N,N'-diacetylchitobiose-specific EIIA component
group_7759	hypothetical protein
group_7760	hypothetical protein
group_7761	hypothetical protein
group_7775	tRNA-Phe(gaa)
group_7871	hypothetical protein
group_1102	hypothetical protein
group_5118	hypothetical protein
group_5168	hypothetical protein
group_7700	Lysozyme RrrD
group_7701	hypothetical protein
group_7709	putative HTH-type transcriptional regulator
group_7710	hypothetical protein
group_7711	hypothetical protein
group_7712	hypothetical protein
group_7714	hypothetical protein
group_7715	hypothetical protein
group_7716	hypothetical protein
group_7717	hypothetical protein
group_7718	hypothetical protein
group_7719	Putative defective protein IntQ
group_7736	hypothetical protein
group_7737	putative HTH-type transcriptional regulator
group_7738	hypothetical protein
group_7751	Lichenan permease IIC component
gmuB	PTS system oligo-beta-mannoside-specific EIIB component
licC_7	Lichenan permease IIC component
scrY_2	Sucrose porin
group_7755	hypothetical protein
gmuD_3	6-phospho-beta-glucosidase GmuD
manA_3	Mannose-6-phosphate isomerase
group_7758	hypothetical protein
group_7806	hypothetical protein
group_7833	Putative transposon Tn552 DNA-invertase bin3
group_1266	hypothetical protein
group_279	hypothetical protein
group_2879	hypothetical protein
group_3683	hypothetical protein
group_3815	hypothetical protein
group_3845	hypothetical protein
group_5130	hypothetical protein
wbdD	O-antigen chain terminator bifunctional methyltransferase/kinase WbdD
group_5165	hypothetical protein
group_7698	hypothetical protein
group_7699	hypothetical protein
group_7702	hypothetical protein
group_7703	hypothetical protein
djlA_1	DnaJ-like protein DjlA
group_7705	hypothetical protein
group_7706	hypothetical protein
group_7707	hypothetical protein
group_7708	Putative DNA repair helicase RadD
group_7713	hypothetical protein
group_7720	hypothetical protein
group_7724	hypothetical protein
group_7725	hypothetical protein
group_7726	hypothetical protein
group_7727	hypothetical protein
group_7728	hypothetical protein
group_7729	putative HTH-type transcriptional regulator
group_7730	hypothetical protein
group_7767	hypothetical protein
group_7769	hypothetical protein
group_7782	hypothetical protein
group_7783	hypothetical protein
group_7784	putative toxin YpjF
group_7785	Putative antitoxin YfjZ
group_7786	hypothetical protein
group_7787	hypothetical protein
group_7788	hypothetical protein
group_7789	GTPase Era
group_7790	hypothetical protein
group_7791	hypothetical protein
group_7792	hypothetical protein
group_7793	hypothetical protein
group_7794	hypothetical protein
group_7795	hypothetical protein
group_7796	hypothetical protein
group_7797	hypothetical protein
group_7798	hypothetical protein
group_7799	hypothetical protein
group_7800	hypothetical protein
group_7801	RNA polymerase-associated protein RapA
group_7802	hypothetical protein
group_7803	hypothetical protein
group_7804	hypothetical protein
group_7808	hypothetical protein
yehA	putative fimbrial-like protein YehA
yehB	Outer membrane usher protein YehB
yehC	putative fimbrial chaperone YehC
group_7816	hypothetical protein
group_7818	hypothetical protein
group_7820	hypothetical protein
group_7821	hypothetical protein
group_7822	hypothetical protein
group_7828	hypothetical protein
group_7829	hypothetical protein
group_7830	hypothetical protein
pknL	Serine/threonine-protein kinase PknL
pstP	PP2C-family Ser/Thr phosphatase
group_7834	hypothetical protein
group_7835	hypothetical protein
group_7842	Antitoxin HigA
group_7843	mRNA interferase HigB
group_7844	hypothetical protein
group_7859	Alpha-D-kanosaminyltransferase
glgM	Alpha-maltose-1-phosphate synthase
mfpsA	Mannosylfructose-phosphate synthase
tagH	Teichoic acids export ATP-binding protein TagH
tagG	Teichoic acid translocation permease protein TagG
algC_2	Phosphomannomutase/phosphoglucomutase
manC1_2	Mannose-1-phosphate guanylyltransferase 1
group_7870	hypothetical protein
group_7878	hypothetical protein
group_7879	hypothetical protein
group_7881	Antitoxin VapB
group_7882	tRNA(fMet)-specific endonuclease VapC
group_7883	hypothetical protein
group_7884	hypothetical protein
opgE_2	Phosphoethanolamine transferase OpgE
group_7890	hypothetical protein
group_7903	hypothetical protein
group_7906	hypothetical protein
group_8214	hypothetical protein
group_2724	hypothetical protein
group_5170	hypothetical protein
group_7845	hypothetical protein
group_7893	hypothetical protein
group_7896	hypothetical protein
group_7899	hypothetical protein
group_7902	hypothetical protein
group_8290	hypothetical protein
group_8898	hypothetical protein
group_10284	hypothetical protein
group_10285	hypothetical protein
group_10421	hypothetical protein
group_1918	Putative transposon Tn552 DNA-invertase bin3
group_2322	hypothetical protein
group_2357	hypothetical protein
group_2380	hypothetical protein
group_336	hypothetical protein
group_3823	hypothetical protein
group_3833	hypothetical protein
group_3876	hypothetical protein
group_5169	hypothetical protein
group_5549	hypothetical protein
group_8163	hypothetical protein
group_8164	hypothetical protein
group_8165	hypothetical protein
group_8166	hypothetical protein
group_8167	hypothetical protein
group_8168	hypothetical protein
group_8169	hypothetical protein
group_8170	Toxin YkfI
group_8171	Cytoskeleton bundling-enhancing protein CbeA
group_8172	hypothetical protein
group_8173	Antirestriction protein KlcA
group_8174	hypothetical protein
yafY_2	Lipoprotein YafY
group_8176	GTPase Era
group_8177	hypothetical protein
group_8178	hypothetical protein
group_8179	hypothetical protein
group_8180	hypothetical protein
group_8181	hypothetical protein
group_8182	hypothetical protein
group_8183	hypothetical protein
group_8184	hypothetical protein
group_8185	hypothetical protein
group_8186	hypothetical protein
group_8193	Prophage integrase IntA
group_8194	hypothetical protein
group_8195	Regulatory protein RepA
group_8196	hypothetical protein
group_8197	hypothetical protein
group_8198	hypothetical protein
group_8199	hypothetical protein
group_8200	hypothetical protein
group_8201	hypothetical protein
group_8202	hypothetical protein
group_8203	hypothetical protein
group_8204	hypothetical protein
group_8205	DNA-invertase hin
group_8206	hypothetical protein
group_8207	Type-2 restriction enzyme AplI
group_8208	hypothetical protein
group_8209	hypothetical protein
group_8210	hypothetical protein
group_8211	hypothetical protein
group_8212	hypothetical protein
group_8223	Type-1 restriction enzyme EcoKI specificity protein
group_8226	hypothetical protein
group_8229	hypothetical protein
group_8230	hypothetical protein
group_8231	hypothetical protein
group_8232	hypothetical protein
group_8233	hypothetical protein
group_8234	hypothetical protein
group_8235	hypothetical protein
group_8236	hypothetical protein
group_8237	hypothetical protein
group_8238	hypothetical protein
group_8267	Prophage integrase IntA
group_8272	hypothetical protein
group_8273	hypothetical protein
group_8274	hypothetical protein
group_8275	hypothetical protein
group_8277	hypothetical protein
group_8278	hypothetical protein
group_8279	hypothetical protein
group_8280	hypothetical protein
group_8281	hypothetical protein
group_8282	hypothetical protein
group_8283	hypothetical protein
group_8284	hypothetical protein
group_8285	hypothetical protein
group_8291	hypothetical protein
group_8295	hypothetical protein
group_8298	hypothetical protein
group_8299	hypothetical protein
group_10280	Putative transposon Tn552 DNA-invertase bin3
group_10281	hypothetical protein
group_10282	hypothetical protein
group_10402	hypothetical protein
group_10403	DNA replication and repair protein RecF
rep_1	ATP-dependent DNA helicase Rep
group_10405	hypothetical protein
group_10406	hypothetical protein
group_10407	hypothetical protein
group_10408	hypothetical protein
group_10409	hypothetical protein
group_10410	hypothetical protein
group_10411	hypothetical protein
group_10412	mRNA interferase YafO
group_10413	hypothetical protein
group_10420	hypothetical protein
group_10422	hypothetical protein
group_10424	hypothetical protein
group_10426	hypothetical protein
group_10427	hypothetical protein
group_10428	hypothetical protein
group_10429	hypothetical protein
group_10430	hypothetical protein
group_10433	hypothetical protein
group_10434	hypothetical protein
group_10435	hypothetical protein
group_10436	hypothetical protein
group_10437	hypothetical protein
group_10438	Hemolysin expression-modulating protein Hha
group_10439	hypothetical protein
group_10440	hypothetical protein
group_10444	hypothetical protein
group_10445	hypothetical protein
group_10447	hypothetical protein
group_10448	hypothetical protein
nagB_2	Glucosamine-6-phosphate deaminase
group_10450	hypothetical protein
group_10451	hypothetical protein
group_10452	hypothetical protein
group_10454	hypothetical protein
group_10455	hypothetical protein
group_10456	hypothetical protein
group_10457	hypothetical protein
group_10458	hypothetical protein
group_10460	hypothetical protein
group_10461	Methyl-accepting chemotaxis protein III
group_10462	hypothetical protein
group_10463	hypothetical protein
group_10464	hypothetical protein
group_10465	hypothetical protein
group_10466	hypothetical protein
group_10467	hypothetical protein
group_10468	hypothetical protein
group_10469	hypothetical protein
group_10470	hypothetical protein
group_10471	hypothetical protein
group_10472	hypothetical protein
group_10473	hypothetical protein
srp54	Signal recognition particle 54 kDa protein
group_10475	hypothetical protein
group_10476	DNA polymerase III subunit epsilon
repB_1	RepFIB replication protein A
group_10478	hypothetical protein
stkP	Serine/threonine-protein kinase StkP
group_10480	hypothetical protein
group_10481	hypothetical protein
group_10482	hypothetical protein
group_10483	hypothetical protein
group_10484	hypothetical protein
group_10485	hypothetical protein
group_10486	hypothetical protein
group_10487	hypothetical protein
group_10488	hypothetical protein
group_10489	hypothetical protein
group_10490	hypothetical protein
group_10491	hypothetical protein
group_10492	Antitoxin HigA
group_10493	hypothetical protein
group_10494	hypothetical protein
group_10495	hypothetical protein
group_10496	hypothetical protein
group_10497	hypothetical protein
group_10498	hypothetical protein
group_10499	hypothetical protein
group_10500	hypothetical protein
group_10501	hypothetical protein
group_10502	hypothetical protein
group_10503	hypothetical protein
group_10504	hypothetical protein
group_10505	hypothetical protein
group_10506	hypothetical protein
group_10507	hypothetical protein
group_10508	hypothetical protein
group_10509	hypothetical protein
group_10510	hypothetical protein
group_10511	hypothetical protein
group_10512	Tyrosine recombinase XerC
group_10513	hypothetical protein
group_10514	hypothetical protein
group_10515	hypothetical protein
group_10516	hypothetical protein
group_10517	hypothetical protein
group_10518	hypothetical protein
group_10519	Transcriptional repressor PifC
group_10520	hypothetical protein
group_10521	hypothetical protein
sdh_1	Serine 3-dehydrogenase
group_10523	hypothetical protein
gabD	Succinate-semialdehyde dehydrogenase [NADP(+)] GabD
group_10525	putative signaling protein
mcpQ	Methyl-accepting chemotaxis protein McpQ
aer_1	Aerotaxis receptor
group_10530	Prophage integrase IntA
group_10531	hypothetical protein
group_10532	hypothetical protein
group_10533	Chromosome partition protein Smc
recB_2	RecBCD enzyme subunit RecB
group_10535	hypothetical protein
group_10536	hypothetical protein
group_10537	hypothetical protein
group_10538	hypothetical protein
group_10539	hypothetical protein
group_10540	hypothetical protein
group_10541	GTPase Era
group_10542	hypothetical protein
group_10543	hypothetical protein
group_10544	hypothetical protein
group_10545	Cytoskeleton bundling-enhancing protein CbeA
group_10546	Cytoskeleton-binding toxin CbtA
group_10547	hypothetical protein
group_10548	hypothetical protein
group_10549	hypothetical protein
group_10552	hypothetical protein
group_10553	hypothetical protein
group_11686	hypothetical protein
group_11687	hypothetical protein
group_11688	hypothetical protein
group_11689	hypothetical protein
group_11690	hypothetical protein
group_11691	hypothetical protein
group_11692	hypothetical protein
group_11693	hypothetical protein
group_11694	hypothetical protein
group_11695	hypothetical protein
group_11696	hypothetical protein
group_11698	hypothetical protein
group_11699	hypothetical protein
group_11701	Tyrosine recombinase XerC
group_11702	hypothetical protein
group_11703	hypothetical protein
group_11704	hypothetical protein
group_11705	DNA replication and repair protein RecF
group_11706	hypothetical protein
group_11707	hypothetical protein
group_11708	GTPase Era
group_11709	Antirestriction protein KlcA
group_11710	hypothetical protein
group_11711	Putative antitoxin YfjZ
group_11712	Modification methylase AplI
group_11713	hypothetical protein
group_11714	hypothetical protein
group_11715	hypothetical protein
group_11716	hypothetical protein
group_11717	hypothetical protein
group_11718	hypothetical protein
group_11719	hypothetical protein
group_11720	hypothetical protein
group_11721	hypothetical protein
group_11722	hypothetical protein
group_11723	4-hydroxy-4-methyl-2-oxoglutarate aldolase
pchB	Isochorismate pyruvate lyase
group_11726	hypothetical protein
group_11727	hypothetical protein
group_11728	hypothetical protein
group_11729	hypothetical protein
group_1217	Glycerol dehydrogenase
group_126	hypothetical protein
group_15575	tRNA-Ser(gga)
group_1583	hypothetical protein
group_173	hypothetical protein
group_175	hypothetical protein
group_1779	hypothetical protein
group_2272	hypothetical protein
flgJ_1	Peptidoglycan hydrolase FlgJ
group_2881	hypothetical protein
group_2882	hypothetical protein
group_2883	hypothetical protein
group_2884	hypothetical protein
hisD_2	Histidinol dehydrogenase
group_327	hypothetical protein
group_3687	hypothetical protein
group_3817	hypothetical protein
group_3819	hypothetical protein
group_3848	hypothetical protein
group_3849	hypothetical protein
group_3850	hypothetical protein
group_3851	hypothetical protein
group_3989	hypothetical protein
group_432	hypothetical protein
group_459	hypothetical protein
group_5171	hypothetical protein
group_5172	hypothetical protein
group_5254	hypothetical protein
group_5256	hypothetical protein
group_678	hypothetical protein
group_71	hypothetical protein
group_75	Major exported protein
group_7892	hypothetical protein
group_7901	hypothetical protein
group_7904	hypothetical protein
group_7907	hypothetical protein
group_8215	DNA-invertase hin
group_8216	Putative prophage major tail sheath protein
group_8217	hypothetical protein
group_8218	hypothetical protein
group_8219	hypothetical protein
group_8220	hypothetical protein
group_8221	hypothetical protein
group_8222	hypothetical protein
group_8239	hypothetical protein
group_8240	hypothetical protein
group_8241	hypothetical protein
group_8242	hypothetical protein
group_8243	hypothetical protein
group_8244	hypothetical protein
group_8245	hypothetical protein
group_8246	hypothetical protein
group_8247	hypothetical protein
group_8248	hypothetical protein
group_8249	hypothetical protein
group_8250	hypothetical protein
group_8251	hypothetical protein
group_8252	hypothetical protein
group_8253	hypothetical protein
group_8254	hypothetical protein
group_8255	hypothetical protein
group_8256	hypothetical protein
group_8257	putative BsuMI modification methylase subunit YdiO
group_8258	hypothetical protein
group_8259	hypothetical protein
group_8260	RNA polymerase-binding transcription factor DksA
group_8261	hypothetical protein
group_8262	hypothetical protein
group_8263	hypothetical protein
group_8264	hypothetical protein
group_8265	Tyrosine recombinase XerD
group_8292	hypothetical protein
vapD	Endoribonuclease VapD
group_8294	hypothetical protein
group_8296	hypothetical protein
group_8384	hypothetical protein
group_8385	hypothetical protein
group_8386	hypothetical protein
group_8387	hypothetical protein
dhaL	PTS-dependent dihydroxyacetone kinase, ADP-binding subunit DhaL
infA_2	Translation initiation factor IF-1
emrB_3	Multidrug export protein EmrB
esxA	ESAT-6 secretion system extracellular protein A
group_854	hypothetical protein
mbeA	DNA relaxase MbeA
putA_2	Bifunctional protein PutA
mshD	Mycothiol acetyltransferase
group_8902	hypothetical protein
group_8903	hypothetical protein
group_8905	hypothetical protein
group_8906	hypothetical protein
essB	ESAT-6 secretion machinery protein EssB
group_8908	hypothetical protein
group_8909	hypothetical protein
pgcA	Phosphoglucomutase
guaA_2	GMP synthase [glutamine-hydrolyzing]
dhaK_2	PTS-dependent dihydroxyacetone kinase, dihydroxyacetone-binding subunit DhaK
bglH_4	Aryl-phospho-beta-D-glucosidase BglH
group_8914	hypothetical protein
btuF_3	Vitamin B12-binding protein
group_8916	hypothetical protein
group_8917	hypothetical protein
group_8918	hypothetical protein
group_8919	hypothetical protein
group_8920	hypothetical protein
group_8921	hypothetical protein
group_8922	hypothetical protein
group_8923	hypothetical protein
group_8924	hypothetical protein
group_8925	hypothetical protein
group_8926	putative HTH-type transcriptional regulator
group_8927	hypothetical protein
group_8928	hypothetical protein
group_8929	hypothetical protein
group_8930	hypothetical protein
group_8931	hypothetical protein
group_8932	hypothetical protein
group_8933	hypothetical protein
group_8934	5S ribosomal RNA
group_8935	hypothetical protein
group_9018	hypothetical protein
group_9019	hypothetical protein

## Sheet: SC 8 specific
Gene	Annotation
group_8020	hypothetical protein
group_8021	hypothetical protein
group_8022	putative transport protein HsrA
group_8023	hypothetical protein
group_8069	hypothetical protein
group_8091	hypothetical protein
group_8092	Protein TusB
group_8097	hypothetical protein
group_8104	hypothetical protein
group_1874	hypothetical protein
group_8070	hypothetical protein
group_8087	hypothetical protein
group_8088	hypothetical protein
treP	Alpha,alpha-trehalose phosphorylase
group_3862	hypothetical protein
group_5464	hypothetical protein
group_8018	hypothetical protein
group_9773	hypothetical protein
group_9775	hypothetical protein
group_10361	tRNA (guanine-N(7)-)-methyltransferase
group_10360	hypothetical protein
group_5199	hypothetical protein
group_8007	hypothetical protein
group_8014	hypothetical protein
group_8015	hypothetical protein
group_8016	hypothetical protein
group_8017	hypothetical protein
group_8105	hypothetical protein
group_1166	hypothetical protein
group_3523	Actin cross-linking toxin VgrG1
group_8111	hypothetical protein
dcm_2	DNA-cytosine methyltransferase
ecoRIIR	Type-2 restriction enzyme EcoRII
group_9021	hypothetical protein
group_9022	hypothetical protein
group_9774	hypothetical protein
group_10358	hypothetical protein
group_10359	Prophage integrase IntS
group_10362	hypothetical protein
group_10363	hypothetical protein
group_10364	hypothetical protein
group_10365	hypothetical protein
group_10366	hypothetical protein
group_10367	hypothetical protein
group_10368	Tyrosine recombinase XerD
group_10369	hypothetical protein
group_10370	hypothetical protein
group_10371	hypothetical protein
group_10373	hypothetical protein
group_10374	hypothetical protein
ydjA_2	Type-2 restriction enzyme BsuMI component YdjA
ydiS	Type-2 restriction enzyme BsuMI component YdiS
group_10377	Modification methylase HpaII
group_10378	hypothetical protein
group_10379	Prophage integrase IntA
group_10380	hypothetical protein
group_10381	hypothetical protein
group_10382	DNA primase TraC
group_10383	hypothetical protein
ycjO_2	Inner membrane ABC transporter permease protein YcjO
group_10385	hypothetical protein
group_10386	hypothetical protein
group_10388	hypothetical protein
group_10389	hypothetical protein
group_1989	hypothetical protein
group_3760	hypothetical protein
group_65	hypothetical protein
group_780	hypothetical protein
group_8103	hypothetical protein
group_942	hypothetical protein
group_10372	hypothetical protein
group_11213	hypothetical protein
group_11214	hypothetical protein
group_11215	hypothetical protein
group_11217	Secreted effector protein PipB2
group_11218	hypothetical protein
group_11219	hypothetical protein
group_11220	Prophage integrase IntA
group_11221	hypothetical protein
group_11222	hypothetical protein
group_11223	DNA primase TraC
group_11224	hypothetical protein
group_11225	hypothetical protein
group_11226	hypothetical protein
group_11229	hypothetical protein
group_11231	hypothetical protein
group_11232	hypothetical protein
group_11233	hypothetical protein
group_11234	hypothetical protein
group_11235	hypothetical protein
group_11236	hypothetical protein
group_11238	hypothetical protein
group_11239	hypothetical protein
group_11240	hypothetical protein
group_11241	hypothetical protein
group_11242	hypothetical protein
group_11243	hypothetical protein
group_11244	hypothetical protein
group_11245	hypothetical protein
group_11246	hypothetical protein
group_11247	hypothetical protein
group_11248	hypothetical protein
group_11249	hypothetical protein
group_11250	hypothetical protein
rrrD_5	Lysozyme RrrD
group_1146	hypothetical protein
group_3725	hypothetical protein
group_3759	hypothetical protein
group_9776	hypothetical protein
group_1361	hypothetical protein
group_2185	hypothetical protein
group_3724	hypothetical protein
group_3761	hypothetical protein
group_5	Putative deoxyribonuclease RhsC
group_5064	hypothetical protein
group_668	hypothetical protein
group_7544	hypothetical protein
group_8008	hypothetical protein
group_8028	hypothetical protein
group_8029	hypothetical protein
group_8030	hypothetical protein
group_8031	hypothetical protein
group_8032	hypothetical protein
group_8033	hypothetical protein
group_8034	hypothetical protein
group_8036	hypothetical protein
group_8037	hypothetical protein
group_8038	hypothetical protein
group_8039	hypothetical protein
group_8040	hypothetical protein
group_8041	hypothetical protein
group_8042	DNA damage-inducible protein I
group_8043	hypothetical protein
group_8044	hypothetical protein
group_8045	hypothetical protein
group_8046	Prophage tail fiber assembly protein TfaE
group_8047	hypothetical protein
group_8048	hypothetical protein
group_8049	hypothetical protein
group_8050	hypothetical protein
group_8051	hypothetical protein
group_8052	hypothetical protein
group_8053	hypothetical protein
group_8054	UvrABC system protein A
moeB_2	Molybdopterin-synthase adenylyltransferase
moeB_3	Molybdopterin-synthase adenylyltransferase
group_8057	Modification methylase HhaI
group_8058	hypothetical protein
group_8059	hypothetical protein
group_8060	hypothetical protein
group_8061	hypothetical protein
group_8062	hypothetical protein
group_8063	hypothetical protein
group_8064	hypothetical protein
group_8072	Toxin YkfI
group_8073	Putative antitoxin YfjZ
group_8074	GTPase Era
group_8075	hypothetical protein
group_8076	hypothetical protein
mftC_1	Putative mycofactocin radical SAM maturase MftC
addA_1	ATP-dependent helicase/nuclease subunit A
group_8079	hypothetical protein
group_8080	hypothetical protein
group_8081	hypothetical protein
group_8082	hypothetical protein
group_8083	hypothetical protein
group_8084	hypothetical protein
group_8085	hypothetical protein
group_8086	Adenosine monophosphate-protein transferase VbhT
group_8090	hypothetical protein
group_8115	hypothetical protein
group_8119	hypothetical protein
group_8122	hypothetical protein
group_8123	hypothetical protein
group_8124	hypothetical protein
group_8125	hypothetical protein
group_8126	hypothetical protein
group_8127	hypothetical protein
group_8128	hypothetical protein
group_8131	Chromosome partition protein Smc
group_8133	Chromosome-partitioning ATPase Soj
group_8134	hypothetical protein
group_8135	hypothetical protein
group_8136	hypothetical protein
group_8137	hypothetical protein
group_8138	hypothetical protein
group_8139	hypothetical protein
bfpA_2	Major structural subunit of bundle-forming pilus
group_8144	hypothetical protein
group_8146	hypothetical protein
group_8147	hypothetical protein
group_918	Hemolysin transporter protein ShlB
group_9742	hypothetical protein
group_9743	hypothetical protein
group_9744	putative glycosyltransferase
group_9745	hypothetical protein
group_9746	Tyrosine recombinase XerC
group_9747	hypothetical protein
group_9748	hypothetical protein
group_9749	hypothetical protein
group_9750	hypothetical protein
group_9755	hypothetical protein
group_9763	hypothetical protein
group_9764	hypothetical protein
group_10387	hypothetical protein
group_10390	hypothetical protein
fliT_2	Flagellar protein FliT
group_10392	hypothetical protein
group_10393	hypothetical protein
group_10394	hypothetical protein
cbiO_2	Cobalt import ATP-binding protein CbiO
group_10396	hypothetical protein
creC_2	Sensor protein CreC
group_10398	hypothetical protein
group_10399	hypothetical protein
group_10400	hypothetical protein
group_10401	hypothetical protein
group_10701	Cellulose synthase operon protein C
iolB_2	5-deoxy-glucuronate isomerase
group_10703	hypothetical protein
sohB_2	putative protease SohB
group_10705	hypothetical protein
group_10706	hypothetical protein
group_10707	hypothetical protein
yadH_2	Inner membrane transport permease YadH
group_10709	hypothetical protein
group_10710	hypothetical protein
yqjA_2	Inner membrane protein YqjA
zntB_2	Zinc transport protein ZntB
group_10713	hypothetical protein
group_1143	hypothetical protein
group_1144	Methyl-accepting chemotaxis protein McpU
group_11931	hypothetical protein
group_11932	hypothetical protein
cadB	putative cadaverine/lysine antiporter
group_12012	hypothetical protein
group_12013	hypothetical protein
group_12014	hypothetical protein
group_12190	hypothetical protein
group_12191	hypothetical protein
group_12217	hypothetical protein
group_12218	hypothetical protein
group_12219	hypothetical protein
group_12220	hypothetical protein
group_12221	hypothetical protein
group_12222	hypothetical protein
group_12223	hypothetical protein
group_12224	hypothetical protein
group_12225	hypothetical protein
group_12227	hypothetical protein
group_12228	hypothetical protein
group_12229	hypothetical protein
group_12230	hypothetical protein
group_12231	hypothetical protein
group_12232	hypothetical protein
rplW_2	50S ribosomal protein L23
group_12234	hypothetical protein
group_12235	hypothetical protein
group_12236	hypothetical protein
group_12237	hypothetical protein
group_12895	hypothetical protein
group_12896	hypothetical protein
group_12897	hypothetical protein
group_12898	hypothetical protein
group_12899	hypothetical protein
osmV_1	Osmoprotectant import ATP-binding protein OsmV
group_12901	hypothetical protein
group_12902	hypothetical protein
group_12903	hypothetical protein
group_12904	hypothetical protein
group_12905	hypothetical protein
group_12906	hypothetical protein
group_12907	hypothetical protein
group_12909	hypothetical protein
group_12910	hypothetical protein
group_12911	hypothetical protein
group_12912	hypothetical protein
group_12913	hypothetical protein
group_12914	hypothetical protein
group_12917	hypothetical protein
group_12918	Putative defective protein IntQ
group_12919	hypothetical protein
group_12920	hypothetical protein
group_12921	hypothetical protein
group_12922	hypothetical protein
group_12923	hypothetical protein
group_12924	hypothetical protein
group_12925	hypothetical protein
group_12926	hypothetical protein
group_12927	hypothetical protein
ydfZ_2	Putative selenoprotein YdfZ
group_12929	hypothetical protein
group_12930	hypothetical protein
spoT_2	Bifunctional (p)ppGpp synthase/hydrolase SpoT
group_12932	hypothetical protein
group_12933	hypothetical protein
group_12934	hypothetical protein
group_12935	hypothetical protein
group_12936	hypothetical protein
group_12937	hypothetical protein
group_12938	hypothetical protein
group_12939	hypothetical protein
group_12940	hypothetical protein
group_12941	hypothetical protein
group_12942	hypothetical protein
group_12944	DNA-invertase hin
group_12945	DNA-cytosine methyltransferase
group_12946	Type-2 restriction enzyme EcoRII
group_12947	hypothetical protein
group_12948	hypothetical protein
group_12949	Modification methylase BspRI
group_12950	hypothetical protein
group_12951	hypothetical protein
group_12952	hypothetical protein
group_12953	hypothetical protein
group_12954	hypothetical protein
group_12955	Thermonuclease
group_12956	hypothetical protein
group_12957	hypothetical protein
group_12958	hypothetical protein
alaA_2	Glutamate-pyruvate aminotransferase AlaA
group_20	Putative deoxyribonuclease RhsC
group_220	hypothetical protein
group_2243	hypothetical protein
pilQ_1	Type IV pilus biogenesis and competence protein PilQ
corC_1	Magnesium and cobalt efflux protein CorC
group_3661	hypothetical protein
group_3758	hypothetical protein
group_4952	hypothetical protein
group_4954	DNA-invertase hin
group_5465	hypothetical protein
group_5466	hypothetical protein
group_6957	hypothetical protein
group_6959	hypothetical protein
amdA	Amidase
group_8156	Respiratory nitrate reductase 1 alpha chain
group_8157	hypothetical protein
group_9020	hypothetical protein
group_9023	hypothetical protein
group_914	Hemolysin transporter protein ShlB
group_916	Hemolysin transporter protein ShlB
group_917	Hemolysin transporter protein ShlB
group_9765	hypothetical protein
group_9766	hypothetical protein
group_9768	hypothetical protein
group_9769	hypothetical protein
group_9770	hypothetical protein
group_9771	hypothetical protein
group_9772	hypothetical protein
group_9777	Chromosome-partitioning protein Spo0J
group_9778	hypothetical protein
group_9779	hypothetical protein
group_9780	hypothetical protein
group_9781	hypothetical protein
group_9782	hypothetical protein
group_9783	hypothetical protein
group_9784	hypothetical protein
group_9785	hypothetical protein
group_9786	hypothetical protein
group_9787	hypothetical protein
group_9788	hypothetical protein
group_9789	hypothetical protein
group_9790	hypothetical protein
group_9791	hypothetical protein
group_9792	hypothetical protein
group_9793	hypothetical protein
group_9795	hypothetical protein
group_9796	hypothetical protein
group_9797	hypothetical protein
group_9798	hypothetical protein
group_9799	Single-stranded DNA-binding protein
group_9800	hypothetical protein
group_9801	hypothetical protein
group_9802	Antirestriction protein KlcA
group_9803	hypothetical protein
group_9804	hypothetical protein
group_9805	hypothetical protein
group_9806	Modulating protein YmoA
group_9807	hypothetical protein
group_9808	hypothetical protein
group_9809	hypothetical protein
group_9810	hypothetical protein
group_9811	hypothetical protein
group_9812	hypothetical protein
group_9813	hypothetical protein
group_9814	hypothetical protein
group_9815	hypothetical protein
group_9816	hypothetical protein
group_9817	hypothetical protein
group_9818	Phospholipase D
group_9819	hypothetical protein
parM_2	Plasmid segregation protein ParM
group_9821	Tyrosine recombinase XerD
group_9822	hypothetical protein
group_9823	hypothetical protein
group_9824	hypothetical protein
group_9825	hypothetical protein
group_9826	hypothetical protein
group_9827	hypothetical protein
group_9828	hypothetical protein
group_9829	hypothetical protein
group_9830	hypothetical protein
group_9831	hypothetical protein
group_9832	hypothetical protein
group_9833	hypothetical protein
group_9834	hypothetical protein
group_9835	hypothetical protein
group_9836	hypothetical protein
group_9837	hypothetical protein
group_9838	DNA polymerase III subunit epsilon
group_9839	DNA polymerase IV 1
group_9840	LexA repressor
group_9841	hypothetical protein
group_9842	hypothetical protein
group_9843	hypothetical protein
group_9844	hypothetical protein
group_9845	hypothetical protein
group_9846	hypothetical protein
group_9847	Replication initiation protein
group_9848	hypothetical protein
group_9849	hypothetical protein
group_9850	hypothetical protein
group_9851	hypothetical protein
group_9852	hypothetical protein
group_9853	hypothetical protein
group_9854	hypothetical protein
group_9855	hypothetical protein
group_9856	hypothetical protein
group_9857	hypothetical protein
group_9858	hypothetical protein
group_9859	hypothetical protein
group_9860	hypothetical protein
group_9861	hypothetical protein
group_9862	hypothetical protein
group_9863	hypothetical protein
group_9864	DNA primase TraC
group_9865	hypothetical protein
group_9866	Twitching mobility protein
group_9867	hypothetical protein
group_9868	hypothetical protein
group_9869	hypothetical protein
group_9875	hypothetical protein
group_9876	hypothetical protein
group_9878	hypothetical protein

## Sheet: SC 9 specific
Gene	Annotation
group_2682	hypothetical protein
group_3786	hypothetical protein
group_3903	hypothetical protein
group_3910	hypothetical protein
group_8424	hypothetical protein
group_8426	Serine-protein kinase RsbW
group_8444	hypothetical protein
madA	Acetyl-S-ACP:malonate ACP transferase
citG_1	2-(5''-triphosphoribosyl)-3'-dephosphocoenzyme-A synthase
mdcC	Malonate decarboxylase acyl carrier protein
madC	Malonyl-S-ACP:biotin-protein carboxyltransferase MADC
madD	Malonyl-S-ACP:biotin-protein carboxyltransferase MADD
group_8451	hypothetical protein
mdcG	Phosphoribosyl-dephospho-CoA transferase
fabD_2	Malonyl CoA-acyl carrier protein transacylase
group_8454	HTH-type transcriptional regulator GltC
group_8526	hypothetical protein
group_8528	hypothetical protein
group_8529	hypothetical protein
group_8530	hypothetical protein
group_8527	hypothetical protein
group_8532	hypothetical protein
group_8533	hypothetical protein
group_8534	hypothetical protein
group_8531	hypothetical protein
group_15534	tRNA-Asn(gtt)
group_3904	hypothetical protein
group_8512	hypothetical protein
group_13080	hypothetical protein
group_10	Putative deoxyribonuclease RhsC
ycfH_2	putative metal-dependent hydrolase YcfH
group_13064	7-cyano-7-deazaguanine synthase
group_13065	hypothetical protein
group_13066	hypothetical protein
group_13068	hypothetical protein
group_13069	hypothetical protein
group_13070	hypothetical protein
group_13071	hypothetical protein
group_13072	hypothetical protein
group_13074	Tyrosine recombinase XerC
group_13075	hypothetical protein
group_13076	hypothetical protein
group_13077	hypothetical protein
group_13485	hypothetical protein
group_13486	hypothetical protein
group_13488	Group II intron-encoded protein LtrA
group_13766	hypothetical protein
group_2983	hypothetical protein
group_349	hypothetical protein
group_5813	hypothetical protein
group_850	hypothetical protein
group_13057	hypothetical protein
group_13058	hypothetical protein
group_13059	hypothetical protein
group_13060	hypothetical protein
group_13067	hypothetical protein
group_13487	hypothetical protein
group_987	Carboxylesterase NlhH
group_13526	hypothetical protein
group_13527	hypothetical protein
group_13528	hypothetical protein
group_13529	hypothetical protein
group_13530	hypothetical protein
group_13531	hypothetical protein
group_13532	hypothetical protein
group_13533	hypothetical protein
group_13534	hypothetical protein
group_13535	hypothetical protein
group_13536	hypothetical protein
group_13537	hypothetical protein
group_13538	hypothetical protein
group_13539	hypothetical protein
group_13540	hypothetical protein
group_13541	hypothetical protein
group_13543	hypothetical protein
group_13544	hypothetical protein
group_13545	hypothetical protein
group_13546	hypothetical protein
group_13547	hypothetical protein
group_13548	hypothetical protein
group_13549	Type IV secretion system protein virB1
group_13550	hypothetical protein
group_13551	hypothetical protein
group_13552	hypothetical protein
group_13553	Type IV secretion system protein virB4
virB5	Type IV secretion system protein virB5
group_13555	hypothetical protein
virB6	Type IV secretion system protein VirB6
virB8	Type IV secretion system protein virB8
group_13558	Type IV secretion system protein virB9
group_13559	Type IV secretion system protein virB10
group_13560	Type IV secretion system protein VirB11
pld	Phospholipase D
group_13562	hypothetical protein
group_13563	hypothetical protein
group_13564	Multifunctional conjugation protein TraI
group_13565	Coupling protein TraD
group_13566	hypothetical protein
group_13567	hypothetical protein
group_13568	hypothetical protein
group_13569	hypothetical protein
group_13571	Replication initiation protein
group_13572	hypothetical protein
group_13573	hypothetical protein
group_13574	hypothetical protein
dinB1_6	DNA polymerase IV 1
group_13576	LexA repressor
group_13577	hypothetical protein
group_13578	hypothetical protein
group_13579	Antirestriction protein KlcA
group_13580	hypothetical protein
group_13581	hypothetical protein
group_13582	hypothetical protein
group_13583	hypothetical protein
group_13584	hypothetical protein
group_13585	hypothetical protein
group_13586	hypothetical protein
group_13587	hypothetical protein
group_13588	hypothetical protein
group_13748	Group II intron-encoded protein LtrA
group_13756	hypothetical protein
group_13758	hypothetical protein
group_13759	hypothetical protein
group_13760	hypothetical protein
group_13768	hypothetical protein
group_4072	hypothetical protein
group_8431	hypothetical protein
group_13749	hypothetical protein
group_13750	hypothetical protein
group_13751	hypothetical protein
group_13752	hypothetical protein
group_13753	hypothetical protein
group_13754	hypothetical protein
group_13755	hypothetical protein
astC_1	Succinylornithine transaminase
pheA_1	P-protein
group_5276	hypothetical protein
group_5287	hypothetical protein
group_8422	hypothetical protein
group_8427	hypothetical protein
group_8429	hypothetical protein
group_8430	hypothetical protein
group_8439	Secreted effector protein PipB2
group_8493	hypothetical protein
group_8494	hypothetical protein
group_8495	hypothetical protein
group_8496	hypothetical protein
group_8498	hypothetical protein
group_8499	hypothetical protein
group_8500	hypothetical protein
group_8503	hypothetical protein
group_8504	hypothetical protein
group_8505	putative HTH-type transcriptional regulator
group_8506	hypothetical protein
group_8507	hypothetical protein
group_8508	hypothetical protein
group_8509	hypothetical protein
bin3_3	Putative transposon Tn552 DNA-invertase bin3
group_8511	hypothetical protein
group_8523	hypothetical protein
neo	Aminoglycoside 3'-phosphotransferase
group_8525	hypothetical protein
tetD	Transposon Tn10 TetD protein
tetC_2	Transposon Tn10 TetC protein
tetA	Tetracycline resistance protein, class B
tetR	Tetracycline repressor protein class B from transposon Tn10
group_8540	hypothetical protein
group_8541	hypothetical protein
gltS	Sodium/glutamate symporter
group_8543	hypothetical protein
group_8727	hypothetical protein
group_8731	hypothetical protein
group_9550	hypothetical protein
group_9551	hypothetical protein
group_9552	hypothetical protein
group_9553	hypothetical protein
group_9554	Tyrosine recombinase XerD
group_9555	hypothetical protein
group_9556	hypothetical protein
group_9557	hypothetical protein
group_9559	hypothetical protein
group_9560	hypothetical protein
group_9562	hypothetical protein
group_9563	hypothetical protein
parB	putative chromosome-partitioning protein ParB
group_9565	Nucleoid occlusion protein
group_9566	hypothetical protein
group_9567	hypothetical protein
group_9568	hypothetical protein
group_9569	hypothetical protein
group_9570	hypothetical protein
group_9571	hypothetical protein
group_9572	hypothetical protein
group_9573	hypothetical protein
group_9574	hypothetical protein
group_9575	Tyrosine recombinase XerC
group_9644	hypothetical protein
group_13570	hypothetical protein
group_13789	hypothetical protein
group_2706	hypothetical protein
group_8433	hypothetical protein
group_8434	Sporulation initiation inhibitor protein Soj
group_8435	hypothetical protein
group_8436	hypothetical protein
group_8492	hypothetical protein
group_8497	hypothetical protein
group_9672	hypothetical protein
group_9673	hypothetical protein
group_9674	hypothetical protein
group_9675	hypothetical protein
group_13761	hypothetical protein
group_13762	NADPH-dependent FMN reductase ArsH
group_13763	ECF RNA polymerase sigma factor SigL
group_13764	Arsenical resistance operon trans-acting repressor ArsD
arsA_3	Arsenical pump-driving ATPase
group_13769	hypothetical protein
group_159	DNA polymerase IV 1
group_2725	hypothetical protein
group_825	hypothetical protein
yedK_2	Putative SOS response-associated peptidase YedK
yedK_3	Putative SOS response-associated peptidase YedK
group_9647	hypothetical protein
group_9648	hypothetical protein
group_9649	hypothetical protein
group_9650	Killing protein KilR
group_9651	hypothetical protein
group_9652	hypothetical protein
group_9653	putative HTH-type transcriptional regulator
group_9654	HTH-type transcriptional regulator PrtR
group_9655	hypothetical protein
group_9656	Chromosome-partitioning protein Spo0J
group_9657	hypothetical protein
group_9658	hypothetical protein
group_9659	hypothetical protein
group_9660	hypothetical protein
group_9661	hypothetical protein
group_9662	hypothetical protein
group_9663	Crossover junction endodeoxyribonuclease RusA
group_9664	hypothetical protein
group_9665	Antitoxin HicB
group_9666	hypothetical protein
group_9667	Lysozyme RrrD
group_9668	hypothetical protein
group_9669	hypothetical protein
group_9670	hypothetical protein
group_9671	hypothetical protein
group_131	hypothetical protein
mazF	Endoribonuclease MazF
group_13770	hypothetical protein
group_13771	hypothetical protein
fokIM	Modification methylase FokI
group_13774	hypothetical protein
group_13775	hypothetical protein
group_13776	5-methylcytosine-specific restriction enzyme B
group_13777	hypothetical protein
group_13778	hypothetical protein
group_13780	hypothetical protein
group_13781	hypothetical protein
group_13782	putative glycosyltransferase EpsJ
group_13783	C4-dicarboxylic acid transporter DauA
group_13784	hypothetical protein
group_13785	hypothetical protein
group_13786	hypothetical protein
group_13787	hypothetical protein
group_13788	hypothetical protein
group_1502	hypothetical protein
group_55	hypothetical protein
yoaH	Putative methyl-accepting chemotaxis protein YoaH
group_9535	hypothetical protein
group_9536	hypothetical protein
group_13799	hypothetical protein
group_13800	hypothetical protein
group_13801	hypothetical protein
group_13802	hypothetical protein
group_13803	hypothetical protein
group_13804	hypothetical protein
group_13805	hypothetical protein
group_13806	hypothetical protein
group_13807	hypothetical protein
group_13808	hypothetical protein
group_13809	hypothetical protein
group_13810	hypothetical protein
group_13811	hypothetical protein
nadR_1	Trifunctional NAD biosynthesis/regulator protein NadR
group_13813	hypothetical protein
group_13814	hypothetical protein
catM	HTH-type transcriptional regulator CatM
group_13816	hypothetical protein
group_13817	hypothetical protein
group_13818	hypothetical protein
group_13819	hypothetical protein
group_13820	Antirestriction protein KlcA
group_13821	hypothetical protein
group_13822	Lipoprotein YafY
group_13823	GTPase Era
group_13824	hypothetical protein
group_13825	hypothetical protein
group_13826	hypothetical protein
group_13827	hypothetical protein
group_13828	hypothetical protein
group_13829	hypothetical protein
group_13830	putative type I restriction enzymeP M protein
group_13831	Putative DNA repair helicase RadD
group_13832	hypothetical protein
group_164	hypothetical protein
allS_1	HTH-type transcriptional activator AllS
group_530	hypothetical protein
group_5439	hypothetical protein
group_5816	hypothetical protein
group_9537	hypothetical protein
group_9538	hypothetical protein
group_9539	hypothetical protein
group_9540	hypothetical protein
group_9541	hypothetical protein
group_9542	hypothetical protein
group_9543	hypothetical protein
group_9544	hypothetical protein
group_9545	hypothetical protein
group_9546	hypothetical protein
group_9547	hypothetical protein
group_9548	hypothetical protein
group_9549	hypothetical protein
group_9561	Homoserine/homoserine lactone efflux protein
group_1056	hypothetical protein
group_1126	hypothetical protein
group_13054	hypothetical protein
group_13055	hypothetical protein
group_13056	hypothetical protein
group_13061	hypothetical protein
group_13062	hypothetical protein
group_13081	hypothetical protein
group_13473	hypothetical protein
group_13474	Modification methylase TaqI
group_13475	Secreted effector protein PipB2
group_13478	hypothetical protein
group_13481	hypothetical protein
group_13482	hypothetical protein
group_13483	hypothetical protein
group_13484	hypothetical protein
group_13489	tRNA modification GTPase MnmE
group_13490	hypothetical protein
group_13491	hypothetical protein
group_13492	hypothetical protein
group_13493	hypothetical protein
group_13494	hypothetical protein
yqhD_2	Alcohol dehydrogenase YqhD
fadH_2	2,4-dienoyl-CoA reductase [NADPH]
group_13497	hypothetical protein
group_13498	hypothetical protein
zntA_2	Lead, cadmium, zinc and mercury-transporting ATPase
group_13500	hypothetical protein
group_13501	hypothetical protein
group_13502	hypothetical protein
group_13503	hypothetical protein
group_13505	hypothetical protein
group_13506	hypothetical protein
group_13507	hypothetical protein
Int-Tn	Transposase from transposon Tn916
group_13509	putative helicase HelY
group_13510	hypothetical protein
group_13511	hypothetical protein
group_13512	hypothetical protein
group_13513	hypothetical protein
group_13514	hypothetical protein
group_13515	hypothetical protein
group_13516	hypothetical protein
group_13517	hypothetical protein
group_13518	hypothetical protein
group_13519	hypothetical protein
group_13520	hypothetical protein
group_13521	hypothetical protein
group_13522	hypothetical protein
group_13523	hypothetical protein
group_13524	hypothetical protein
group_13525	hypothetical protein
group_13589	hypothetical protein
ddl	D-alanine--D-alanine ligase
group_13591	hypothetical protein
group_13592	hypothetical protein
group_13593	hypothetical protein
group_13594	hypothetical protein
group_13595	hypothetical protein
group_13596	hypothetical protein
xapA	Purine nucleoside phosphorylase 2
yejE_2	Inner membrane ABC transporter permease protein YejE
group_13599	hypothetical protein
group_13600	3-oxoacyl-[acyl-carrier-protein] reductase FabG
glyQS	Glycine--tRNA ligase
group_13602	hypothetical protein
group_13603	hypothetical protein
group_13604	hypothetical protein
group_13605	hypothetical protein
group_13606	hypothetical protein
group_13608	hypothetical protein
group_13609	hypothetical protein
rep_2	ATP-dependent DNA helicase Rep
group_13611	hypothetical protein
group_13612	hypothetical protein
group_13613	hypothetical protein
group_13614	hypothetical protein
group_13615	hypothetical protein
group_13616	Hemolysin expression-modulating protein Hha
group_13617	hypothetical protein
group_13618	hypothetical protein
group_13619	hypothetical protein
group_13620	hypothetical protein
group_13621	hypothetical protein
group_13622	hypothetical protein
group_13623	hypothetical protein
group_13624	hypothetical protein
group_13625	hypothetical protein
group_13626	hypothetical protein
group_13627	hypothetical protein
group_13628	hypothetical protein
group_13629	hypothetical protein
group_13630	hypothetical protein
group_13631	hypothetical protein
group_13632	hypothetical protein
group_13633	hypothetical protein
group_13634	hypothetical protein
group_13635	hypothetical protein
nirQ	Denitrification regulatory protein NirQ
group_13637	hypothetical protein
group_13638	hypothetical protein
group_13639	hypothetical protein
uvrD_2	DNA helicase II
group_13641	hypothetical protein
group_13642	hypothetical protein
group_13643	hypothetical protein
group_13644	hypothetical protein
group_13645	hypothetical protein
group_13646	hypothetical protein
group_13647	hypothetical protein
group_13648	hypothetical protein
group_13649	hypothetical protein
group_13650	Plasmid segregation protein ParM
group_13651	hypothetical protein
group_13652	hypothetical protein
group_13653	hypothetical protein
group_13654	Virulence regulon transcriptional activator VirB
group_13655	Plasmid partition protein A
group_13656	hypothetical protein
group_13657	hypothetical protein
group_13658	hypothetical protein
group_13659	hypothetical protein
group_13660	hypothetical protein
group_13661	hypothetical protein
group_13662	hypothetical protein
group_13663	hypothetical protein
group_13664	hypothetical protein
group_13665	hypothetical protein
group_13666	RepFIB replication protein A
group_13667	hypothetical protein
group_13668	hypothetical protein
group_13669	hypothetical protein
group_13670	hypothetical protein
group_13671	DNA adenine methylase
group_13672	hypothetical protein
group_13673	hypothetical protein
group_13674	hypothetical protein
group_13675	hypothetical protein
group_13676	hypothetical protein
group_13677	hypothetical protein
group_13678	RepFIB replication protein A
group_13679	hypothetical protein
group_13680	hypothetical protein
group_13681	hypothetical protein
group_13682	hypothetical protein
group_13683	Modification methylase TaqI
group_13684	hypothetical protein
group_13685	hypothetical protein
group_13686	hypothetical protein
group_13687	hypothetical protein
group_13688	hypothetical protein
group_13689	hypothetical protein
group_13690	hypothetical protein
group_13691	Toxin HigB-1
group_13692	hypothetical protein
group_13693	hypothetical protein
group_13694	hypothetical protein
group_13695	hypothetical protein
speE_2	Polyamine aminopropyltransferase
group_13697	Modification methylase PvuII
group_13698	hypothetical protein
group_13699	hypothetical protein
group_13700	hypothetical protein
group_13701	hypothetical protein
group_13702	hypothetical protein
group_13703	hypothetical protein
group_13704	Chromosome partition protein Smc
group_13705	hypothetical protein
group_13706	hypothetical protein
group_13707	hypothetical protein
group_13708	DNA-cytosine methyltransferase
group_13709	hypothetical protein
group_13710	hypothetical protein
group_13711	hypothetical protein
group_13712	hypothetical protein
group_13713	hypothetical protein
group_13714	hypothetical protein
group_13715	Arsenate reductase
group_13716	Arsenical pump membrane protein
group_13717	Arsenic resistance transcriptional regulator ArsR2
group_13718	NADPH-dependent FMN reductase ArsH
group_13719	hypothetical protein
group_13720	hypothetical protein
group_13721	hypothetical protein
group_13722	hypothetical protein
group_13723	hypothetical protein
group_13724	hypothetical protein
group_13725	hypothetical protein
group_13726	hypothetical protein
group_13727	Transposon gamma-delta resolvase
sugE_2	Quaternary ammonium compound-resistance protein SugE
estP	Pyrethroid hydrolase
group_13730	hypothetical protein
group_13731	DNA-binding protein H-NS, plasmid
group_13732	hypothetical protein
group_13733	hypothetical protein
group_13734	hypothetical protein
group_13735	hypothetical protein
group_13736	hypothetical protein
group_13737	hypothetical protein
hipA_2	Serine/threonine-protein kinase HipA
group_13739	hypothetical protein
group_13740	hypothetical protein
group_13741	hypothetical protein
group_13742	hypothetical protein
group_13743	hypothetical protein
group_13744	hypothetical protein
group_13745	hypothetical protein
group_13746	hypothetical protein
elbB_2	Glyoxalase ElbB
group_13790	UvrABC system protein B
group_13791	tRNA-Thr(ggt)
group_13792	Sec-independent protein translocase protein TatB
group_13793	hypothetical protein
torD	Chaperone protein TorD
yihI_2	Der GTPase-activating protein YihI
frdA_2	Fumarate reductase flavoprotein subunit
tatB_2	Sec-independent protein translocase protein TatB
chiQ	putative lipoprotein ChiQ
group_13834	hypothetical protein
group_13835	hypothetical protein
group_13836	hypothetical protein
group_13837	hypothetical protein
group_13838	hypothetical protein
accD5	putative propionyl-CoA carboxylase beta chain 5
group_13840	hypothetical protein
group_13841	hypothetical protein
group_13842	hypothetical protein
group_13843	hypothetical protein
group_13844	hypothetical protein
group_13845	hypothetical protein
group_13846	hypothetical protein
group_13847	hypothetical protein
group_13848	hypothetical protein
group_15239	hypothetical protein
group_15240	hypothetical protein
nrdF_2	Ribonucleoside-diphosphate reductase subunit beta
group_15242	hypothetical protein
group_15243	hypothetical protein
group_161	DNA polymerase IV 1
group_165	hypothetical protein
group_26	Putative deoxyribonuclease RhsC
dcuA_2	Anaerobic C4-dicarboxylate transporter DcuA
exbB_3	Biopolymer transport protein ExbB
group_2717	hypothetical protein
chaA_2	Sodium-potassium/proton antiporter ChaA
pcnB_1	Poly(A) polymerase I
group_3782	hypothetical protein
group_3911	hypothetical protein
group_4043	hypothetical protein
group_4044	hypothetical protein
sohB_1	putative protease SohB
group_531	hypothetical protein
group_532	hypothetical protein
group_5812	hypothetical protein
group_79	hypothetical protein
group_8545	hypothetical protein
group_8724	hypothetical protein
group_8725	hypothetical protein
group_8726	hypothetical protein
group_8728	hypothetical protein
ilvD_2	Dihydroxy-acid dehydratase
group_8730	hypothetical protein
prmB_2	50S ribosomal protein L3 glutamine methyltransferase
pyrB_2	Aspartate carbamoyltransferase
group_8843	hypothetical protein
group_8844	hypothetical protein
group_8845	hypothetical protein
group_8846	hypothetical protein
thlA_2	Acetyl-CoA acetyltransferase
group_8848	hypothetical protein
mreB_2	Rod shape-determining protein MreB
group_9676	N-alpha-acetyltransferase RimI
group_9677	hypothetical protein
group_9678	hypothetical protein
group_9679	hypothetical protein
group_9680	hypothetical protein
group_9681	hypothetical protein
group_97	hypothetical protein
group_98	hypothetical protein

## Sheet: SC 10 specific
Gene	Annotation
group_2960	hypothetical protein
group_9707	Enterobactin biosynthesis protein YbdZ
group_9710	hypothetical protein
group_9712	hypothetical protein
group_9733	Molybdopterin-guanine dinucleotide biosynthesis adapter protein
group_9722	hypothetical protein
group_9723	Serine recombinase PinR
group_9724	hypothetical protein
group_9725	hypothetical protein
group_9726	hypothetical protein
group_9735	hypothetical protein
group_10620	hypothetical protein
group_10621	hypothetical protein
group_10631	hypothetical protein
group_10649	tRNA-Glu(ctc)
group_10652	hypothetical protein
group_5440	hypothetical protein
group_9682	hypothetical protein
group_9683	hypothetical protein
group_9684	hypothetical protein
group_9685	hypothetical protein
group_9686	hypothetical protein
group_9687	hypothetical protein
group_9688	hypothetical protein
group_9689	hypothetical protein
group_9690	hypothetical protein
group_9691	hypothetical protein
group_9692	hypothetical protein
group_9693	hypothetical protein
group_9694	hypothetical protein
group_9695	hypothetical protein
group_9696	hypothetical protein
group_9697	hypothetical protein
group_9699	hypothetical protein
group_9700	hypothetical protein
group_9701	hypothetical protein
group_9702	hypothetical protein
group_9703	hypothetical protein
group_9704	hypothetical protein
group_9721	hypothetical protein
group_10622	hypothetical protein
group_10623	hypothetical protein
group_10624	hypothetical protein
group_10625	hypothetical protein
group_10626	hypothetical protein
group_10627	Putative defective protein IntQ
group_10628	Tyrosine recombinase XerC
group_10629	Hemolysin transporter protein ShlB
group_10632	hypothetical protein
group_10637	ATP-dependent zinc metalloprotease FtsH
group_10638	hypothetical protein
group_10639	hypothetical protein
group_10640	hypothetical protein
group_10641	hypothetical protein
group_10642	hypothetical protein
group_10644	hypothetical protein
group_10645	hypothetical protein
group_10646	hypothetical protein
group_10647	hypothetical protein
group_10648	hypothetical protein
group_10650	hypothetical protein
group_10651	hypothetical protein
group_10653	hypothetical protein
group_10655	hypothetical protein
group_10656	hypothetical protein
group_10657	hypothetical protein
group_10658	hypothetical protein
group_10659	hypothetical protein
group_10660	hypothetical protein
group_12290	hypothetical protein
group_12291	hypothetical protein
group_12292	Prophage integrase IntA
group_12293	hypothetical protein
rgy	Reverse gyrase
group_12295	hypothetical protein
group_12296	hypothetical protein
group_12299	hypothetical protein
group_12300	hypothetical protein
group_12303	hypothetical protein
group_12304	hypothetical protein
group_12305	hypothetical protein
group_12306	hypothetical protein
group_12307	hypothetical protein
group_12308	hypothetical protein
group_12312	hypothetical protein
group_12313	hypothetical protein
group_12314	hypothetical protein
group_12315	hypothetical protein
group_12316	hypothetical protein
group_12317	hypothetical protein
group_12318	hypothetical protein
group_12319	hypothetical protein
fbp_2	FK506-binding protein
group_12321	Trehalase
group_12433	Prophage tail fiber assembly protein TfaE
group_12434	Chromosome partition protein Smc
group_12435	hypothetical protein
group_12436	hypothetical protein
group_12437	Chromosome partition protein Smc
group_12438	DNA helicase II
group_12439	GTPase Era
group_12440	hypothetical protein
group_12441	hypothetical protein
group_12442	hypothetical protein
group_12443	Antirestriction protein KlcA
group_12444	hypothetical protein
group_12445	Cytoskeleton bundling-enhancing protein CbeA
group_12446	Cytoskeleton-binding toxin CbtA
group_12447	hypothetical protein
group_12448	hypothetical protein
group_12449	hypothetical protein
group_12450	hypothetical protein
group_12451	hypothetical protein
group_12452	hypothetical protein
group_12453	hypothetical protein
group_12454	hypothetical protein
group_12456	hypothetical protein
group_12457	hypothetical protein
group_12458	hypothetical protein
group_12459	hypothetical protein
group_12460	hypothetical protein
group_12461	hypothetical protein
group_12462	DNA-invertase hin
group_12465	Prophage integrase IntA
group_12466	hypothetical protein
group_12467	hypothetical protein
group_12468	hypothetical protein
group_12469	hypothetical protein
group_12470	hypothetical protein
group_12471	hypothetical protein
group_13	Putative deoxyribonuclease RhsC
group_1720	hypothetical protein
group_1733	hypothetical protein
group_1899	hypothetical protein
group_215	Outer membrane porin F
group_3778	hypothetical protein
group_9713	Prophage integrase IntA
group_9714	hypothetical protein
group_9715	hypothetical protein
group_9716	hypothetical protein
group_9717	hypothetical protein
group_9718	hypothetical protein
group_9719	hypothetical protein
group_9720	DNA primase TraC
group_9739	hypothetical protein
proP_4	Proline/betaine transporter
group_9741	hypothetical protein
