# Supplementary material for: Pan-genome diversification and recombination in Cronobacter sakazakii, an opportunistic pathogen in neonates, and insights to its xerotolerant lifestyle
Source: BMC Microbiol. 2019 Dec 27;19:306. doi: 10.1186/s12866-019-1664-7 (PMC6935241; doi:10.1186/s12866-019-1664-7)
Supplement: Supplementary file 10 — Additional file 10: Table S7. Accessory genes found exclusively in each ecological source [file 12866_2019_1664_MOESM10_ESM.xlsx]

## Sheet: Environmental Specific
Gene	Annotation
group_12684	hypothetical protein
group_12663	hypothetical protein
group_12664	hypothetical protein
group_12665	hypothetical protein
group_12666	hypothetical protein
recB_1	RecBCD enzyme subunit RecB
group_12668	DNA replication and repair protein RecF
group_12669	hypothetical protein
group_12670	hypothetical protein
group_12671	hypothetical protein
group_12672	hypothetical protein
group_12673	hypothetical protein
group_12674	hypothetical protein
group_12675	hypothetical protein
group_12676	Antirestriction protein KlcA
group_12677	hypothetical protein
group_12678	hypothetical protein
group_12679	Cytoskeleton bundling-enhancing protein CbeA
group_12680	putative toxin YpjF
group_12682	hypothetical protein
group_12683	hypothetical protein
group_12685	hypothetical protein
group_12686	hypothetical protein
group_12687	hypothetical protein
group_12688	hypothetical protein
group_12690	hypothetical protein
group_12691	hypothetical protein
group_12692	hypothetical protein
group_12693	hypothetical protein
group_12694	hypothetical protein
group_1294	hypothetical protein
group_12689	hypothetical protein
group_5772	hypothetical protein
group_13085	hypothetical protein
group_13086	hypothetical protein
group_13087	Prophage integrase IntS
group_13248	hypothetical protein
group_2939	hypothetical protein
group_4582	hypothetical protein
group_6158	hypothetical protein
group_9081	putative HTH-type transcriptional regulator YbaQ
group_12748	hypothetical protein
group_12761	hypothetical protein
group_12867	hypothetical protein
group_12908	hypothetical protein
group_12916	hypothetical protein
group_13097	hypothetical protein
group_13226	hypothetical protein
group_13228	hypothetical protein
group_13229	hypothetical protein
group_13230	hypothetical protein
group_13231	hypothetical protein
group_13232	hypothetical protein
group_13233	hypothetical protein
group_13235	hypothetical protein
group_13236	hypothetical protein
group_13237	hypothetical protein
group_13238	hypothetical protein
group_13239	hypothetical protein
group_13240	hypothetical protein
group_13241	hypothetical protein
group_13242	hypothetical protein
group_13243	hypothetical protein
group_13244	hypothetical protein
qseC	Sensor protein QseC
qseB	Transcriptional regulatory protein QseB
group_13247	hypothetical protein
group_13251	hypothetical protein
group_13252	hypothetical protein
group_13253	hypothetical protein
group_13256	hypothetical protein
group_13287	hypothetical protein
group_13290	hypothetical protein
group_13291	Multidrug resistance protein MdtG
group_13292	hypothetical protein
group_13293	hypothetical protein
group_1492	hypothetical protein
group_2537	hypothetical protein
group_4041	hypothetical protein
group_4042	hypothetical protein
group_4047	hypothetical protein
group_4492	hypothetical protein
group_5377	hypothetical protein
group_5746	hypothetical protein
group_5753	hypothetical protein
group_5754	hypothetical protein
group_5764	hypothetical protein
group_5766	hypothetical protein
group_6072	hypothetical protein
group_9082	hypothetical protein
group_9083	hypothetical protein
group_9085	hypothetical protein
group_9177	hypothetical protein
group_9182	hypothetical protein
group_9183	hypothetical protein
group_9223	hypothetical protein
group_1060	hypothetical protein
ftsH4_1	ATP-dependent zinc metalloprotease FtsH 4
group_12681	hypothetical protein
group_12749	hypothetical protein
group_12750	hypothetical protein
group_12751	hypothetical protein
group_12752	hypothetical protein
group_12754	hypothetical protein
group_12755	hypothetical protein
group_12756	hypothetical protein
group_12757	hypothetical protein
group_12758	hypothetical protein
group_12759	Secreted effector protein PipB2
group_12760	hypothetical protein
group_12762	hypothetical protein
immR	HTH-type transcriptional regulator ImmR
group_13090	hypothetical protein
group_13091	hypothetical protein
group_13225	hypothetical protein
group_13227	hypothetical protein
group_13234	hypothetical protein
group_13249	hypothetical protein
group_13284	Prophage integrase IntS
group_13285	hypothetical protein
group_13286	hypothetical protein
group_13288	hypothetical protein
group_13289	Response regulator inhibitor for tor operon
group_13331	hypothetical protein
group_13336	hypothetical protein
group_1347	hypothetical protein
group_1353	hypothetical protein
group_14488	hypothetical protein
group_14489	hypothetical protein
group_14490	hypothetical protein
group_14491	hypothetical protein
group_14492	hypothetical protein
group_14493	hypothetical protein
group_14494	hypothetical protein
group_14495	DNA adenine methylase
group_14496	hypothetical protein
group_14497	DNA damage-inducible protein I
group_14498	hypothetical protein
group_14499	hypothetical protein
group_14500	hypothetical protein
group_14501	hypothetical protein
group_14502	hypothetical protein
group_14503	hypothetical protein
group_14504	hypothetical protein
group_14505	hypothetical protein
group_14506	hypothetical protein
group_14507	Lysozyme RrrD
group_14508	hypothetical protein
group_14509	hypothetical protein
group_14510	hypothetical protein
group_14511	hypothetical protein
group_14512	hypothetical protein
group_14513	hypothetical protein
group_14514	hypothetical protein
group_14515	hypothetical protein
group_14516	hypothetical protein
group_14517	Prophage tail fiber assembly protein TfaE
gpFI_2	Putative prophage major tail sheath protein
group_14519	hypothetical protein
group_14520	hypothetical protein
ltrA_1	Group II intron-encoded protein LtrA
group_14522	Putative transposon Tn552 DNA-invertase bin3
group_14531	Putative defective protein IntQ
group_14532	hypothetical protein
group_14533	hypothetical protein
group_14534	hypothetical protein
group_14535	hypothetical protein
group_14536	putative HTH-type transcriptional regulator
group_14537	hypothetical protein
group_14538	hypothetical protein
group_14539	LexA repressor
group_14540	hypothetical protein
group_14541	Crossover junction endodeoxyribonuclease RusA
group_14542	Chaperone protein DnaJ
nikR	Putative nickel-responsive regulator
group_14544	hypothetical protein
group_14545	hypothetical protein
group_14546	hypothetical protein
group_14547	hypothetical protein
group_14548	hypothetical protein
group_14549	hypothetical protein
group_14550	hypothetical protein
group_14551	hypothetical protein
group_14552	hypothetical protein
group_14553	hypothetical protein
group_14554	hypothetical protein
group_14555	hypothetical protein
group_14556	hypothetical protein
group_14557	hypothetical protein
group_14558	hypothetical protein
group_14559	hypothetical protein
group_14560	hypothetical protein
group_14561	hypothetical protein
group_14562	hypothetical protein
group_14563	hypothetical protein
group_14564	hypothetical protein
group_14567	Modification methylase DpnIIB
dnaJ_3	Chaperone protein DnaJ
group_14573	hypothetical protein
group_14574	hypothetical protein
group_14576	hypothetical protein
group_14577	hypothetical protein
group_14578	hypothetical protein
group_14579	hypothetical protein
group_14580	hypothetical protein
group_14581	hypothetical protein
group_14582	hypothetical protein
group_14583	hypothetical protein
group_14584	DNA damage-inducible protein I
group_14585	Tyrosine recombinase XerC
tolC_2	Outer membrane protein TolC
group_14609	hypothetical protein
group_14610	Tyrosine recombinase XerD
group_14612	hypothetical protein
group_14613	hypothetical protein
ccdB	Toxin CcdB
ccdA	Antitoxin CcdA
group_14616	tRNA(fMet)-specific endonuclease VapC
group_14617	hypothetical protein
group_14618	hypothetical protein
group_14619	hypothetical protein
group_14623	hypothetical protein
clsA_2	Major cardiolipin synthase ClsA
hspA_2	Spore protein SP21
group_14626	hypothetical protein
group_14627	hypothetical protein
tnsE	Transposon Tn7 transposition protein TnsE
group_14629	hypothetical protein
group_14630	Transposon Tn7 transposition protein TnsC
group_14631	Transposon Tn7 transposition protein TnsB
group_14632	Transposon Tn7 transposition protein TnsA
group_14633	hypothetical protein
group_14634	hypothetical protein
group_14635	hypothetical protein
group_14636	hypothetical protein
group_14637	hypothetical protein
group_14638	hypothetical protein
group_14640	hypothetical protein
group_14641	hypothetical protein
group_14642	hypothetical protein
group_14643	Chromosome partition protein Smc
group_14644	hypothetical protein
group_14645	hypothetical protein
gpFI_3	Putative prophage major tail sheath protein
group_14647	hypothetical protein
group_14648	hypothetical protein
group_14649	hypothetical protein
group_14650	hypothetical protein
group_14651	hypothetical protein
group_14652	hypothetical protein
group_14653	hypothetical protein
group_14654	hypothetical protein
group_14655	hypothetical protein
group_14656	hypothetical protein
group_14657	hypothetical protein
group_14658	hypothetical protein
hindIIIR	Type-2 restriction enzyme HindIII
hindIIIM	Modification methylase HindIII
group_14663	hypothetical protein
group_14667	ATP-dependent RecD-like DNA helicase
group_14668	hypothetical protein
group_14669	hypothetical protein
group_14670	Prophage tail fiber assembly protein TfaE
group_14671	hypothetical protein
rpoH_2	RNA polymerase sigma factor RpoH
group_14673	hypothetical protein
ykuT	putative MscS family protein YkuT
group_14675	hypothetical protein
group_14676	Bacterial non-heme ferritin
group_14677	hypothetical protein
group_14678	hypothetical protein
group_14689	hypothetical protein
group_14743	hypothetical protein
group_14744	hypothetical protein
group_14745	Putative transposon Tn552 DNA-invertase bin3
group_14749	hypothetical protein
group_15054	hypothetical protein
group_15057	hypothetical protein
group_1773	hypothetical protein
group_1987	Glycerol-3-phosphate regulon repressor
group_2028	Putative mycofactocin radical SAM maturase MftC
fhlA_2	Formate hydrogenlyase transcriptional activator FhlA
group_286	hypothetical protein
group_289	hypothetical protein
group_3199	hypothetical protein
group_3264	Spore protein SP21
group_3268	FhuE receptor
group_4052	hypothetical protein
group_4347	hypothetical protein
group_469	hypothetical protein
group_5376	hypothetical protein
group_5767	hypothetical protein
group_5835	Tyrosine recombinase XerD
group_5837	hypothetical protein
group_5838	hypothetical protein
group_5839	hypothetical protein
clpC_1	ATP-dependent Clp protease ATP-binding subunit ClpC
group_5841	DNA-invertase hin
group_5842	hypothetical protein
htrE_3	Outer membrane usher protein HtrE
group_62	hypothetical protein
group_6274	hypothetical protein
group_652	hypothetical protein
group_727	hypothetical protein
group_8338	hypothetical protein
group_9034	hypothetical protein
group_9035	hypothetical protein
group_9036	hypothetical protein
group_9037	hypothetical protein
group_9050	hypothetical protein
group_9165	hypothetical protein
group_114	hypothetical protein
group_1176	hypothetical protein
group_1195	Inducible ornithine decarboxylase
group_1238	hypothetical protein
hfq_2	RNA-binding protein Hfq
group_1273	hypothetical protein
group_12765	hypothetical protein
group_12770	hypothetical protein
group_1280	hypothetical protein
group_1286	hypothetical protein
group_12865	hypothetical protein
group_12866	hypothetical protein
group_12915	hypothetical protein
group_13250	hypothetical protein
group_13257	hypothetical protein
group_13258	hypothetical protein
group_13266	hypothetical protein
group_13267	hypothetical protein
group_13268	hypothetical protein
group_13269	hypothetical protein
group_13273	hypothetical protein
group_13274	hypothetical protein
group_13275	hypothetical protein
group_13277	hypothetical protein
group_13278	hypothetical protein
group_13322	hypothetical protein
group_13325	hypothetical protein
bcsC_2	Cellulose synthase operon protein C
group_14481	hypothetical protein
group_14482	hypothetical protein
group_14483	hypothetical protein
group_14484	hypothetical protein
group_14485	hypothetical protein
group_14486	hypothetical protein
group_14487	hypothetical protein
group_14523	hypothetical protein
group_14524	hypothetical protein
group_14525	hypothetical protein
group_14526	hypothetical protein
group_14527	hypothetical protein
group_14528	hypothetical protein
group_14529	hypothetical protein
group_14530	hypothetical protein
group_14565	hypothetical protein
group_14566	hypothetical protein
group_14569	hypothetical protein
group_14570	hypothetical protein
group_14571	hypothetical protein
group_14572	hypothetical protein
group_14575	Anti-adapter protein IraM
group_14586	hypothetical protein
group_14587	hypothetical protein
group_14588	hypothetical protein
group_14589	Cytoskeleton-binding toxin CbtA
group_14590	Cytoskeleton bundling-enhancing protein CbeA
group_14591	hypothetical protein
group_14592	hypothetical protein
group_14593	Antirestriction protein KlcA
group_14594	hypothetical protein
group_14595	hypothetical protein
group_14596	hypothetical protein
group_14597	hypothetical protein
group_14598	hypothetical protein
group_14599	Lipoprotein YafY
group_14600	hypothetical protein
group_14601	hypothetical protein
group_14602	GTPase Era
group_14603	hypothetical protein
group_14604	hypothetical protein
group_14605	hypothetical protein
group_14606	hypothetical protein
group_14608	hypothetical protein
group_14611	hypothetical protein
group_14620	hypothetical protein
group_14621	hypothetical protein
group_14622	hypothetical protein
hha_2	Hemolysin expression-modulating protein Hha
group_14659	hypothetical protein
group_14660	hypothetical protein
group_14664	hypothetical protein
group_14665	Regulatory protein rop
group_14666	hypothetical protein
group_14683	hypothetical protein
group_14684	hypothetical protein
group_14685	hypothetical protein
group_14687	hypothetical protein
group_14688	hypothetical protein
group_14690	hypothetical protein
group_14691	hypothetical protein
group_14692	hypothetical protein
group_14693	hypothetical protein
group_14715	hypothetical protein
group_14716	hypothetical protein
group_14717	ATP-dependent DNA helicase RecQ
group_14719	hypothetical protein
group_14720	hypothetical protein
group_14721	hypothetical protein
group_14722	hypothetical protein
group_14723	hypothetical protein
group_14724	hypothetical protein
group_14725	hypothetical protein
group_14726	hypothetical protein
group_14727	hypothetical protein
group_14728	hypothetical protein
group_14729	hypothetical protein
group_14730	hypothetical protein
group_14731	hypothetical protein
group_14746	hypothetical protein
group_14747	hypothetical protein
group_14748	putative HTH-type transcriptional regulator
group_14834	hypothetical protein
group_14835	hypothetical protein
group_14836	hypothetical protein
group_14883	hypothetical protein
group_14893	hypothetical protein
group_14894	hypothetical protein
group_14895	hypothetical protein
group_14896	hypothetical protein
group_14897	hypothetical protein
group_14898	hypothetical protein
group_14899	Tyrosine recombinase XerC
group_14900	hypothetical protein
group_1491	hypothetical protein
group_14913	hypothetical protein
group_14920	hypothetical protein
group_15391	tRNA-Ser(cag)
group_15570	tRNA-Ser(gga)
group_1595	hypothetical protein
group_16418	tRNA-Ala(ggc)
group_169	DNA polymerase IV
group_170	hypothetical protein
group_1766	hypothetical protein
group_1811	hypothetical protein
group_1967	Copper homeostasis protein CutC
group_1997	Mannose-1-phosphate guanylyltransferase 1
group_2139	NADPH-dependent quinone reductase ArsH
group_2377	hypothetical protein
roxA_3	50S ribosomal protein L16 3-hydroxylase
group_270	hypothetical protein
group_283	hypothetical protein
group_285	hypothetical protein
group_2865	hypothetical protein
group_290	hypothetical protein
group_291	hypothetical protein
group_2911	hypothetical protein
group_293	hypothetical protein
group_294	hypothetical protein
group_3107	hypothetical protein
pckA_1	Phosphoenolpyruvate carboxykinase (ATP)
malT_2	HTH-type transcriptional regulator MalT
group_3274	putative oxidoreductase
group_335	hypothetical protein
group_3574	hypothetical protein
group_3731	hypothetical protein
group_375	16S rRNA endonuclease CdiA
group_4647	tRNA-Pro(ggg)
vbhT_2	Adenosine monophosphate-protein transferase VbhT
group_5400	hypothetical protein
group_5752	hypothetical protein
group_5755	hypothetical protein
group_5765	hypothetical protein
group_5775	hypothetical protein
group_5776	hypothetical protein
group_5777	hypothetical protein
group_5782	hypothetical protein
group_5783	hypothetical protein
group_5784	hypothetical protein
group_5785	hypothetical protein
group_58	Capsular polysaccharide phosphotransferase cps12A
yceM_2	Putative oxidoreductase YceM
group_5843	hypothetical protein
icsA_1	Outer membrane protein IcsA autotransporter
group_5873	hypothetical protein
group_6069	hypothetical protein
group_6071	hypothetical protein
group_6159	hypothetical protein
group_6160	hypothetical protein
group_6165	hypothetical protein
group_6166	hypothetical protein
group_6170	hypothetical protein
group_6255	hypothetical protein
group_6256	hypothetical protein
group_6257	hypothetical protein
group_6259	hypothetical protein
group_6262	hypothetical protein
group_6263	hypothetical protein
group_6264	hypothetical protein
group_6265	putative HTH-type transcriptional regulator
group_6266	hypothetical protein
group_649	hypothetical protein
group_717	hypothetical protein
group_719	hypothetical protein
ccmE_1	Cytochrome c-type biogenesis protein CcmE
group_827	hypothetical protein
group_8318	hypothetical protein
group_8403	tRNA-Gly(gcc)
group_8412	tRNA-Val(tac)
group_9322	hypothetical protein
group_9328	hypothetical protein
group_9329	hypothetical protein
group_9330	hypothetical protein
group_9331	hypothetical protein
group_9332	hypothetical protein
group_9333	hypothetical protein
group_959	hypothetical protein
thiM_2	Hydroxyethylthiazole kinase
group_1025	Tyrosine recombinase XerD
group_104	hypothetical protein
group_105	hypothetical protein
group_1054	Lipoate-protein ligase A
group_1062	hypothetical protein
group_1065	hypothetical protein
group_1088	hypothetical protein
group_1099	hypothetical protein
group_1111	DNA polymerase IV 1
group_1143	hypothetical protein
group_1144	Methyl-accepting chemotaxis protein McpU
speF_2	Inducible ornithine decarboxylase
group_1211	hypothetical protein
group_1214	Beta-phosphoglucomutase
group_1221	Glycerol dehydrogenase
group_12542	hypothetical protein
group_12543	hypothetical protein
group_12544	hypothetical protein
group_12545	hypothetical protein
group_12546	Prophage integrase IntS
group_12547	hypothetical protein
group_12548	hypothetical protein
group_12549	hypothetical protein
group_12550	hypothetical protein
group_12551	hypothetical protein
group_12552	hypothetical protein
group_12553	hypothetical protein
group_12554	hypothetical protein
group_12555	hypothetical protein
group_12556	hypothetical protein
group_12558	hypothetical protein
group_12559	Secreted effector protein PipB
group_12560	hypothetical protein
group_12562	hypothetical protein
group_12589	hypothetical protein
group_12592	hypothetical protein
group_12593	hypothetical protein
group_12594	hypothetical protein
group_12595	Putative anti-FlhC(2)FlhD(4) factor YdiV
group_12596	hypothetical protein
group_12597	hypothetical protein
group_12598	hypothetical protein
group_12599	hypothetical protein
group_12600	hypothetical protein
group_12601	hypothetical protein
group_12602	hypothetical protein
group_12603	hypothetical protein
group_12604	hypothetical protein
group_12605	hypothetical protein
group_12606	hypothetical protein
group_12607	hypothetical protein
group_12608	hypothetical protein
group_12609	hypothetical protein
group_12610	hypothetical protein
group_12611	hypothetical protein
group_12612	hypothetical protein
group_12613	DNA primase TraC
group_12614	hypothetical protein
group_12615	hypothetical protein
group_12616	hypothetical protein
group_12617	hypothetical protein
group_12618	hypothetical protein
group_12619	hypothetical protein
group_12620	hypothetical protein
group_12621	hypothetical protein
group_12622	hypothetical protein
group_12623	hypothetical protein
group_12624	Prophage integrase IntA
group_12625	hypothetical protein
group_12626	hypothetical protein
group_12627	hypothetical protein
group_12628	hypothetical protein
group_12629	hypothetical protein
group_12630	hypothetical protein
group_12631	hypothetical protein
group_12632	hypothetical protein
group_12633	hypothetical protein
group_12634	hypothetical protein
group_12635	Lysozyme RrrD
group_12636	hypothetical protein
group_12637	hypothetical protein
group_12638	hypothetical protein
group_12639	hypothetical protein
group_12640	hypothetical protein
group_12641	hypothetical protein
group_12642	hypothetical protein
group_12643	hypothetical protein
group_12644	hypothetical protein
group_12645	DNA damage-inducible protein I
group_12646	hypothetical protein
group_12647	hypothetical protein
group_12648	hypothetical protein
group_12649	hypothetical protein
group_1265	hypothetical protein
group_12650	hypothetical protein
group_12651	hypothetical protein
group_12652	hypothetical protein
group_12653	hypothetical protein
group_12654	Tyrosine recombinase XerD
group_12655	hypothetical protein
group_12656	hypothetical protein
group_12657	hypothetical protein
group_12658	hypothetical protein
group_12659	hypothetical protein
group_12660	Putative prophage major tail sheath protein
group_12661	DNA-invertase hin
group_12662	hypothetical protein
group_12698	hypothetical protein
group_12699	hypothetical protein
group_12700	Secreted effector protein PipB2
group_12701	hypothetical protein
group_12702	hypothetical protein
group_12703	ATP-dependent DNA helicase PcrA
recF_4	DNA replication and repair protein RecF
group_12705	hypothetical protein
group_12706	hypothetical protein
group_12707	hypothetical protein
group_12708	hypothetical protein
group_12709	hypothetical protein
group_12711	hypothetical protein
group_12712	Secreted effector protein PipB2
group_12713	hypothetical protein
group_12714	hypothetical protein
group_12716	hypothetical protein
group_12717	hypothetical protein
group_12718	hypothetical protein
group_12719	hypothetical protein
group_12720	hypothetical protein
group_12721	hypothetical protein
group_12722	Chromosome partition protein Smc
group_12723	hypothetical protein
group_12724	hypothetical protein
group_12725	hypothetical protein
group_12726	Chromosome partition protein Smc
group_12727	Chromosome-partitioning ATPase Soj
group_12728	hypothetical protein
group_12729	hypothetical protein
group_12730	hypothetical protein
group_12731	hypothetical protein
group_12732	hypothetical protein
group_12733	hypothetical protein
group_12734	hypothetical protein
group_12735	Major structural subunit of bundle-forming pilus
group_12736	hypothetical protein
group_12737	hypothetical protein
group_12738	hypothetical protein
group_12739	hypothetical protein
mraY_2	Phospho-N-acetylmuramoyl-pentapeptide-transferase
group_12741	tRNA-Leu(tag)
group_12742	tRNA-Lys(ttt)
group_12743	hypothetical protein
group_12744	hypothetical protein
purS	Phosphoribosylformylglycinamidine synthase subunit PurS
group_12746	hypothetical protein
group_12747	hypothetical protein
group_12766	hypothetical protein
group_12767	hypothetical protein
group_12768	hypothetical protein
group_12769	hypothetical protein
group_12771	hypothetical protein
group_12772	hypothetical protein
group_12773	hypothetical protein
group_12774	LexA repressor
group_12775	hypothetical protein
group_12776	hypothetical protein
group_12777	hypothetical protein
group_12778	hypothetical protein
group_12780	Putative transposon Tn552 DNA-invertase bin3
group_12781	hypothetical protein
group_12782	hypothetical protein
group_12783	hypothetical protein
group_12784	hypothetical protein
group_12785	hypothetical protein
cat	Chloramphenicol acetyltransferase
group_12787	hypothetical protein
doc	Toxin Doc
proC_2	Pyrroline-5-carboxylate reductase
group_12790	Toxin CcdB
deoB_2	Phosphopentomutase
group_12792	hypothetical protein
group_12793	Aminoglycoside 3'-phosphotransferase
group_12794	hypothetical protein
group_12795	hypothetical protein
group_12796	Isonitrile hydratase
group_12797	hypothetical protein
group_12798	hypothetical protein
group_12799	hypothetical protein
group_12801	hypothetical protein
group_12802	hypothetical protein
group_12803	hypothetical protein
group_12804	hypothetical protein
group_12805	hypothetical protein
group_12806	hypothetical protein
group_12807	hypothetical protein
group_12811	hypothetical protein
group_12812	hypothetical protein
group_12813	hypothetical protein
group_12816	hypothetical protein
group_12817	hypothetical protein
group_12818	DNA-invertase hin
group_12819	hypothetical protein
group_1282	hypothetical protein
group_12820	hypothetical protein
group_12821	Toxin YkfI
group_12822	Putative antitoxin YfjZ
group_12823	hypothetical protein
group_12824	Antirestriction protein KlcA
group_12825	hypothetical protein
group_12826	hypothetical protein
group_12827	hypothetical protein
group_12828	hypothetical protein
group_12829	GTPase Era
group_12830	hypothetical protein
group_12831	hypothetical protein
group_12832	hypothetical protein
group_12833	hypothetical protein
group_12834	hypothetical protein
group_12835	hypothetical protein
group_12836	hypothetical protein
group_12837	hypothetical protein
group_12838	hypothetical protein
group_12839	hypothetical protein
group_12840	hypothetical protein
group_12841	hypothetical protein
group_12842	hypothetical protein
gatY	D-tagatose-1,6-bisphosphate aldolase subunit GatY
gatZ	D-tagatose-1,6-bisphosphate aldolase subunit GatZ
gatA	PTS system galactitol-specific EIIA component
gatB	PTS system galactitol-specific EIIB component
gatC	PTS system galactitol-specific EIIC component
gatD	Galactitol-1-phosphate 5-dehydrogenase
srlR_1	Glucitol operon repressor
group_12850	hypothetical protein
group_12851	hypothetical protein
group_12852	hypothetical protein
group_12853	hypothetical protein
group_12854	hypothetical protein
group_12855	hypothetical protein
group_12856	hypothetical protein
group_12857	hypothetical protein
group_12858	hypothetical protein
group_12859	hypothetical protein
group_12860	hypothetical protein
group_12861	hypothetical protein
group_12862	hypothetical protein
group_12863	hypothetical protein
group_12864	hypothetical protein
group_12868	hypothetical protein
group_12869	hypothetical protein
group_1287	hypothetical protein
group_12870	hypothetical protein
group_12871	hypothetical protein
group_12872	hypothetical protein
group_12873	hypothetical protein
group_12874	hypothetical protein
group_12875	HTH-type transcriptional regulator DmlR
pnpB	p-benzoquinone reductase
group_12877	General stress protein 69
group_12879	hypothetical protein
group_12880	hypothetical protein
group_12881	hypothetical protein
group_12882	hypothetical protein
group_12883	hypothetical protein
higA-1	Antitoxin HigA-1
group_12885	hypothetical protein
group_12886	hypothetical protein
group_12887	hypothetical protein
group_12888	hypothetical protein
group_12889	hypothetical protein
group_12890	hypothetical protein
group_12892	hypothetical protein
group_12893	hypothetical protein
group_12894	hypothetical protein
group_12895	hypothetical protein
group_12896	hypothetical protein
group_12897	hypothetical protein
group_12898	hypothetical protein
group_12899	hypothetical protein
osmV_1	Osmoprotectant import ATP-binding protein OsmV
group_12901	hypothetical protein
group_12902	hypothetical protein
group_12903	hypothetical protein
group_12904	hypothetical protein
group_12905	hypothetical protein
group_12906	hypothetical protein
group_12907	hypothetical protein
group_12909	hypothetical protein
group_12910	hypothetical protein
group_12911	hypothetical protein
group_12912	hypothetical protein
group_12913	hypothetical protein
group_12914	hypothetical protein
group_12917	hypothetical protein
group_12918	Putative defective protein IntQ
group_12919	hypothetical protein
group_12920	hypothetical protein
group_12921	hypothetical protein
group_12922	hypothetical protein
group_12923	hypothetical protein
group_12924	hypothetical protein
group_12925	hypothetical protein
group_12926	hypothetical protein
group_12927	hypothetical protein
ydfZ_2	Putative selenoprotein YdfZ
group_12929	hypothetical protein
group_12930	hypothetical protein
spoT_2	Bifunctional (p)ppGpp synthase/hydrolase SpoT
group_12932	hypothetical protein
group_12933	hypothetical protein
group_12934	hypothetical protein
group_12935	hypothetical protein
group_12936	hypothetical protein
group_12937	hypothetical protein
group_12938	hypothetical protein
group_12939	hypothetical protein
group_12940	hypothetical protein
group_12941	hypothetical protein
group_12942	hypothetical protein
group_12944	DNA-invertase hin
group_12945	DNA-cytosine methyltransferase
group_12946	Type-2 restriction enzyme EcoRII
group_12947	hypothetical protein
group_12948	hypothetical protein
group_12949	Modification methylase BspRI
group_12950	hypothetical protein
group_12951	hypothetical protein
group_12952	hypothetical protein
group_12953	hypothetical protein
group_12954	hypothetical protein
group_12955	Thermonuclease
group_12956	hypothetical protein
group_12957	hypothetical protein
group_12958	hypothetical protein
alaA_2	Glutamate-pyruvate aminotransferase AlaA
group_12960	hypothetical protein
group_12961	hypothetical protein
group_12962	hypothetical protein
group_12963	hypothetical protein
group_12964	hypothetical protein
group_12965	hypothetical protein
group_12966	hypothetical protein
group_12967	hypothetical protein
group_12968	hypothetical protein
group_12969	hypothetical protein
group_12970	hypothetical protein
group_12971	hypothetical protein
group_12972	hypothetical protein
group_12973	hypothetical protein
group_12974	hypothetical protein
group_12975	hypothetical protein
group_12977	hypothetical protein
group_12978	Phosphoribosyl-AMP cyclohydrolase
group_12979	hypothetical protein
group_12980	Fe(2+) transporter FeoB
group_12981	Baeyer-Villiger flavin-containing monooxygenase
cysS_2	Cysteine--tRNA ligase
group_12989	hypothetical protein
group_12990	Allantoinase
group_12998	hypothetical protein
group_12999	hypothetical protein
group_13000	hypothetical protein
group_13001	LexA repressor
group_13002	hypothetical protein
group_13003	hypothetical protein
group_13004	hypothetical protein
group_13005	hypothetical protein
group_13006	hypothetical protein
group_13007	hypothetical protein
group_13008	hypothetical protein
group_13009	hypothetical protein
group_13010	hypothetical protein
group_13011	hypothetical protein
group_13012	hypothetical protein
group_13013	hypothetical protein
group_13014	hypothetical protein
group_13015	hypothetical protein
group_13016	hypothetical protein
group_13017	hypothetical protein
group_13018	hypothetical protein
group_13019	hypothetical protein
group_13020	hypothetical protein
group_13021	hypothetical protein
group_13022	hypothetical protein
group_13023	hypothetical protein
group_13024	Bicarbonate transporter BicA
group_13025	hypothetical protein
group_13026	hypothetical protein
group_13027	hypothetical protein
group_13028	hypothetical protein
sigE	ECF RNA polymerase sigma factor SigE
group_13030	hypothetical protein
group_13031	Arsenic resistance transcriptional regulator ArsR2
group_13032	Glutaredoxin arsenate reductase
arsD_1	Arsenical resistance operon trans-acting repressor ArsD
group_13034	Arsenical pump-driving ATPase
group_13035	Arsenical pump membrane protein
group_13036	Arsenate reductase
arsC_5	Glutaredoxin arsenate reductase
group_13038	hypothetical protein
group_13039	hypothetical protein
ttrA	Tetrathionate reductase subunit A
group_13041	hypothetical protein
ttrB	Tetrathionate reductase subunit B
group_13043	Arsenic resistance transcriptional regulator ArsR2
group_13044	Arsenical resistance operon trans-acting repressor ArsD
group_13045	Arsenical pump-driving ATPase
group_13046	Arsenical pump membrane protein
group_13047	Phosphinothricin N-acetyltransferase
group_13048	hypothetical protein
group_13049	Arsenical pump-driving ATPase
group_13050	ECF RNA polymerase sigma factor SigL
group_13051	NADPH-dependent FMN reductase ArsH
ygaV_2	putative HTH-type transcriptional regulator YgaV
group_13053	hypothetical protein
group_13054	hypothetical protein
group_13055	hypothetical protein
group_13056	hypothetical protein
group_13061	hypothetical protein
group_13062	hypothetical protein
group_13081	hypothetical protein
atpG_2	ATP synthase subunit b'
group_13088	hypothetical protein
group_13089	hypothetical protein
group_13092	hypothetical protein
group_13093	hypothetical protein
group_13094	hypothetical protein
group_13095	hypothetical protein
group_13096	hypothetical protein
group_13098	hypothetical protein
group_13099	hypothetical protein
group_13100	hypothetical protein
group_13101	hypothetical protein
group_13102	hypothetical protein
group_13103	hypothetical protein
group_13104	hypothetical protein
group_13105	hypothetical protein
group_13106	hypothetical protein
group_13107	hypothetical protein
group_13108	hypothetical protein
group_13109	hypothetical protein
group_13110	hypothetical protein
group_13111	hypothetical protein
group_13113	hypothetical protein
group_13114	hypothetical protein
group_13115	hypothetical protein
group_13116	hypothetical protein
group_13117	hypothetical protein
group_13118	hypothetical protein
group_13119	Exodeoxyribonuclease 8
group_13120	hypothetical protein
group_13121	hypothetical protein
group_13122	hypothetical protein
group_13123	hypothetical protein
group_13124	hypothetical protein
group_13125	Primosomal protein 1
group_13126	hypothetical protein
group_13127	hypothetical protein
group_13128	hypothetical protein
group_13129	hypothetical protein
group_13130	hypothetical protein
group_13131	hypothetical protein
group_13132	hypothetical protein
group_13133	hypothetical protein
group_13134	hypothetical protein
group_13135	hypothetical protein
group_13136	hypothetical protein
group_13137	hypothetical protein
group_13138	hypothetical protein
group_13139	hypothetical protein
group_13140	hypothetical protein
group_13141	hypothetical protein
group_13142	hypothetical protein
group_13143	hypothetical protein
group_13144	hypothetical protein
group_13145	hypothetical protein
group_13146	hypothetical protein
group_13147	hypothetical protein
group_13148	hypothetical protein
group_13149	hypothetical protein
group_13150	hypothetical protein
group_13151	hypothetical protein
group_13152	O-acetyltransferase OatA
group_13153	hypothetical protein
group_13154	hypothetical protein
group_13155	hypothetical protein
group_13156	hypothetical protein
group_13157	hypothetical protein
group_13158	Type IV secretion system protein virB10
group_13159	hypothetical protein
group_13160	hypothetical protein
group_13161	hypothetical protein
group_13162	hypothetical protein
group_13163	hypothetical protein
group_13164	Type IV secretion system protein virB4
group_13165	hypothetical protein
group_13166	hypothetical protein
group_13167	Type IV secretion system protein VirB11
group_13168	hypothetical protein
group_13169	Conjugal transfer protein TraG
group_13170	hypothetical protein
benM_1	HTH-type transcriptional regulator BenM
group_13172	hypothetical protein
group_13173	hypothetical protein
group_13174	putative multidrug resistance protein EmrK
emrY	putative multidrug resistance protein EmrY
oprM_1	Outer membrane protein OprM
srpR	HTH-type transcriptional regulator SrpR
group_13178	Multiple antibiotic resistance protein MarR
group_13179	hypothetical protein
group_13180	hypothetical protein
group_13181	hypothetical protein
group_13182	hypothetical protein
group_13183	hypothetical protein
group_13184	hypothetical protein
group_13185	hypothetical protein
group_13186	hypothetical protein
group_13187	hypothetical protein
group_13188	Chromosome-partitioning protein Spo0J
group_13189	hypothetical protein
group_13190	hypothetical protein
group_13191	hypothetical protein
group_13192	hypothetical protein
group_13193	Glutaredoxin arsenate reductase
acr3	Arsenical-resistance protein Acr3
group_13195	Arsenate reductase
group_13196	NADPH-dependent FMN reductase ArsH
group_13197	hypothetical protein
group_13198	Prophage integrase IntS
group_13199	hypothetical protein
gap1_2	Glyceraldehyde-3-phosphate dehydrogenase 1
group_13201	hypothetical protein
group_13212	hypothetical protein
group_13213	hypothetical protein
group_13214	hypothetical protein
group_13215	hypothetical protein
group_13216	hypothetical protein
group_13217	hypothetical protein
relG	Toxin RelG
group_13219	hypothetical protein
group_13220	hypothetical protein
group_13221	hypothetical protein
group_13222	hypothetical protein
group_13223	hypothetical protein
group_13224	hypothetical protein
group_13259	hypothetical protein
group_13260	PTS system glucose-specific EIICB component
group_13261	hypothetical protein
group_13262	hypothetical protein
acrB_3	Multidrug efflux pump subunit AcrB
group_13264	hypothetical protein
ortT_2	Orphan toxin OrtT
group_13280	hypothetical protein
group_13281	hypothetical protein
group_13282	hypothetical protein
group_13283	Flagellar hook protein FlgE
group_13296	hypothetical protein
group_13297	hypothetical protein
group_13298	hypothetical protein
group_13301	hypothetical protein
group_13302	hypothetical protein
group_13303	hypothetical protein
group_13305	hypothetical protein
group_13307	hypothetical protein
group_13308	hypothetical protein
group_13309	hypothetical protein
rutR_2	HTH-type transcriptional regulator RutR
group_13315	hypothetical protein
group_13316	hypothetical protein
group_13317	hypothetical protein
group_13318	hypothetical protein
group_13319	hypothetical protein
group_13320	hypothetical protein
group_13323	hypothetical protein
group_13324	hypothetical protein
group_13326	hypothetical protein
yeaD_2	Putative glucose-6-phosphate 1-epimerase
group_13328	hypothetical protein
group_13329	hypothetical protein
group_13330	hypothetical protein
group_13333	hypothetical protein
group_13335	hypothetical protein
group_13337	hypothetical protein
group_13341	tRNA-Phe(gaa)
xerC_9	Tyrosine recombinase XerC
gor_2	Glutathione reductase
group_13363	hypothetical protein
group_13365	hypothetical protein
group_13366	hypothetical protein
ligA_2	DNA ligase
group_13368	Bicarbonate transporter BicA
group_1344	hypothetical protein
group_1351	hypothetical protein
group_1365	hypothetical protein
group_137	hypothetical protein
group_138	hypothetical protein
group_14679	hypothetical protein
rssB_1	Regulator of RpoS
group_14682	hypothetical protein
group_14686	hypothetical protein
group_14694	Endonuclease NucS
group_14695	hypothetical protein
group_14696	hypothetical protein
group_14697	hypothetical protein
group_14698	hypothetical protein
group_14699	hypothetical protein
group_14700	hypothetical protein
group_14701	hypothetical protein
group_14702	hypothetical protein
group_14703	hypothetical protein
group_14704	hypothetical protein
group_14705	hypothetical protein
group_14706	hypothetical protein
group_14707	hypothetical protein
group_14708	hypothetical protein
group_14709	hypothetical protein
group_14710	hypothetical protein
group_14711	hypothetical protein
group_14712	Secreted effector protein PipB2
group_14714	hypothetical protein
group_14718	hypothetical protein
group_14732	hypothetical protein
group_14733	hypothetical protein
mobA_1	Mobilization protein A
group_14735	hypothetical protein
group_14736	hypothetical protein
group_14737	hypothetical protein
hns_3	DNA-binding protein H-NS
group_14739	hypothetical protein
group_14740	hypothetical protein
group_14741	hypothetical protein
group_14742	Prophage integrase IntA
group_14750	hypothetical protein
group_14751	hypothetical protein
group_14752	hypothetical protein
group_14753	hypothetical protein
group_14754	hypothetical protein
group_14755	hypothetical protein
group_14756	hypothetical protein
group_14757	hypothetical protein
group_14758	hypothetical protein
group_14759	hypothetical protein
group_14760	hypothetical protein
group_14761	hypothetical protein
group_14762	hypothetical protein
group_14763	hypothetical protein
group_14764	hypothetical protein
group_14765	hypothetical protein
group_14766	hypothetical protein
group_14767	hypothetical protein
group_14768	hypothetical protein
group_14769	hypothetical protein
group_14770	hypothetical protein
group_14771	hypothetical protein
group_14772	hypothetical protein
group_14773	hypothetical protein
group_14774	hypothetical protein
group_14775	hypothetical protein
group_14776	hypothetical protein
group_14777	hypothetical protein
group_14778	hypothetical protein
group_14779	hypothetical protein
group_14780	hypothetical protein
group_14781	hypothetical protein
group_14782	hypothetical protein
group_14783	hypothetical protein
group_14784	Chaperone protein DnaJ
group_14785	hypothetical protein
group_14786	hypothetical protein
group_14787	hypothetical protein
group_14788	hypothetical protein
group_14789	hypothetical protein
group_14790	hypothetical protein
group_14791	hypothetical protein
group_14792	hypothetical protein
group_14793	hypothetical protein
dnaC_1	DNA replication protein DnaC
group_14795	hypothetical protein
group_14796	hypothetical protein
group_14797	hypothetical protein
group_14798	hypothetical protein
group_14799	hypothetical protein
group_14800	hypothetical protein
group_14801	Exodeoxyribonuclease 8
group_14802	hypothetical protein
group_14803	hypothetical protein
group_14804	hypothetical protein
pcoC	Copper resistance protein C
group_14806	hypothetical protein
group_14807	hypothetical protein
group_14808	hypothetical protein
group_14809	hypothetical protein
group_14810	hypothetical protein
group_14811	hypothetical protein
adk_1	Adenylate kinase
group_14813	hypothetical protein
group_14814	hypothetical protein
group_14815	hypothetical protein
group_14816	hypothetical protein
group_14817	hypothetical protein
group_14818	hypothetical protein
group_14819	hypothetical protein
group_14820	hypothetical protein
group_14821	Modification methylase FokI
vspIM	Modification methylase VspI
group_14823	hypothetical protein
group_14824	hypothetical protein
group_14825	hypothetical protein
group_14826	hypothetical protein
group_14827	hypothetical protein
group_14828	hypothetical protein
group_14829	hypothetical protein
group_14830	hypothetical protein
group_14831	hypothetical protein
group_14832	hypothetical protein
group_14833	hypothetical protein
group_14837	hypothetical protein
group_14838	hypothetical protein
group_14839	hypothetical protein
group_14840	Alternative ribosome-rescue factor A
group_14841	hypothetical protein
group_14842	hypothetical protein
group_14843	hypothetical protein
group_14844	hypothetical protein
group_14845	hypothetical protein
group_14846	hypothetical protein
group_14847	hypothetical protein
group_14848	hypothetical protein
group_14849	hypothetical protein
group_14850	hypothetical protein
group_14851	hypothetical protein
group_14852	hypothetical protein
group_14853	hypothetical protein
group_14854	hypothetical protein
group_14855	hypothetical protein
group_14856	hypothetical protein
group_14857	hypothetical protein
group_14858	putative HTH-type transcriptional regulator YbaQ
group_14859	hypothetical protein
cyaB	Adenylate cyclase 2
group_14861	hypothetical protein
group_14862	hypothetical protein
group_14863	hypothetical protein
group_14864	hypothetical protein
group_14865	hypothetical protein
group_14866	putative acyl-CoA thioester hydrolase
group_14867	hypothetical protein
group_14868	hypothetical protein
group_14869	hypothetical protein
group_14870	Type-1 restriction enzyme EcoKI specificity protein
group_14871	Prophage integrase IntA
group_14872	hypothetical protein
group_14873	hypothetical protein
group_14874	hypothetical protein
group_14875	Modification methylase HhaI
group_14876	hypothetical protein
group_14877	hypothetical protein
group_14878	Inner membrane protein YjdF
group_14879	hypothetical protein
group_14880	hypothetical protein
group_14881	hypothetical protein
group_14882	hypothetical protein
group_14884	hypothetical protein
mboIIM	Modification methylase MboII
group_14886	hypothetical protein
group_14887	hypothetical protein
group_14888	hypothetical protein
group_14889	hypothetical protein
cda	Colicin-D
group_14891	hypothetical protein
group_14892	Regulatory protein rop
group_14901	Cyclic GMP-AMP synthase
group_14902	hypothetical protein
group_14903	hypothetical protein
group_14904	hypothetical protein
group_14905	hypothetical protein
group_14906	Exodeoxyribonuclease 8
pnuC_2	Nicotinamide riboside transporter PnuC
group_14908	hypothetical protein
group_14909	hypothetical protein
rsxC_2	Electron transport complex subunit RsxC
group_14911	hypothetical protein
yfkM_3	General stress protein 18
group_14914	hypothetical protein
group_14915	hypothetical protein
group_14916	hypothetical protein
group_14917	hypothetical protein
group_14919	hypothetical protein
group_14921	hypothetical protein
group_14923	hypothetical protein
group_14924	hypothetical protein
group_14925	hypothetical protein
group_14926	hypothetical protein
group_14927	hypothetical protein
group_14929	hypothetical protein
group_14930	hypothetical protein
group_14931	hypothetical protein
lolD_3	Lipoprotein-releasing system ATP-binding protein LolD
baeR_2	Transcriptional regulatory protein BaeR
group_14935	hypothetical protein
group_14936	hypothetical protein
group_14938	hypothetical protein
dmlR_12	HTH-type transcriptional regulator DmlR
group_14940	hypothetical protein
group_14941	hypothetical protein
group_14942	hypothetical protein
group_14943	hypothetical protein
group_14944	hypothetical protein
group_14945	hypothetical protein
group_14946	hypothetical protein
group_14947	hypothetical protein
group_14948	hypothetical protein
group_14949	hypothetical protein
group_14950	hypothetical protein
group_14951	hypothetical protein
group_14952	Cardiolipin synthase A
group_14953	hypothetical protein
group_14954	hypothetical protein
group_14955	hypothetical protein
group_14956	putative lipoprotein YgdR
group_14957	hypothetical protein
narZ	Respiratory nitrate reductase 2 alpha chain
group_14959	hypothetical protein
uhpA	Transcriptional regulatory protein UhpA
group_14961	hypothetical protein
group_14962	hypothetical protein
group_14963	hypothetical protein
group_14964	hypothetical protein
group_14965	hypothetical protein
group_14966	hypothetical protein
group_14967	hypothetical protein
group_14968	hypothetical protein
group_14969	Type-1 restriction enzyme R protein
group_14970	hypothetical protein
group_14971	Type I restriction enzyme EcoKI M protein
group_14972	hypothetical protein
group_14974	hypothetical protein
group_14975	hypothetical protein
petB	Cytochrome b
group_14977	hypothetical protein
group_14978	hypothetical protein
group_14979	hypothetical protein
bla	Beta-lactamase TEM
group_14981	hypothetical protein
group_14982	hypothetical protein
group_14983	hypothetical protein
group_14984	hypothetical protein
group_14985	hypothetical protein
group_14986	hypothetical protein
group_14987	hypothetical protein
group_14988	hypothetical protein
group_14989	hypothetical protein
group_14990	hypothetical protein
group_14991	Secreted effector protein PipB2
group_14992	hypothetical protein
group_14993	hypothetical protein
group_14994	hypothetical protein
group_14995	Prophage integrase IntA
group_14996	hypothetical protein
group_14997	hypothetical protein
group_14998	hypothetical protein
group_14999	hypothetical protein
group_15000	hypothetical protein
group_15001	hypothetical protein
group_15002	hypothetical protein
group_15003	hypothetical protein
group_15004	hypothetical protein
group_15005	hypothetical protein
group_15006	hypothetical protein
group_15007	hypothetical protein
group_15008	tRNA-Ala(tgc)
group_15009	tRNA-Ala(tgc)
group_15010	tRNA-Ala(tgc)
group_15011	tRNA-Ala(tgc)
group_15012	hypothetical protein
group_15013	hypothetical protein
group_15014	hypothetical protein
group_15015	hypothetical protein
group_15016	hypothetical protein
group_15017	hypothetical protein
group_15018	hypothetical protein
group_15019	hypothetical protein
group_15020	hypothetical protein
group_15021	hypothetical protein
group_15022	hypothetical protein
group_15023	hypothetical protein
group_15024	hypothetical protein
group_15025	hypothetical protein
group_15026	hypothetical protein
group_15027	hypothetical protein
group_15028	hypothetical protein
group_15029	hypothetical protein
group_15030	hypothetical protein
group_15031	hypothetical protein
group_15032	hypothetical protein
group_15035	hypothetical protein
group_15036	hypothetical protein
group_15037	hypothetical protein
group_15038	hypothetical protein
group_15039	hypothetical protein
group_15040	hypothetical protein
group_15041	hypothetical protein
group_15043	hypothetical protein
group_15044	hypothetical protein
group_15045	hypothetical protein
group_15046	hypothetical protein
group_15047	hypothetical protein
group_15048	hypothetical protein
group_15049	putative HTH-type transcriptional regulator
group_15050	hypothetical protein
group_15051	hypothetical protein
group_15052	hypothetical protein
group_15053	hypothetical protein
group_15055	hypothetical protein
group_15056	hypothetical protein
group_15058	hypothetical protein
group_15059	hypothetical protein
group_15060	hypothetical protein
group_15061	hypothetical protein
group_15062	hypothetical protein
group_15063	hypothetical protein
group_15064	hypothetical protein
group_15065	hypothetical protein
group_15066	hypothetical protein
group_15067	hypothetical protein
group_15068	hypothetical protein
group_15069	Putative transposon Tn552 DNA-invertase bin3
group_15070	Aldehyde-alcohol dehydrogenase
group_15071	hypothetical protein
group_15072	hypothetical protein
group_15073	hypothetical protein
group_15074	mRNA interferase RelE
group_15075	hypothetical protein
group_1508	hypothetical protein
group_15124	hypothetical protein
group_15125	hypothetical protein
group_15126	hypothetical protein
group_15127	hypothetical protein
group_15128	hypothetical protein
group_15129	hypothetical protein
group_15130	Putative prophage major tail sheath protein
group_15131	Prophage tail fiber assembly protein TfaE
group_15132	hypothetical protein
group_15133	hypothetical protein
group_15134	hypothetical protein
group_15135	hypothetical protein
group_15136	hypothetical protein
group_15137	hypothetical protein
group_15138	hypothetical protein
group_15139	hypothetical protein
group_15140	hypothetical protein
group_15141	hypothetical protein
group_15142	Lysozyme RrrD
group_15143	hypothetical protein
group_15144	hypothetical protein
group_15145	hypothetical protein
group_15146	hypothetical protein
group_15147	hypothetical protein
group_15148	hypothetical protein
group_15149	hypothetical protein
group_15150	hypothetical protein
group_15151	hypothetical protein
group_15152	DNA damage-inducible protein I
group_15153	hypothetical protein
group_15154	hypothetical protein
group_15155	hypothetical protein
group_15156	hypothetical protein
group_15157	hypothetical protein
group_15158	hypothetical protein
group_15159	hypothetical protein
group_15160	hypothetical protein
group_15161	hypothetical protein
group_15162	Tyrosine recombinase XerD
group_15163	hypothetical protein
group_15164	hypothetical protein
group_15165	hypothetical protein
group_15166	hypothetical protein
group_15167	hypothetical protein
group_15168	hypothetical protein
group_15169	hypothetical protein
group_15170	hypothetical protein
group_15171	hypothetical protein
group_15172	hypothetical protein
group_15173	hypothetical protein
group_15174	hypothetical protein
group_15175	hypothetical protein
group_15176	hypothetical protein
group_15177	hypothetical protein
group_15178	hypothetical protein
group_15179	hypothetical protein
group_1518	hypothetical protein
group_15180	hypothetical protein
group_15181	hypothetical protein
group_15182	Tyrosine recombinase XerC
group_15183	hypothetical protein
group_15184	hypothetical protein
group_15185	hypothetical protein
mobA_2	Mobilization protein A
group_15187	hypothetical protein
group_15188	hypothetical protein
group_15189	hypothetical protein
group_1519	hypothetical protein
group_15190	hypothetical protein
group_15191	hypothetical protein
group_15192	hypothetical protein
group_15193	hypothetical protein
group_15194	Killing protein KilR
group_15195	hypothetical protein
yngHB	Biotin/lipoyl attachment protein
group_15197	hypothetical protein
group_15223	hypothetical protein
group_15224	hypothetical protein
group_15225	hypothetical protein
group_15226	hypothetical protein
group_15227	hypothetical protein
group_15228	hypothetical protein
group_15229	hypothetical protein
galU_1	UTP--glucose-1-phosphate uridylyltransferase
group_153	hypothetical protein
group_15390	tRNA-Ser(cag)
group_15393	tRNA-Ser(cag)
group_15397	tRNA-Ser(cag)
group_15426	Periplasmic oligopeptide-binding protein
oppB_2	Oligopeptide transport system permease protein OppB
group_15497	Cardiolipin synthase A
oppC_2	Oligopeptide transport system permease protein OppC
group_15537	tRNA-Asn(gtt)
group_1558	Ribonucleoside-diphosphate reductase 1 subunit beta
adhE_2	Aldehyde-alcohol dehydrogenase
group_15664	tRNA-Arg(acg)
group_15756	DNA-binding protein H-NS
wbgU_1	UDP-N-acetylglucosamine 4-epimerase
group_15794	Oligopeptide transport ATP-binding protein OppF
group_15966	hypothetical protein
group_15980	tRNA-Cys(gca)
group_16	Putative deoxyribonuclease RhsC
tuaD_1	UDP-glucose 6-dehydrogenase TuaD
group_16279	hypothetical protein
group_16298	tRNA-Ala(tgc)
group_16300	tRNA-Ala(tgc)
group_16308	tRNA-Ala(tgc)
group_16309	tRNA-Ala(tgc)
group_16316	tRNA-Ala(tgc)
trpB_2	Tryptophan synthase beta chain
group_16360	tRNA-Gly(gcc)
group_16365	tRNA-Gly(gcc)
trpGD_2	Bifunctional protein TrpGD
group_1659	hypothetical protein
group_16602	hypothetical protein
group_16644	Ferric enterobactin receptor
trpA_2	Tryptophan synthase alpha chain
group_167	DNA polymerase IV 1
group_16706	hypothetical protein
group_16727	hypothetical protein
group_168	DNA polymerase IV
trpE_2	Anthranilate synthase component 1
group_16987	putative acyl-CoA thioester hydrolase
cusA_2	Cation efflux system protein CusA
yciB_2	putative intracellular septation protein A
group_1727	Ferric aerobactin receptor
group_1767	hypothetical protein
group_1805	Prophage tail fiber assembly protein TfaE
group_1814	hypothetical protein
group_1816	hypothetical protein
group_1825	Putative defective protein IntQ
group_1848	Lysozyme RrrD
group_1858	hypothetical protein
group_1859	hypothetical protein
ssuA_1	Putative aliphatic sulfonates-binding protein
group_194	hypothetical protein
group_1968	Copper homeostasis protein CutC
group_1977	hypothetical protein
group_2003	hypothetical protein
group_2032	Capsular polysaccharide phosphotransferase cps12A
group_2093	putative transport protein HsrA
group_2094	putative transport protein HsrA
group_211	hypothetical protein
group_212	hypothetical protein
group_2138	NADPH-dependent quinone reductase ArsH
group_2143	Zinc-type alcohol dehydrogenase-like protein
group_2166	hypothetical protein
group_220	hypothetical protein
group_2256	hypothetical protein
group_2257	hypothetical protein
group_2264	hypothetical protein
group_228	hypothetical protein
group_229	hypothetical protein
group_2326	hypothetical protein
group_2399	putative ABC transporter ATP-binding protein YlmA
group_2402	hypothetical protein
narH_1	Respiratory nitrate reductase 1 beta chain
group_2434	hypothetical protein
lldP_1	L-lactate permease
ygdG_2	Flap endonuclease Xni
dcuA_2	Anaerobic C4-dicarboxylate transporter DcuA
group_2616	Diguanylate cyclase YdeH
group_2646	hypothetical protein
group_2653	hypothetical protein
group_2672	hypothetical protein
group_2702	hypothetical protein
group_2703	hypothetical protein
group_2716	hypothetical protein
group_276	hypothetical protein
group_281	hypothetical protein
group_282	hypothetical protein
group_284	hypothetical protein
group_2864	hypothetical protein
group_287	hypothetical protein
group_288	hypothetical protein
group_2900	hypothetical protein
group_292	hypothetical protein
group_2941	hypothetical protein
group_2945	hypothetical protein
group_2946	hypothetical protein
group_2952	hypothetical protein
group_2966	Quinate/shikimate dehydrogenase (quinone)
licC_2	Lichenan permease IIC component
group_3055	hypothetical protein
group_3057	hypothetical protein
group_3059	Oligopeptide transport ATP-binding protein OppD
group_3061	hypothetical protein
chaA_2	Sodium-potassium/proton antiporter ChaA
manX_1	PTS system mannose-specific EIIAB component
purT_2	Formate-dependent phosphoribosylglycinamide formyltransferase
group_3105	hypothetical protein
kbl_2	2-amino-3-ketobutyrate coenzyme A ligase
group_3133	hypothetical protein
pilQ_1	Type IV pilus biogenesis and competence protein PilQ
malQ_1	4-alpha-glucanotransferase
group_3172	Histidine biosynthesis bifunctional protein HisB
pcnB_1	Poly(A) polymerase I
group_3302	Phytochrome-like protein cph2
yhdY_1	Inner membrane amino-acid ABC transporter permease protein YhdY
group_3337	hypothetical protein
thiG_1	Thiazole synthase
group_3468	hypothetical protein
group_351	2-succinyl-5-enolpyruvyl-6-hydroxy-3-cyclohexene-1-carboxylate synthase
group_3661	hypothetical protein
group_3670	hypothetical protein
group_374	tRNA nuclease CdiA
group_387	hypothetical protein
group_388	hypothetical protein
group_3911	hypothetical protein
group_3959	hypothetical protein
ygcB_2	CRISPR-associated endonuclease/helicase Cas3
group_4049	Vitamin B12-binding protein
group_405	hypothetical protein
trpC_2	Tryptophan biosynthesis protein TrpCF
ompW_2	Outer membrane protein W
group_434	hypothetical protein
group_4348	hypothetical protein
group_4350	hypothetical protein
group_4351	hypothetical protein
group_44	hypothetical protein
cusF_2	Cation efflux system protein CusF
group_466	Gluconate 2-dehydrogenase cytochrome c subunit
group_481	hypothetical protein
group_484	hypothetical protein
group_485	hypothetical protein
group_514	hypothetical protein
group_5810	hypothetical protein
group_5811	hypothetical protein
group_59	hypothetical protein
group_5939	hypothetical protein
group_594	Outer membrane usher protein HtrE
group_595	Outer membrane usher protein HtrE
group_5956	hypothetical protein
group_5957	hypothetical protein
group_6013	hypothetical protein
group_6073	hypothetical protein
group_6074	hypothetical protein
group_6075	hypothetical protein
group_6076	hypothetical protein
group_6077	hypothetical protein
group_6078	hypothetical protein
group_614	hypothetical protein
group_615	hypothetical protein
group_6153	hypothetical protein
group_6179	hypothetical protein
group_618	hypothetical protein
group_619	hypothetical protein
group_621	hypothetical protein
group_6214	hypothetical protein
group_6232	hypothetical protein
group_6236	hypothetical protein
group_6290	hypothetical protein
group_6292	hypothetical protein
group_6293	hypothetical protein
group_6295	Regulatory protein rop
group_6296	hypothetical protein
group_64	hypothetical protein
group_6653	hypothetical protein
group_6659	hypothetical protein
group_6661	hypothetical protein
group_682	hypothetical protein
group_69	hypothetical protein
group_695	hypothetical protein
group_709	hypothetical protein
group_712	hypothetical protein
group_741	hypothetical protein
group_744	hypothetical protein
group_746	hypothetical protein
group_778	Outer membrane usher protein PapC
group_8306	hypothetical protein
group_8319	hypothetical protein
group_832	hypothetical protein
group_8320	hypothetical protein
group_8321	hypothetical protein
group_8322	hypothetical protein
group_8323	hypothetical protein
group_8337	hypothetical protein
group_8343	hypothetical protein
group_8356	hypothetical protein
group_8357	UDP-glucose:undecaprenyl-phosphate glucose-1-phosphate transferase
group_8362	hypothetical protein
group_8363	hypothetical protein
group_8364	hypothetical protein
group_8365	hypothetical protein
group_8366	hypothetical protein
group_8367	hypothetical protein
group_8369	hypothetical protein
group_8373	hypothetical protein
group_8374	hypothetical protein
group_8375	hypothetical protein
group_8376	hypothetical protein
group_8379	hypothetical protein
group_8382	hypothetical protein
group_8383	hypothetical protein
group_8406	tRNA-Arg(acg)
group_8407	tRNA-Arg(acg)
group_8408	tRNA-Arg(acg)
group_8409	tRNA-Arg(acg)
group_8413	tRNA-Val(tac)
group_853	hypothetical protein
group_856	hypothetical protein
uxaB_2	Altronate oxidoreductase
group_891	hypothetical protein
group_897	Outer membrane usher protein YraJ
vioA_2	dTDP-4-amino-4,6-dideoxy-D-glucose transaminase
group_9038	hypothetical protein
group_9039	hypothetical protein
group_9041	hypothetical protein
group_9042	hypothetical protein
group_9043	hypothetical protein
group_9044	hypothetical protein
group_9045	Putative prophage major tail sheath protein
group_9046	hypothetical protein
group_9047	hypothetical protein
group_9048	hypothetical protein
group_9049	hypothetical protein
group_9051	hypothetical protein
group_9052	hypothetical protein
group_9053	hypothetical protein
group_9054	hypothetical protein
group_9055	hypothetical protein
group_9056	hypothetical protein
group_9057	hypothetical protein
group_9058	hypothetical protein
group_9059	Lysozyme RrrD
group_9060	hypothetical protein
group_9061	hypothetical protein
group_9062	hypothetical protein
group_9063	hypothetical protein
group_9064	hypothetical protein
group_9065	hypothetical protein
group_9066	hypothetical protein
group_9067	hypothetical protein
group_9068	hypothetical protein
group_9069	hypothetical protein
group_9070	hypothetical protein
group_9071	hypothetical protein
group_9072	DNA adenine methylase
group_9073	hypothetical protein
group_9074	hypothetical protein
group_9075	hypothetical protein
group_9076	hypothetical protein
group_9077	hypothetical protein
group_9078	hypothetical protein
group_9079	hypothetical protein
group_9080	Tyrosine recombinase XerD
group_9084	hypothetical protein
group_9086	Putative type-1 restriction enzyme specificity protein MG438
group_9089	hypothetical protein
group_9091	hypothetical protein
group_9092	hypothetical protein
group_9093	HTH-type transcriptional regulator SinR
group_9094	hypothetical protein
group_9095	hypothetical protein
group_9096	Putative defective protein IntQ
group_9097	hypothetical protein
group_9098	hypothetical protein
group_9099	hypothetical protein
group_9100	hypothetical protein
group_9101	hypothetical protein
group_9102	hypothetical protein
group_9103	hypothetical protein
group_9104	hypothetical protein
group_9105	hypothetical protein
group_9106	hypothetical protein
group_9107	hypothetical protein
group_9108	hypothetical protein
group_9109	hypothetical protein
group_9110	hypothetical protein
group_9111	Chromosome-partitioning protein Spo0J
group_9112	hypothetical protein
group_9113	hypothetical protein
group_9114	hypothetical protein
group_9115	hypothetical protein
group_9116	hypothetical protein
group_9117	hypothetical protein
group_9118	hypothetical protein
group_9119	hypothetical protein
group_9120	hypothetical protein
group_9121	hypothetical protein
group_9122	hypothetical protein
group_9123	hypothetical protein
group_9124	Lysozyme RrrD
group_9125	hypothetical protein
group_9126	Serine/threonine-protein kinase PknL
stp_2	Serine/threonine phosphatase stp
group_9128	hypothetical protein
group_9129	hypothetical protein
group_9130	hypothetical protein
group_9131	hypothetical protein
group_9132	hypothetical protein
group_9133	hypothetical protein
group_9134	Putative signal peptide peptidase SppA
group_9135	hypothetical protein
group_9136	hypothetical protein
group_9137	hypothetical protein
group_9138	hypothetical protein
group_9139	hypothetical protein
group_9140	hypothetical protein
group_9141	hypothetical protein
group_9142	hypothetical protein
group_9143	hypothetical protein
group_9144	hypothetical protein
group_9145	hypothetical protein
group_9146	hypothetical protein
group_9147	hypothetical protein
group_9148	hypothetical protein
group_9149	hypothetical protein
group_9150	hypothetical protein
group_9151	hypothetical protein
group_9152	hypothetical protein
group_9153	hypothetical protein
group_9154	hypothetical protein
group_9155	hypothetical protein
group_9156	hypothetical protein
group_9158	hypothetical protein
group_9159	hypothetical protein
group_9160	hypothetical protein
group_9161	hypothetical protein
group_9162	hypothetical protein
group_9167	hypothetical protein
group_9168	hypothetical protein
group_9169	hypothetical protein
group_9170	hypothetical protein
group_9171	hypothetical protein
group_9172	hypothetical protein
group_9173	hypothetical protein
group_9175	hypothetical protein
group_9178	hypothetical protein
group_9179	hypothetical protein
group_9180	Prophage bactoprenol glucosyl transferase
group_9181	Prophage bactoprenol-linked glucose translocase
bcgIB	Restriction enzyme BgcI subunit beta
bcgIA	Restriction enzyme BgcI subunit alpha
group_9188	hypothetical protein
group_9189	hypothetical protein
group_9190	hypothetical protein
group_9191	hypothetical protein
group_9192	hypothetical protein
group_9193	hypothetical protein
group_9194	hypothetical protein
group_9195	Putative defective protein IntQ
epsJ_2	putative glycosyltransferase EpsJ
group_9197	N,N'-diacetylbacillosaminyl-diphospho-undecaprenol alpha-1,3-N-acetylgalactosaminyltransferase
group_9198	hypothetical protein
group_9199	UDP-galactopyranose mutase
gspA	General stress protein A
group_9201	Teichoic acids export ATP-binding protein TagH
group_9202	Teichoic acid translocation permease protein TagG
group_9203	hypothetical protein
group_9207	hypothetical protein
yadV_3	putative fimbrial chaperone YadV
group_9209	Outer membrane usher protein HtrE
group_9210	Fimbria adhesin protein
group_9211	hypothetical protein
group_9212	hypothetical protein
group_9213	Mobilization protein A
group_9214	hypothetical protein
wbgU_2	UDP-N-acetylglucosamine 4-epimerase
ugd	UDP-glucose 6-dehydrogenase
group_9218	hypothetical protein
group_9219	Tyrosine recombinase XerC
group_9220	hypothetical protein
group_9221	hypothetical protein
group_9222	Regulatory protein rop
group_9224	hypothetical protein
group_9225	hypothetical protein
group_9227	hypothetical protein
group_9228	hypothetical protein
group_9229	hypothetical protein
group_9230	hypothetical protein
braC	Leucine-, isoleucine-, valine-, threonine-, and alanine-binding protein
group_9232	hypothetical protein
group_9233	hypothetical protein
ykfI_1	Toxin YkfI
group_9235	Antirestriction protein KlcA
group_9236	ATP/GTP phosphatase
group_9237	ATP-dependent helicase/nuclease subunit A
group_9238	hypothetical protein
group_9239	hypothetical protein
group_9240	hypothetical protein
group_9241	hypothetical protein
group_9242	DNA replication and repair protein RecF
group_9243	hypothetical protein
group_9244	hypothetical protein
group_9245	Lon protease
group_926	hypothetical protein
group_927	hypothetical protein
group_9311	hypothetical protein
group_9314	hypothetical protein
group_9316	hypothetical protein
group_9317	hypothetical protein
group_9319	Secreted effector protein PipB2
group_9320	hypothetical protein
group_9321	hypothetical protein
group_9323	hypothetical protein
group_9341	Serine recombinase PinR
group_9352	hypothetical protein
rclC	Inner membrane protein RclC
group_9354	Zinc-type alcohol dehydrogenase-like protein
msrA_2	Peptide methionine sulfoxide reductase MsrA
group_9356	hypothetical protein
group_9357	Hydrogen peroxide-inducible genes activator
group_9359	hypothetical protein
corA_3	Cobalt/magnesium transport protein CorA
group_9361	hypothetical protein
msrB_2	Peptide methionine sulfoxide reductase MsrB
msrA3	Peptide methionine sulfoxide reductase MsrA 3
yfcG_3	Disulfide-bond oxidoreductase YfcG
group_9365	hypothetical protein
fabG_7	3-oxoacyl-[acyl-carrier-protein] reductase FabG
group_9367	hypothetical protein
group_9368	hypothetical protein
group_9369	tRNA-Ser(cag)
group_9370	hypothetical protein
group_9371	hypothetical protein
group_9372	HTH-type transcriptional regulator DmlR
group_966	hypothetical protein

## Sheet: Food Specific
Gene	Annotation
group_6741	hypothetical protein
group_6742	hypothetical protein
group_4854	hypothetical protein
gldA_1	Glycerol dehydrogenase
group_1358	hypothetical protein
group_1359	hypothetical protein
group_3692	hypothetical protein
group_6663	Prophage integrase IntA
cyoD_2	Cytochrome bo(3) ubiquinol oxidase subunit 4
cyoC_2	Cytochrome bo(3) ubiquinol oxidase subunit 3
cyoB_2	Cytochrome bo(3) ubiquinol oxidase subunit 1
cyoA_2	Cytochrome bo(3) ubiquinol oxidase subunit 2
group_6668	Multidrug export protein EmrB
emrK	putative multidrug resistance protein EmrK
oprM_2	Outer membrane protein OprM
group_6671	putative HTH-type transcriptional regulator
group_6672	hypothetical protein
group_6673	hypothetical protein
group_6674	hypothetical protein
group_6675	hypothetical protein
group_6676	hypothetical protein
virB1	Type IV secretion system protein virB1
group_6678	hypothetical protein
virB9	Type IV secretion system protein virB9
group_6680	Type IV secretion system protein virB10
group_6681	hypothetical protein
group_6682	hypothetical protein
traC_2	DNA primase TraC
ydiO	putative BsuMI modification methylase subunit YdiO
sasA	Adaptive-response sensory-kinase SasA
group_6686	hypothetical protein
group_6688	hypothetical protein
group_6699	hypothetical protein
group_6700	hypothetical protein
group_6702	hypothetical protein
group_6705	hypothetical protein
group_6707	hypothetical protein
group_6709	hypothetical protein
group_6710	hypothetical protein
group_6744	hypothetical protein
group_70	hypothetical protein
group_6687	hypothetical protein
group_2245	hypothetical protein
group_2609	Lactose operon repressor
group_5059	hypothetical protein
group_7542	DNA-invertase hin
group_5137	hypothetical protein
group_10	Putative deoxyribonuclease RhsC
group_13766	hypothetical protein
group_3763	hypothetical protein
group_987	Carboxylesterase NlhH
group_13526	hypothetical protein
group_13527	hypothetical protein
group_13528	hypothetical protein
group_13529	hypothetical protein
group_13530	hypothetical protein
group_13531	hypothetical protein
group_13532	hypothetical protein
group_13533	hypothetical protein
group_13534	hypothetical protein
group_13535	hypothetical protein
group_13536	hypothetical protein
group_13537	hypothetical protein
group_13538	hypothetical protein
group_13539	hypothetical protein
group_13540	hypothetical protein
group_13541	hypothetical protein
group_13543	hypothetical protein
group_13544	hypothetical protein
group_13545	hypothetical protein
group_13546	hypothetical protein
group_13547	hypothetical protein
group_13548	hypothetical protein
group_13549	Type IV secretion system protein virB1
group_13550	hypothetical protein
group_13551	hypothetical protein
group_13552	hypothetical protein
group_13553	Type IV secretion system protein virB4
virB5	Type IV secretion system protein virB5
group_13555	hypothetical protein
virB6	Type IV secretion system protein VirB6
virB8	Type IV secretion system protein virB8
group_13558	Type IV secretion system protein virB9
group_13559	Type IV secretion system protein virB10
group_13560	Type IV secretion system protein VirB11
pld	Phospholipase D
group_13562	hypothetical protein
group_13563	hypothetical protein
group_13564	Multifunctional conjugation protein TraI
group_13565	Coupling protein TraD
group_13566	hypothetical protein
group_13567	hypothetical protein
group_13568	hypothetical protein
group_13569	hypothetical protein
group_13571	Replication initiation protein
group_13572	hypothetical protein
group_13573	hypothetical protein
group_13574	hypothetical protein
dinB1_6	DNA polymerase IV 1
group_13576	LexA repressor
group_13577	hypothetical protein
group_13578	hypothetical protein
group_13579	Antirestriction protein KlcA
group_13580	hypothetical protein
group_13581	hypothetical protein
group_13582	hypothetical protein
group_13583	hypothetical protein
group_13584	hypothetical protein
group_13585	hypothetical protein
group_13586	hypothetical protein
group_13587	hypothetical protein
group_13588	hypothetical protein
group_13748	Group II intron-encoded protein LtrA
group_13756	hypothetical protein
group_13758	hypothetical protein
group_13759	hypothetical protein
group_13760	hypothetical protein
group_13768	hypothetical protein
group_15106	S-formylglutathione hydrolase FrmB
group_2148	hypothetical protein
group_3584	hypothetical protein
group_4072	hypothetical protein
group_5030	hypothetical protein
group_5031	hypothetical protein
yfjZ_2	Putative antitoxin YfjZ
group_8286	hypothetical protein
group_8287	hypothetical protein
group_8428	hypothetical protein
group_1257	Beta-galactosidase
group_13387	hypothetical protein
group_13749	hypothetical protein
group_13750	hypothetical protein
group_13751	hypothetical protein
group_13752	hypothetical protein
group_13753	hypothetical protein
group_13754	hypothetical protein
group_13755	hypothetical protein
group_13851	hypothetical protein
group_13852	hypothetical protein
group_13854	hypothetical protein
group_13855	hypothetical protein
group_13857	hypothetical protein
group_13858	hypothetical protein
sbmA_2	Peptide antibiotic transporter SbmA
group_1587	hypothetical protein
group_2754	hypothetical protein
group_2985	hypothetical protein
astC_1	Succinylornithine transaminase
pheA_1	P-protein
group_3847	hypothetical protein
group_5058	hypothetical protein
group_5162	hypothetical protein
group_5276	hypothetical protein
group_5277	hypothetical protein
group_5287	hypothetical protein
group_5795	hypothetical protein
group_5817	hypothetical protein
group_5818	hypothetical protein
group_5820	hypothetical protein
group_5821	hypothetical protein
group_5822	hypothetical protein
group_5823	hypothetical protein
group_7066	hypothetical protein
group_7165	DNA ligase
group_7871	hypothetical protein
group_7872	hypothetical protein
group_7874	hypothetical protein
group_7876	hypothetical protein
group_7891	hypothetical protein
group_7894	hypothetical protein
group_7897	hypothetical protein
group_801	Mobilization protein MbeC
group_8422	hypothetical protein
group_8427	hypothetical protein
group_8429	hypothetical protein
group_8430	hypothetical protein
group_8439	Secreted effector protein PipB2
group_8493	hypothetical protein
group_8494	hypothetical protein
group_8495	hypothetical protein
group_8496	hypothetical protein
group_8498	hypothetical protein
group_8499	hypothetical protein
group_8500	hypothetical protein
group_8503	hypothetical protein
group_8504	hypothetical protein
group_8505	putative HTH-type transcriptional regulator
group_8506	hypothetical protein
group_8507	hypothetical protein
group_8508	hypothetical protein
group_8509	hypothetical protein
bin3_3	Putative transposon Tn552 DNA-invertase bin3
group_8511	hypothetical protein
group_8523	hypothetical protein
neo	Aminoglycoside 3'-phosphotransferase
group_8525	hypothetical protein
tetD	Transposon Tn10 TetD protein
tetC_2	Transposon Tn10 TetC protein
tetA	Tetracycline resistance protein, class B
tetR	Tetracycline repressor protein class B from transposon Tn10
group_8540	hypothetical protein
group_8541	hypothetical protein
gltS	Sodium/glutamate symporter
group_8543	hypothetical protein
group_8727	hypothetical protein
group_8731	hypothetical protein
group_925	hypothetical protein
group_1123	hypothetical protein
group_1252	Beta-galactosidase
group_1290	hypothetical protein
group_13570	hypothetical protein
group_13789	hypothetical protein
group_2638	hypothetical protein
group_2706	hypothetical protein
group_3720	hypothetical protein
group_3875	hypothetical protein
group_4949	DNA polymerase III subunit alpha
group_4956	hypothetical protein
group_4981	hypothetical protein
group_5039	hypothetical protein
group_5040	hypothetical protein
bicA	Bicarbonate transporter BicA
eno_2	Enolase
arsA	Arsenical pump-driving ATPase
group_5148	hypothetical protein
group_5149	hypothetical protein
group_5150	hypothetical protein
group_596	Outer membrane usher protein HtrE
group_6643	hypothetical protein
group_6947	hypothetical protein
group_6990	hypothetical protein
group_7129	hypothetical protein
group_7363	hypothetical protein
group_7368	hypothetical protein
group_7369	hypothetical protein
group_7370	Arsenic resistance transcriptional regulator ArsR2
group_7371	hypothetical protein
group_7372	hypothetical protein
group_7373	hypothetical protein
group_7374	hypothetical protein
group_7375	hypothetical protein
group_7376	hypothetical protein
group_7377	hypothetical protein
group_7378	GTPase Era
group_7379	hypothetical protein
group_7380	hypothetical protein
group_7381	Antirestriction protein KlcA
ypjF_2	putative toxin YpjF
ypjF_1	putative toxin YpjF
group_7384	hypothetical protein
group_7385	Antirestriction protein KlcA
group_7386	hypothetical protein
group_7387	hypothetical protein
group_7388	hypothetical protein
group_7389	hypothetical protein
group_7390	hypothetical protein
group_7391	hypothetical protein
group_7392	hypothetical protein
group_7393	hypothetical protein
group_7394	hypothetical protein
group_7395	hypothetical protein
group_7396	Lipoprotein YfjS
group_7397	hypothetical protein
group_7398	hypothetical protein
group_7399	GTPase Era
group_7400	hypothetical protein
thiF_1	Sulfur carrier protein ThiS adenylyltransferase
group_7402	hypothetical protein
group_7403	hypothetical protein
group_7404	hypothetical protein
group_7405	hypothetical protein
group_7406	hypothetical protein
group_7407	DNA primase TraC
group_7408	hypothetical protein
group_7409	hypothetical protein
group_7410	Adaptive-response sensory-kinase SasA
group_7411	Prophage integrase IntS
group_8187	hypothetical protein
group_8188	hypothetical protein
group_8189	hypothetical protein
group_8433	hypothetical protein
group_8434	Sporulation initiation inhibitor protein Soj
group_8435	hypothetical protein
group_8436	hypothetical protein
group_8492	hypothetical protein
group_8497	hypothetical protein
group_8754	hypothetical protein
group_10871	hypothetical protein
group_1255	Beta-galactosidase
group_1266	hypothetical protein
group_13761	hypothetical protein
group_13762	NADPH-dependent FMN reductase ArsH
group_13763	ECF RNA polymerase sigma factor SigL
group_13764	Arsenical resistance operon trans-acting repressor ArsD
arsA_3	Arsenical pump-driving ATPase
group_13769	hypothetical protein
group_13943	hypothetical protein
group_13944	hypothetical protein
group_1835	DNA adenine methyltransferase YhdJ
vapC2	Ribonuclease VapC2
group_2173	Polysialic acid transport ATP-binding protein KpsT
group_279	hypothetical protein
group_2879	hypothetical protein
group_3683	hypothetical protein
group_3726	hypothetical protein
group_3737	hypothetical protein
group_3815	hypothetical protein
group_3845	hypothetical protein
group_4803	hypothetical protein
parD1_2	Antitoxin ParD1
parD1_1	Antitoxin ParD1
group_5130	hypothetical protein
wbdD	O-antigen chain terminator bifunctional methyltransferase/kinase WbdD
group_5165	hypothetical protein
group_5195	hypothetical protein
group_5252	hypothetical protein
crcB_2	Putative fluoride ion transporter CrcB
group_5611	hypothetical protein
group_5802	hypothetical protein
group_602	Putative deoxyribonuclease RhsC
group_6638	hypothetical protein
group_6923	hypothetical protein
group_6924	hypothetical protein
group_6938	hypothetical protein
group_6944	hypothetical protein
group_6945	hypothetical protein
group_6951	hypothetical protein
group_6961	hypothetical protein
group_6966	hypothetical protein
group_6967	hypothetical protein
group_6968	hypothetical protein
group_6969	hypothetical protein
group_6970	hypothetical protein
group_6971	hypothetical protein
group_6972	hypothetical protein
group_6973	hypothetical protein
group_6974	hypothetical protein
group_6975	hypothetical protein
group_6976	hypothetical protein
group_6977	hypothetical protein
group_6978	hypothetical protein
group_6979	hypothetical protein
group_6980	hypothetical protein
group_7042	hypothetical protein
group_7043	hypothetical protein
group_7044	hypothetical protein
group_7082	hypothetical protein
group_7083	hypothetical protein
group_7084	hypothetical protein
group_7085	hypothetical protein
group_7086	hypothetical protein
group_7087	hypothetical protein
group_7088	Prophage integrase IntA
group_7098	hypothetical protein
group_7126	hypothetical protein
ohrR_2	Organic hydroperoxide resistance transcriptional regulator
group_7133	2-succinyl-6-hydroxy-2,4-cyclohexadiene-1-carboxylate synthase
nlhH_2	Carboxylesterase NlhH
group_7156	hypothetical protein
group_7157	hypothetical protein
group_7158	hypothetical protein
group_7167	Prophage tail fiber assembly protein TfaE
group_7168	hypothetical protein
group_7172	hypothetical protein
group_7176	hypothetical protein
group_7177	hypothetical protein
group_7421	hypothetical protein
group_7422	hypothetical protein
mopA	Molybdenum-pterin-binding protein MopA
parE1_2	Toxin ParE1
group_7425	hypothetical protein
group_7426	hypothetical protein
group_7427	hypothetical protein
group_7428	hypothetical protein
group_7429	hypothetical protein
group_7430	hypothetical protein
group_7431	hypothetical protein
group_7432	hypothetical protein
group_7433	Replication initiation protein
group_7434	hypothetical protein
group_7435	hypothetical protein
group_7436	hypothetical protein
group_7437	hypothetical protein
group_7438	hypothetical protein
group_7440	Tyrosine recombinase XerC
group_7441	hypothetical protein
group_7442	hypothetical protein
group_7443	hypothetical protein
group_7444	hypothetical protein
group_7445	hypothetical protein
group_7446	hypothetical protein
group_7447	hypothetical protein
group_7448	hypothetical protein
group_7449	hypothetical protein
group_7450	hypothetical protein
group_7451	hypothetical protein
group_7452	hypothetical protein
group_7453	hypothetical protein
group_7454	hypothetical protein
group_7455	hypothetical protein
group_7456	hypothetical protein
group_7457	hypothetical protein
group_7458	hypothetical protein
group_7459	hypothetical protein
group_7460	hypothetical protein
group_7461	hypothetical protein
group_7462	Pilin
group_7464	hypothetical protein
group_7466	Toxin HokB
group_7467	hypothetical protein
group_7468	Chromosome-partitioning protein Spo0J
group_7470	hypothetical protein
group_7471	hypothetical protein
group_7472	hypothetical protein
group_7473	hypothetical protein
dinB_2	DNA polymerase IV
virB_1	Virulence regulon transcriptional activator VirB
group_7489	Sporulation initiation inhibitor protein Soj
group_7490	RepFIB replication protein A
group_7491	hypothetical protein
group_7492	Tyrosine recombinase XerD
group_7493	hypothetical protein
group_7494	hypothetical protein
group_7495	hypothetical protein
group_7496	hypothetical protein
parE1_1	Toxin ParE1
group_7498	Antitoxin VapB
napA	Na(+)/H(+) antiporter
teaD	TRAP-T-associated universal stress protein TeaD
mutS_2	DNA mismatch repair protein MutS
mutS2	Endonuclease MutS2
group_7503	Calcium-transporting ATPase 1
group_7504	hypothetical protein
gpmA_2	2,3-bisphosphoglycerate-dependent phosphoglycerate mutase
group_7506	hypothetical protein
ppaC	putative manganese-dependent inorganic pyrophosphatase
ybjG_2	Putative undecaprenyl-diphosphatase YbjG
group_7509	hypothetical protein
group_7510	hypothetical protein
group_7511	hypothetical protein
group_7512	Arsenic resistance transcriptional regulator ArsR2
group_7513	Arsenical resistance operon trans-acting repressor ArsD
recD2	ATP-dependent RecD-like DNA helicase
group_7526	hypothetical protein
group_7538	hypothetical protein
hsdM_2	Type I restriction enzyme EcoKI M protein
group_7540	Putative type-1 restriction enzyme specificity protein MG438
group_7541	Type I restriction enzyme EcoR124II R protein
group_7698	hypothetical protein
group_7699	hypothetical protein
group_7702	hypothetical protein
group_7703	hypothetical protein
djlA_1	DnaJ-like protein DjlA
group_7705	hypothetical protein
group_7706	hypothetical protein
group_7707	hypothetical protein
group_7708	Putative DNA repair helicase RadD
group_7713	hypothetical protein
group_7720	hypothetical protein
group_7724	hypothetical protein
group_7725	hypothetical protein
group_7726	hypothetical protein
group_7727	hypothetical protein
group_7728	hypothetical protein
group_7729	putative HTH-type transcriptional regulator
group_7730	hypothetical protein
group_7767	hypothetical protein
group_7769	hypothetical protein
group_7782	hypothetical protein
group_7783	hypothetical protein
group_7784	putative toxin YpjF
group_7785	Putative antitoxin YfjZ
group_7786	hypothetical protein
group_7787	hypothetical protein
group_7788	hypothetical protein
group_7789	GTPase Era
group_7790	hypothetical protein
group_7791	hypothetical protein
group_7792	hypothetical protein
group_7793	hypothetical protein
group_7794	hypothetical protein
group_7795	hypothetical protein
group_7796	hypothetical protein
group_7797	hypothetical protein
group_7798	hypothetical protein
group_7799	hypothetical protein
group_7800	hypothetical protein
group_7801	RNA polymerase-associated protein RapA
group_7802	hypothetical protein
group_7803	hypothetical protein
group_7804	hypothetical protein
group_7808	hypothetical protein
yehA	putative fimbrial-like protein YehA
yehB	Outer membrane usher protein YehB
yehC	putative fimbrial chaperone YehC
group_7816	hypothetical protein
group_7818	hypothetical protein
group_7820	hypothetical protein
group_7821	hypothetical protein
group_7822	hypothetical protein
group_7828	hypothetical protein
group_7829	hypothetical protein
group_7830	hypothetical protein
pknL	Serine/threonine-protein kinase PknL
pstP	PP2C-family Ser/Thr phosphatase
group_7834	hypothetical protein
group_7835	hypothetical protein
group_7842	Antitoxin HigA
group_7843	mRNA interferase HigB
group_7844	hypothetical protein
group_7859	Alpha-D-kanosaminyltransferase
glgM	Alpha-maltose-1-phosphate synthase
mfpsA	Mannosylfructose-phosphate synthase
tagH	Teichoic acids export ATP-binding protein TagH
tagG	Teichoic acid translocation permease protein TagG
algC_2	Phosphomannomutase/phosphoglucomutase
manC1_2	Mannose-1-phosphate guanylyltransferase 1
group_7870	hypothetical protein
group_7878	hypothetical protein
group_7879	hypothetical protein
group_7881	Antitoxin VapB
group_7882	tRNA(fMet)-specific endonuclease VapC
group_7883	hypothetical protein
group_7884	hypothetical protein
opgE_2	Phosphoethanolamine transferase OpgE
group_7890	hypothetical protein
group_7903	hypothetical protein
group_7906	hypothetical protein
group_805	Mobilization protein MbeC
acrE_2	Multidrug export protein AcrE
group_8947	hypothetical protein
group_12519	hypothetical protein
lacZ_3	Beta-galactosidase
group_131	hypothetical protein
group_13385	hypothetical protein
group_13390	hypothetical protein
group_13398	hypothetical protein
mazF	Endoribonuclease MazF
group_13770	hypothetical protein
group_13771	hypothetical protein
fokIM	Modification methylase FokI
group_13774	hypothetical protein
group_13775	hypothetical protein
group_13776	5-methylcytosine-specific restriction enzyme B
group_13777	hypothetical protein
group_13778	hypothetical protein
group_13780	hypothetical protein
group_13781	hypothetical protein
group_13782	putative glycosyltransferase EpsJ
group_13783	C4-dicarboxylic acid transporter DauA
group_13784	hypothetical protein
group_13785	hypothetical protein
group_13786	hypothetical protein
group_13787	hypothetical protein
group_13788	hypothetical protein
group_13849	hypothetical protein
group_13850	hypothetical protein
group_13853	hypothetical protein
group_13856	hypothetical protein
group_13859	hypothetical protein
group_13860	hypothetical protein
group_13861	hypothetical protein
group_13862	Prophage tail fiber assembly protein TfaE
group_13863	hypothetical protein
group_13864	hypothetical protein
group_13865	hypothetical protein
group_13866	hypothetical protein
group_13867	hypothetical protein
group_13868	hypothetical protein
group_13869	hypothetical protein
group_13870	hypothetical protein
group_13880	hypothetical protein
group_13881	hypothetical protein
group_13882	hypothetical protein
group_13883	hypothetical protein
group_13888	hypothetical protein
group_13934	hypothetical protein
group_13935	hypothetical protein
group_13936	hypothetical protein
group_13937	hypothetical protein
group_13938	hypothetical protein
group_13939	hypothetical protein
group_13940	hypothetical protein
eptC_2	Phosphoethanolamine transferase EptC
group_13945	hypothetical protein
group_13946	Prophage tail fiber assembly protein TfaE
group_13959	hypothetical protein
group_13960	hypothetical protein
group_13961	hypothetical protein
group_13962	hypothetical protein
group_13963	hypothetical protein
group_13964	hypothetical protein
group_13965	hypothetical protein
group_13966	hypothetical protein
group_13967	hypothetical protein
group_13968	hypothetical protein
group_13969	hypothetical protein
mltD_1	Membrane-bound lytic murein transglycosylase D
group_13971	hypothetical protein
group_13972	hypothetical protein
group_13973	hypothetical protein
group_13974	hypothetical protein
group_13975	hypothetical protein
group_13976	hypothetical protein
group_13977	hypothetical protein
group_13978	hypothetical protein
group_13979	hypothetical protein
group_13980	hypothetical protein
group_13981	hypothetical protein
group_13982	hypothetical protein
group_13984	hypothetical protein
spkB	Serine/threonine-protein kinase B
group_13986	hypothetical protein
group_13987	hypothetical protein
group_13988	hypothetical protein
group_13989	hypothetical protein
group_13990	hypothetical protein
group_13991	hypothetical protein
group_13992	putative HTH-type transcriptional regulator
group_13993	hypothetical protein
group_13994	hypothetical protein
group_13995	hypothetical protein
group_13996	hypothetical protein
group_13997	hypothetical protein
ssb_3	Single-stranded DNA-binding protein
group_13999	DNA primase TraC
group_14000	hypothetical protein
group_14001	hypothetical protein
group_14002	hypothetical protein
group_14003	hypothetical protein
group_14004	hypothetical protein
group_14007	hypothetical protein
glgS_2	Surface composition regulator
group_14009	hypothetical protein
group_14010	hypothetical protein
group_14011	hypothetical protein
group_14012	hypothetical protein
group_14013	hypothetical protein
group_14014	hypothetical protein
group_14015	hypothetical protein
group_14016	hypothetical protein
group_14017	hypothetical protein
group_14018	Serine recombinase PinR
group_14019	hypothetical protein
group_14020	hypothetical protein
group_14031	hypothetical protein
group_14032	Exodeoxyribonuclease 8
group_14033	hypothetical protein
group_14035	hypothetical protein
group_14036	hypothetical protein
group_14038	hypothetical protein
group_14039	hypothetical protein
group_14040	hypothetical protein
group_14041	hypothetical protein
group_14042	hypothetical protein
group_14043	hypothetical protein
group_14044	hypothetical protein
group_14045	hypothetical protein
group_14046	hypothetical protein
group_14047	hypothetical protein
group_14048	hypothetical protein
group_14049	hypothetical protein
group_14050	Tyrosine recombinase XerC
group_14051	hypothetical protein
group_14052	hypothetical protein
group_14053	hypothetical protein
group_14054	hypothetical protein
group_14055	hypothetical protein
group_14056	hypothetical protein
group_14057	hypothetical protein
group_14058	hypothetical protein
group_14059	hypothetical protein
group_14060	hypothetical protein
group_14061	hypothetical protein
group_14062	hypothetical protein
group_14063	hypothetical protein
group_14064	hypothetical protein
group_14065	hypothetical protein
group_14066	hypothetical protein
group_14067	putative BsuMI modification methylase subunit YdiO
group_14068	hypothetical protein
group_14069	hypothetical protein
group_14070	hypothetical protein
group_14071	hypothetical protein
group_14072	Prophage tail fiber assembly protein TfaE
group_14073	hypothetical protein
yjgN_1	Inner membrane protein YjgN
group_1502	hypothetical protein
group_1524	hypothetical protein
gnu_2	N-acetyl-alpha-D-glucosaminyl-diphospho-ditrans,octacis-undecaprenol 4-epimerase
group_1675	hypothetical protein
group_1676	hypothetical protein
speC_2	Constitutive ornithine decarboxylase
group_2356	hypothetical protein
fadL_1	Long-chain fatty acid transport protein
group_2724	hypothetical protein
group_2748	Antirestriction protein KlcA
mlrA_1	HTH-type transcriptional regulator MlrA
group_368	hypothetical protein
group_369	hypothetical protein
group_3870	hypothetical protein
dauA_4	C4-dicarboxylic acid transporter DauA
group_4057	hypothetical protein
group_4059	hypothetical protein
group_4061	hypothetical protein
group_4063	hypothetical protein
group_4065	hypothetical protein
group_4743	hypothetical protein
group_4746	DNA adenine methylase
group_4747	hypothetical protein
group_4979	hypothetical protein
group_5170	hypothetical protein
group_5180	hypothetical protein
group_5188	hypothetical protein
group_5192	hypothetical protein
group_5208	DNA replication and repair protein RecF
group_527	hypothetical protein
group_5365	hypothetical protein
nhaA_2	Na(+)/H(+) antiporter NhaA
group_55	hypothetical protein
group_5797	hypothetical protein
group_5806	hypothetical protein
group_5808	hypothetical protein
group_5819	hypothetical protein
group_5825	hypothetical protein
group_5828	hypothetical protein
group_5829	hypothetical protein
group_5830	Prophage integrase IntA
group_601	hypothetical protein
group_603	Putative deoxyribonuclease RhsC
group_6453	hypothetical protein
group_6485	hypothetical protein
group_6486	hypothetical protein
group_6487	hypothetical protein
group_6488	hypothetical protein
group_6489	Tyrosine recombinase XerD
rpoS_1	RNA polymerase sigma factor RpoS
group_6639	hypothetical protein
group_7350	hypothetical protein
group_7545	hypothetical protein
group_7557	hypothetical protein
group_7560	hypothetical protein
group_76	hypothetical protein
group_7845	hypothetical protein
group_7893	hypothetical protein
group_7896	hypothetical protein
group_7899	hypothetical protein
group_7902	hypothetical protein
group_7909	hypothetical protein
group_7910	hypothetical protein
group_7911	Prophage bactoprenol glucosyl transferase
group_7945	hypothetical protein
group_7987	putative HTH-type transcriptional regulator
group_7988	hypothetical protein
group_7993	hypothetical protein
group_7994	hypothetical protein
group_8004	Regulatory protein rop
mbeC_2	Mobilization protein MbeC
group_818	hypothetical protein
yoaH	Putative methyl-accepting chemotaxis protein YoaH
group_8952	hypothetical protein
group_9007	Biofilm growth-associated repressor
group_9008	NADPH-dependent FMN reductase ArsH
group_9009	Arsenic resistance transcriptional regulator ArsR2
group_9010	hypothetical protein
group_9011	hypothetical protein
group_938	hypothetical protein
group_102	hypothetical protein
group_103	hypothetical protein
group_1121	hypothetical protein
group_1125	hypothetical protein
group_1230	Dimethyl sulfoxide reductase DmsA
group_1241	putative diguanylate cyclase YedQ
group_12481	hypothetical protein
group_12482	hypothetical protein
group_12483	hypothetical protein
group_12484	hypothetical protein
group_1329	hypothetical protein
group_133	hypothetical protein
group_1361	hypothetical protein
group_13799	hypothetical protein
group_13800	hypothetical protein
group_13801	hypothetical protein
group_13802	hypothetical protein
group_13803	hypothetical protein
group_13804	hypothetical protein
group_13805	hypothetical protein
group_13806	hypothetical protein
group_13807	hypothetical protein
group_13808	hypothetical protein
group_13809	hypothetical protein
group_13810	hypothetical protein
group_13811	hypothetical protein
nadR_1	Trifunctional NAD biosynthesis/regulator protein NadR
group_13813	hypothetical protein
group_13814	hypothetical protein
catM	HTH-type transcriptional regulator CatM
group_13816	hypothetical protein
group_13817	hypothetical protein
group_13818	hypothetical protein
group_13819	hypothetical protein
group_13820	Antirestriction protein KlcA
group_13821	hypothetical protein
group_13822	Lipoprotein YafY
group_13823	GTPase Era
group_13824	hypothetical protein
group_13825	hypothetical protein
group_13826	hypothetical protein
group_13827	hypothetical protein
group_13828	hypothetical protein
group_13829	hypothetical protein
group_13830	putative type I restriction enzymeP M protein
group_13831	Putative DNA repair helicase RadD
group_13832	hypothetical protein
group_13873	hypothetical protein
group_13874	hypothetical protein
group_13875	hypothetical protein
group_13876	Tyrosine recombinase XerD
group_13887	hypothetical protein
group_13889	hypothetical protein
group_13890	hypothetical protein
rfbB_2	dTDP-glucose 4,6-dehydratase
rfbD_2	dTDP-4-dehydrorhamnose reductase
rfbA_2	Glucose-1-phosphate thymidylyltransferase 1
rfbC_2	dTDP-4-dehydrorhamnose 3,5-epimerase
group_13895	hypothetical protein
group_13896	hypothetical protein
epsG	Transmembrane protein EpsG
group_13898	hypothetical protein
group_13899	GalNAc(5)-diNAcBac-PP-undecaprenol beta-1,3-glucosyltransferase
group_13900	N-acetyl-alpha-D-glucosaminyl L-malate synthase
group_13901	hypothetical protein
group_13902	hypothetical protein
group_13903	hypothetical protein
group_13904	hypothetical protein
group_13905	hypothetical protein
group_13906	hypothetical protein
group_13907	hypothetical protein
group_13908	hypothetical protein
group_13909	hypothetical protein
group_13910	hypothetical protein
group_13911	hypothetical protein
group_13912	hypothetical protein
group_13913	hypothetical protein
group_13914	hypothetical protein
group_13915	hypothetical protein
group_13916	hypothetical protein
group_13917	hypothetical protein
group_13918	hypothetical protein
group_13919	Chromosome-partitioning ATPase Soj
group_13920	hypothetical protein
group_13921	hypothetical protein
group_13922	hypothetical protein
group_13923	DNA primase TraC
group_13924	hypothetical protein
group_13925	Toxin HigB-2
mqsA	Antitoxin MqsA
group_13927	hypothetical protein
group_13928	hypothetical protein
group_13929	hypothetical protein
group_13930	hypothetical protein
group_13948	hypothetical protein
group_1411	hypothetical protein
group_14149	hypothetical protein
group_14150	hypothetical protein
group_14151	Ribonuclease HI
group_14152	hypothetical protein
group_14155	hypothetical protein
group_14156	hypothetical protein
group_14157	hypothetical protein
group_14158	Serine recombinase PinR
group_14160	hypothetical protein
group_14161	hypothetical protein
group_142	hypothetical protein
group_14252	hypothetical protein
group_1515	hypothetical protein
group_1533	hypothetical protein
group_1579	hypothetical protein
group_164	hypothetical protein
group_1719	hypothetical protein
group_1803	hypothetical protein
group_1918	Putative transposon Tn552 DNA-invertase bin3
group_1978	hypothetical protein
group_2088	hypothetical protein
group_2089	hypothetical protein
group_2181	hypothetical protein
group_2357	hypothetical protein
group_2380	hypothetical protein
allS_1	HTH-type transcriptional activator AllS
group_2736	hypothetical protein
group_2788	hypothetical protein
group_2852	hypothetical protein
group_2857	Arsenate reductase
group_2886	hypothetical protein
group_2968	hypothetical protein
group_3203	hypothetical protein
group_336	hypothetical protein
group_3448	hypothetical protein
group_355	hypothetical protein
group_357	hypothetical protein
group_365	hypothetical protein
group_3722	hypothetical protein
group_3730	hypothetical protein
group_3833	hypothetical protein
group_3853	DNA replication and repair protein RecF
group_3876	hypothetical protein
group_4973	hypothetical protein
group_5021	hypothetical protein
group_5064	hypothetical protein
group_5116	hypothetical protein
group_5169	hypothetical protein
group_5179	hypothetical protein
group_530	hypothetical protein
group_540	N(2)-citryl-N(6)-acetyl-N(6)-hydroxylysine synthase
group_5803	hypothetical protein
group_5816	hypothetical protein
group_5826	hypothetical protein
menH_1	2-succinyl-6-hydroxy-2,4-cyclohexadiene-1-carboxylate synthase
group_6447	hypothetical protein
group_6448	LexA repressor
group_6469	hypothetical protein
group_6478	hypothetical protein
group_6480	hypothetical protein
group_6481	hypothetical protein
group_6482	hypothetical protein
group_6483	DNA damage-inducible protein I
group_6484	hypothetical protein
group_6520	hypothetical protein
group_6521	hypothetical protein
group_6527	hypothetical protein
group_6538	hypothetical protein
group_6541	hypothetical protein
group_6543	hypothetical protein
group_6550	hypothetical protein
group_6551	hypothetical protein
group_6578	hypothetical protein
group_6629	hypothetical protein
group_6646	hypothetical protein
group_668	hypothetical protein
group_6760	Prophage integrase IntA
group_6761	hypothetical protein
group_6762	hypothetical protein
group_6763	hypothetical protein
group_6764	hypothetical protein
group_6765	hypothetical protein
group_6766	hypothetical protein
group_6767	hypothetical protein
group_6768	hypothetical protein
group_6769	hypothetical protein
group_6770	hypothetical protein
group_6779	hypothetical protein
codA_1	Cytosine deaminase
group_68	hypothetical protein
group_6801	hypothetical protein
group_6802	hypothetical protein
group_6804	hypothetical protein
group_6808	hypothetical protein
group_6833	hypothetical protein
dnaN_1	DNA polymerase III subunit beta
group_6840	hypothetical protein
group_6841	hypothetical protein
group_6860	hypothetical protein
group_6861	hypothetical protein
group_6862	hypothetical protein
group_6863	hypothetical protein
group_6864	hypothetical protein
group_6865	hypothetical protein
group_6866	hypothetical protein
group_6867	hypothetical protein
group_6868	hypothetical protein
group_6869	hypothetical protein
group_6870	hypothetical protein
group_6871	hypothetical protein
group_6872	hypothetical protein
group_6873	hypothetical protein
group_6874	hypothetical protein
group_6875	hypothetical protein
group_6877	hypothetical protein
group_6991	Secreted effector protein PipB
group_6993	putative HTH-type transcriptional regulator
group_6994	hypothetical protein
group_6995	hypothetical protein
group_6996	hypothetical protein
ssb_4	Single-stranded DNA-binding protein
group_6998	hypothetical protein
group_6999	hypothetical protein
group_7000	hypothetical protein
group_7001	hypothetical protein
group_7002	DNA-invertase hin
group_7003	hypothetical protein
mazE	Antitoxin MazE
group_7005	hypothetical protein
group_7006	hypothetical protein
group_7007	hypothetical protein
group_7008	hypothetical protein
group_7009	hypothetical protein
group_7010	hypothetical protein
group_7011	Type IV secretion system protein virB1
group_7012	hypothetical protein
group_7013	hypothetical protein
group_7014	hypothetical protein
group_7015	Type IV secretion system protein virB4
group_7016	Type IV secretion system protein virB5
group_7017	hypothetical protein
group_7018	Type IV secretion system protein VirB6
group_7019	hypothetical protein
group_7020	Type IV secretion system protein virB8
group_7021	Type IV secretion system protein virB9
group_7022	Type IV secretion system protein virB10
group_7023	Type IV secretion system protein VirB11
group_7024	Phospholipase D
group_7025	hypothetical protein
group_7026	hypothetical protein
group_7027	Multifunctional conjugation protein TraI
group_7028	Coupling protein TraD
group_7029	hypothetical protein
group_7030	hypothetical protein
group_7031	hypothetical protein
group_7032	hypothetical protein
group_7033	hypothetical protein
group_7034	hypothetical protein
group_7035	hypothetical protein
group_7036	hypothetical protein
group_7037	hypothetical protein
group_7038	hypothetical protein
group_7039	hypothetical protein
group_7040	hypothetical protein
group_7047	hypothetical protein
group_7048	hypothetical protein
group_7049	Secretory immunoglobulin A-binding protein EsiB
group_7050	hypothetical protein
group_7051	hypothetical protein
group_7054	hypothetical protein
group_7056	hypothetical protein
group_706	hypothetical protein
group_7144	hypothetical protein
group_7145	hypothetical protein
group_7147	hypothetical protein
group_7148	hypothetical protein
group_7149	hypothetical protein
group_7150	hypothetical protein
group_7151	putative HTH-type transcriptional regulator
group_7152	hypothetical protein
group_7154	hypothetical protein
group_7155	hypothetical protein
group_7189	hypothetical protein
group_7190	hypothetical protein
group_7191	hypothetical protein
flhC_2	Flagellar transcriptional regulator FlhC
group_7193	hypothetical protein
group_7194	hypothetical protein
group_7195	hypothetical protein
group_7196	hypothetical protein
group_7197	hypothetical protein
group_7198	hypothetical protein
group_7199	hypothetical protein
group_7200	hypothetical protein
group_7201	hypothetical protein
group_7202	hypothetical protein
aplIR	Type-2 restriction enzyme AplI
taqIM	Modification methylase TaqI
group_7205	DNA-invertase hin
group_7206	Tyrosine recombinase XerD
group_7207	Chlorite dismutase
group_7208	DNA-invertase hin
group_7209	hypothetical protein
group_7210	Transposon Tn7 transposition protein TnsB
group_7211	hypothetical protein
group_7212	C4-dicarboxylic acid transporter DauA
group_7217	Tyrosine recombinase XerC
group_7268	hypothetical protein
group_7269	Insertion sequence IS5376 putative ATP-binding protein
group_7273	hypothetical protein
group_7274	hypothetical protein
group_732	Replicative DNA helicase
group_7346	hypothetical protein
group_7439	hypothetical protein
group_7544	hypothetical protein
group_7546	hypothetical protein
group_7547	hypothetical protein
group_7548	hypothetical protein
group_7559	hypothetical protein
group_7563	hypothetical protein
group_7564	hypothetical protein
group_7565	hypothetical protein
group_7567	hypothetical protein
group_7568	hypothetical protein
group_7569	hypothetical protein
group_7570	hypothetical protein
group_7602	hypothetical protein
group_7603	hypothetical protein
group_7652	hypothetical protein
cmpR_3	HTH-type transcriptional activator CmpR
group_7658	Phosphinothricin N-acetyltransferase
group_7659	hypothetical protein
group_7660	Biofilm growth-associated repressor
group_7661	NADPH-dependent FMN reductase ArsH
arsR1_2	Arsenic resistance transcriptional regulator ArsR1
group_7663	hypothetical protein
group_7664	hypothetical protein
group_7665	hypothetical protein
group_7667	Tyrosine recombinase XerD
group_7668	hypothetical protein
group_7669	Serine recombinase PinR
group_7670	hypothetical protein
group_7671	hypothetical protein
group_7672	hypothetical protein
rapA_4	RNA polymerase-associated protein RapA
group_7674	hypothetical protein
group_7675	Modification methylase HindIII
group_7676	Type-2 restriction enzyme HindIII
group_7679	hypothetical protein
group_7686	putative PPE family protein PPE42
group_7689	hypothetical protein
group_7908	hypothetical protein
group_7912	hypothetical protein
group_7915	hypothetical protein
group_7916	hypothetical protein
group_7917	hypothetical protein
group_7918	hypothetical protein
group_7921	hypothetical protein
group_7922	Type-1 restriction enzyme R protein
group_7923	hypothetical protein
group_7924	hypothetical protein
group_7925	hypothetical protein
group_7927	Type I restriction enzyme EcoKI M protein
group_7928	hypothetical protein
group_7929	hypothetical protein
group_7930	hypothetical protein
group_7931	hypothetical protein
group_7932	Tyrosine recombinase XerC
group_7933	hypothetical protein
group_7934	hypothetical protein
group_7935	DNA adenine methyltransferase YhdJ
aprX	Serine protease AprX
ftsH3	ATP-dependent zinc metalloprotease FtsH 3
group_7938	RNA polymerase-associated protein RapA
group_7939	hypothetical protein
group_7940	hypothetical protein
group_7941	hypothetical protein
group_7942	hypothetical protein
group_7943	hypothetical protein
group_7944	GTPase Era
group_7946	hypothetical protein
group_7947	hypothetical protein
group_7948	hypothetical protein
group_7949	hypothetical protein
group_7950	Antirestriction protein KlcA
group_7951	hypothetical protein
group_7953	hypothetical protein
group_7954	hypothetical protein
group_7955	hypothetical protein
group_7958	hypothetical protein
group_7959	hypothetical protein
group_7962	Secreted effector protein PipB2
group_7964	hypothetical protein
group_7965	hypothetical protein
group_7969	hypothetical protein
group_7971	hypothetical protein
group_7973	hypothetical protein
group_7974	hypothetical protein
group_7975	hypothetical protein
group_7976	hypothetical protein
group_7977	hypothetical protein
group_7978	hypothetical protein
group_7979	hypothetical protein
era_3	GTPase Era
group_7981	hypothetical protein
group_7982	Antirestriction protein KlcA
group_7983	hypothetical protein
group_7984	Putative antitoxin YfjZ
group_7992	hypothetical protein
group_7995	hypothetical protein
group_7996	hypothetical protein
group_7997	hypothetical protein
group_7998	hypothetical protein
group_7999	hypothetical protein
group_8003	Mobilization protein MbeC
group_8008	hypothetical protein
group_8028	hypothetical protein
group_8029	hypothetical protein
group_8030	hypothetical protein
group_8031	hypothetical protein
group_8032	hypothetical protein
group_8033	hypothetical protein
group_8034	hypothetical protein
group_8036	hypothetical protein
group_8037	hypothetical protein
group_8038	hypothetical protein
group_8039	hypothetical protein
group_8040	hypothetical protein
group_8041	hypothetical protein
group_8042	DNA damage-inducible protein I
group_8043	hypothetical protein
group_8044	hypothetical protein
group_8045	hypothetical protein
group_8046	Prophage tail fiber assembly protein TfaE
group_8047	hypothetical protein
group_8048	hypothetical protein
group_8049	hypothetical protein
group_8050	hypothetical protein
group_8051	hypothetical protein
group_8052	hypothetical protein
group_8053	hypothetical protein
group_8054	UvrABC system protein A
moeB_2	Molybdopterin-synthase adenylyltransferase
moeB_3	Molybdopterin-synthase adenylyltransferase
group_8057	Modification methylase HhaI
group_8058	hypothetical protein
group_8059	hypothetical protein
group_8060	hypothetical protein
group_8061	hypothetical protein
group_8062	hypothetical protein
group_8063	hypothetical protein
group_8064	hypothetical protein
group_8072	Toxin YkfI
group_8073	Putative antitoxin YfjZ
group_8074	GTPase Era
group_8075	hypothetical protein
group_8076	hypothetical protein
mftC_1	Putative mycofactocin radical SAM maturase MftC
addA_1	ATP-dependent helicase/nuclease subunit A
group_8079	hypothetical protein
group_8080	hypothetical protein
group_8081	hypothetical protein
group_8082	hypothetical protein
group_8083	hypothetical protein
group_8084	hypothetical protein
group_8085	hypothetical protein
group_8086	Adenosine monophosphate-protein transferase VbhT
group_8090	hypothetical protein
group_8115	hypothetical protein
group_8119	hypothetical protein
group_8122	hypothetical protein
group_8123	hypothetical protein
group_8124	hypothetical protein
group_8125	hypothetical protein
group_8126	hypothetical protein
group_8127	hypothetical protein
group_8128	hypothetical protein
group_8131	Chromosome partition protein Smc
group_8133	Chromosome-partitioning ATPase Soj
group_8134	hypothetical protein
group_8135	hypothetical protein
group_8136	hypothetical protein
group_8137	hypothetical protein
group_8138	hypothetical protein
group_8139	hypothetical protein
bfpA_2	Major structural subunit of bundle-forming pilus
group_8144	hypothetical protein
group_8146	hypothetical protein
group_8147	hypothetical protein
group_8163	hypothetical protein
group_8164	hypothetical protein
group_8165	hypothetical protein
group_8166	hypothetical protein
group_8167	hypothetical protein
group_8168	hypothetical protein
group_8169	hypothetical protein
group_8170	Toxin YkfI
group_8171	Cytoskeleton bundling-enhancing protein CbeA
group_8172	hypothetical protein
group_8173	Antirestriction protein KlcA
group_8174	hypothetical protein
yafY_2	Lipoprotein YafY
group_8176	GTPase Era
group_8177	hypothetical protein
group_8178	hypothetical protein
group_8179	hypothetical protein
group_8180	hypothetical protein
group_8181	hypothetical protein
group_8182	hypothetical protein
group_8183	hypothetical protein
group_8184	hypothetical protein
group_8185	hypothetical protein
group_8186	hypothetical protein
group_8193	Prophage integrase IntA
group_8194	hypothetical protein
group_8195	Regulatory protein RepA
group_8196	hypothetical protein
group_8197	hypothetical protein
group_8198	hypothetical protein
group_8199	hypothetical protein
group_8200	hypothetical protein
group_8201	hypothetical protein
group_8202	hypothetical protein
group_8203	hypothetical protein
group_8204	hypothetical protein
group_8205	DNA-invertase hin
group_8206	hypothetical protein
group_8207	Type-2 restriction enzyme AplI
group_8208	hypothetical protein
group_8209	hypothetical protein
group_8210	hypothetical protein
group_8211	hypothetical protein
group_8212	hypothetical protein
group_8223	Type-1 restriction enzyme EcoKI specificity protein
group_8226	hypothetical protein
group_8229	hypothetical protein
group_8230	hypothetical protein
group_8231	hypothetical protein
group_8232	hypothetical protein
group_8233	hypothetical protein
group_8234	hypothetical protein
group_8235	hypothetical protein
group_8236	hypothetical protein
group_8237	hypothetical protein
group_8238	hypothetical protein
group_8267	Prophage integrase IntA
group_8272	hypothetical protein
group_8273	hypothetical protein
group_8274	hypothetical protein
group_8275	hypothetical protein
group_8277	hypothetical protein
group_8278	hypothetical protein
group_8279	hypothetical protein
group_8280	hypothetical protein
group_8281	hypothetical protein
group_8282	hypothetical protein
group_8283	hypothetical protein
group_8284	hypothetical protein
group_8285	hypothetical protein
group_8291	hypothetical protein
group_8295	hypothetical protein
group_8298	hypothetical protein
group_8299	hypothetical protein
group_884	hypothetical protein
group_8940	hypothetical protein
group_8941	hypothetical protein
group_8942	hypothetical protein
group_8943	hypothetical protein
group_8944	hypothetical protein
group_8945	hypothetical protein
group_8948	hypothetical protein
group_8949	hypothetical protein
group_8950	hypothetical protein
group_8951	hypothetical protein
group_8953	hypothetical protein
group_8954	hypothetical protein
group_8956	hypothetical protein
group_8957	hypothetical protein
group_8958	hypothetical protein
group_8959	hypothetical protein
group_8960	hypothetical protein
group_8961	hypothetical protein
group_8962	hypothetical protein
group_8963	hypothetical protein
group_8964	hypothetical protein
group_8966	UvrABC system protein B
group_8967	hypothetical protein
group_8970	hypothetical protein
group_8971	hypothetical protein
group_8979	hypothetical protein
group_8980	hypothetical protein
group_8981	hypothetical protein
group_8984	hypothetical protein
group_8985	hypothetical protein
group_8986	hypothetical protein
group_8987	hypothetical protein
group_8988	hypothetical protein
group_8989	hypothetical protein
group_8990	hypothetical protein
group_8991	hypothetical protein
group_8992	hypothetical protein
group_8993	hypothetical protein
group_8994	Prophage tail fiber assembly protein TfaE
group_8995	hypothetical protein
group_8997	hypothetical protein
group_8998	Silver-binding protein SilE
group_8999	Silver-binding protein SilE
group_9000	hypothetical protein
group_9001	hypothetical protein
group_9002	hypothetical protein
group_9003	hypothetical protein
group_9004	hypothetical protein
group_9005	hypothetical protein
group_9006	hypothetical protein
group_9012	hypothetical protein
group_9013	hypothetical protein
group_9014	hypothetical protein
group_9015	hypothetical protein
group_9016	hypothetical protein
group_921	Maltooligosyl trehalose synthase
group_939	hypothetical protein
group_99	hypothetical protein
group_100	hypothetical protein
group_1041	Guanine deaminase
group_1044	hypothetical protein
group_1045	hypothetical protein
group_1046	hypothetical protein
lplA_2	Lipoate-protein ligase A
group_1056	hypothetical protein
group_1064	hypothetical protein
group_1067	hypothetical protein
group_1086	hypothetical protein
group_10872	hypothetical protein
group_10873	hypothetical protein
group_10874	hypothetical protein
group_10876	hypothetical protein
group_10877	hypothetical protein
tnpR	Transposon gamma-delta resolvase
group_10879	hypothetical protein
group_10880	hypothetical protein
group_10881	hypothetical protein
group_10915	Prophage tail fiber assembly protein TfaE
group_10916	hypothetical protein
group_1109	hypothetical protein
group_1110	DNA polymerase IV
group_1124	hypothetical protein
group_1126	hypothetical protein
group_1194	Inducible ornithine decarboxylase
group_1197	Inducible ornithine decarboxylase
group_1229	Dimethyl sulfoxide reductase DmsA
yedQ_2	putative diguanylate cyclase YedQ
group_12477	hypothetical protein
group_12480	hypothetical protein
group_12485	hypothetical protein
group_12487	hypothetical protein
group_12488	hypothetical protein
group_12489	hypothetical protein
dkgB_1	2,5-diketo-D-gluconic acid reductase B
group_12490	hypothetical protein
group_12491	hypothetical protein
group_12492	hypothetical protein
group_12493	hypothetical protein
dkgB_2	2,5-diketo-D-gluconic acid reductase B
group_12518	hypothetical protein
group_12525	hypothetical protein
group_12526	hypothetical protein
group_12527	hypothetical protein
group_12528	hypothetical protein
group_12529	hypothetical protein
group_1253	Beta-galactosidase
group_12530	hypothetical protein
group_12531	hypothetical protein
group_12532	hypothetical protein
group_12533	hypothetical protein
group_12535	hypothetical protein
group_1254	Beta-galactosidase
group_1256	Beta-galactosidase
group_1261	Beta-galactosidase
group_1277	hypothetical protein
group_1291	hypothetical protein
group_132	hypothetical protein
group_13501	hypothetical protein
group_13502	hypothetical protein
group_13503	hypothetical protein
group_13505	hypothetical protein
group_13506	hypothetical protein
group_13507	hypothetical protein
Int-Tn	Transposase from transposon Tn916
group_13509	putative helicase HelY
group_13510	hypothetical protein
group_13511	hypothetical protein
group_13512	hypothetical protein
group_13513	hypothetical protein
group_13514	hypothetical protein
group_13515	hypothetical protein
group_13516	hypothetical protein
group_13517	hypothetical protein
group_13518	hypothetical protein
group_13519	hypothetical protein
group_13520	hypothetical protein
group_13521	hypothetical protein
group_13522	hypothetical protein
group_13523	hypothetical protein
group_13524	hypothetical protein
group_13525	hypothetical protein
group_13589	hypothetical protein
group_13605	hypothetical protein
group_13606	hypothetical protein
group_13608	hypothetical protein
group_13609	hypothetical protein
rep_2	ATP-dependent DNA helicase Rep
group_13611	hypothetical protein
group_13612	hypothetical protein
group_13613	hypothetical protein
group_13614	hypothetical protein
group_13615	hypothetical protein
group_13616	Hemolysin expression-modulating protein Hha
group_13617	hypothetical protein
group_13618	hypothetical protein
group_13619	hypothetical protein
group_13620	hypothetical protein
group_13621	hypothetical protein
group_13622	hypothetical protein
group_13623	hypothetical protein
group_13624	hypothetical protein
group_13625	hypothetical protein
group_13626	hypothetical protein
group_13627	hypothetical protein
group_13628	hypothetical protein
group_13629	hypothetical protein
group_13630	hypothetical protein
group_13631	hypothetical protein
group_13632	hypothetical protein
group_13633	hypothetical protein
group_13634	hypothetical protein
group_13635	hypothetical protein
nirQ	Denitrification regulatory protein NirQ
group_13637	hypothetical protein
group_13638	hypothetical protein
group_13639	hypothetical protein
uvrD_2	DNA helicase II
group_13641	hypothetical protein
group_13642	hypothetical protein
group_13643	hypothetical protein
group_13644	hypothetical protein
group_13645	hypothetical protein
group_13646	hypothetical protein
group_13647	hypothetical protein
group_13648	hypothetical protein
group_13649	hypothetical protein
group_13650	Plasmid segregation protein ParM
group_13651	hypothetical protein
group_13652	hypothetical protein
group_13653	hypothetical protein
group_13654	Virulence regulon transcriptional activator VirB
group_13655	Plasmid partition protein A
group_13656	hypothetical protein
group_13657	hypothetical protein
group_13658	hypothetical protein
group_13659	hypothetical protein
group_13660	hypothetical protein
group_13661	hypothetical protein
group_13662	hypothetical protein
group_13663	hypothetical protein
group_13664	hypothetical protein
group_13665	hypothetical protein
group_13666	RepFIB replication protein A
group_13667	hypothetical protein
group_13668	hypothetical protein
group_13669	hypothetical protein
group_13670	hypothetical protein
group_13671	DNA adenine methylase
group_13672	hypothetical protein
group_13673	hypothetical protein
group_13674	hypothetical protein
group_13675	hypothetical protein
group_13676	hypothetical protein
group_13677	hypothetical protein
group_13678	RepFIB replication protein A
group_13679	hypothetical protein
group_13680	hypothetical protein
group_13681	hypothetical protein
group_13682	hypothetical protein
group_13683	Modification methylase TaqI
group_13684	hypothetical protein
group_13685	hypothetical protein
group_13686	hypothetical protein
group_13687	hypothetical protein
group_13688	hypothetical protein
group_13689	hypothetical protein
group_13690	hypothetical protein
group_13691	Toxin HigB-1
group_13692	hypothetical protein
group_13693	hypothetical protein
group_13694	hypothetical protein
group_13695	hypothetical protein
speE_2	Polyamine aminopropyltransferase
group_13697	Modification methylase PvuII
group_13698	hypothetical protein
group_13699	hypothetical protein
group_13700	hypothetical protein
group_13701	hypothetical protein
group_13702	hypothetical protein
group_13703	hypothetical protein
group_13704	Chromosome partition protein Smc
group_13705	hypothetical protein
group_13706	hypothetical protein
group_13707	hypothetical protein
group_13708	DNA-cytosine methyltransferase
group_13709	hypothetical protein
group_13710	hypothetical protein
group_13711	hypothetical protein
group_13712	hypothetical protein
group_13713	hypothetical protein
group_13714	hypothetical protein
group_13715	Arsenate reductase
group_13716	Arsenical pump membrane protein
group_13717	Arsenic resistance transcriptional regulator ArsR2
group_13718	NADPH-dependent FMN reductase ArsH
group_13719	hypothetical protein
group_13720	hypothetical protein
group_13721	hypothetical protein
group_13722	hypothetical protein
group_13723	hypothetical protein
group_13724	hypothetical protein
group_13725	hypothetical protein
group_13726	hypothetical protein
group_13727	Transposon gamma-delta resolvase
sugE_2	Quaternary ammonium compound-resistance protein SugE
estP	Pyrethroid hydrolase
group_13730	hypothetical protein
group_13731	DNA-binding protein H-NS, plasmid
group_13732	hypothetical protein
group_13733	hypothetical protein
group_13734	hypothetical protein
group_13735	hypothetical protein
group_13736	hypothetical protein
group_13737	hypothetical protein
hipA_2	Serine/threonine-protein kinase HipA
group_13739	hypothetical protein
group_13740	hypothetical protein
group_13741	hypothetical protein
group_13742	hypothetical protein
group_13743	hypothetical protein
group_13744	hypothetical protein
group_13745	hypothetical protein
group_13746	hypothetical protein
elbB_2	Glyoxalase ElbB
group_13790	UvrABC system protein B
group_13791	tRNA-Thr(ggt)
group_13792	Sec-independent protein translocase protein TatB
group_13793	hypothetical protein
torD	Chaperone protein TorD
yihI_2	Der GTPase-activating protein YihI
frdA_2	Fumarate reductase flavoprotein subunit
tatB_2	Sec-independent protein translocase protein TatB
chiQ	putative lipoprotein ChiQ
group_13834	hypothetical protein
group_13835	hypothetical protein
group_13836	hypothetical protein
group_13837	hypothetical protein
group_13838	hypothetical protein
accD5	putative propionyl-CoA carboxylase beta chain 5
group_13840	hypothetical protein
group_13841	hypothetical protein
group_13842	hypothetical protein
group_13843	hypothetical protein
group_13844	hypothetical protein
group_13845	hypothetical protein
group_13846	hypothetical protein
group_13847	hypothetical protein
group_13848	hypothetical protein
ftsK_2	DNA translocase FtsK
group_13871	hypothetical protein
group_13872	hypothetical protein
group_13877	hypothetical protein
group_13878	hypothetical protein
group_13879	hypothetical protein
group_13884	hypothetical protein
group_13885	hypothetical protein
group_13886	hypothetical protein
group_13931	hypothetical protein
group_13932	hypothetical protein
pheT_3	Phenylalanine--tRNA ligase beta subunit
group_13947	hypothetical protein
group_13949	hypothetical protein
pyk	Pyruvate kinase
group_13951	hypothetical protein
phoU_2	Phosphate-specific transport system accessory protein PhoU
group_14074	Multidrug resistance protein MdtG
group_14078	hypothetical protein
group_14079	hypothetical protein
group_14080	hypothetical protein
group_14081	hypothetical protein
group_14082	hypothetical protein
group_14083	hypothetical protein
group_14084	hypothetical protein
group_14085	hypothetical protein
group_14086	hypothetical protein
group_14087	hypothetical protein
group_14088	Aryl-phospho-beta-D-glucosidase BglH
group_14089	PTS system beta-glucoside-specific EIIBCA component
licT_1	Transcription antiterminator LicT
group_14091	hypothetical protein
catM_1	HTH-type transcriptional regulator CatM
gcvA_3	Glycine cleavage system transcriptional activator
licH_2	putative 6-phospho-beta-glucosidase
group_14095	hypothetical protein
group_14096	hypothetical protein
group_14097	Thioredoxin 1
catM_2	HTH-type transcriptional regulator CatM
group_14099	hypothetical protein
group_14100	N-ethylmaleimide reductase
group_14101	Thioredoxin
group_14102	3-oxoacyl-[acyl-carrier-protein] reductase FabG
ahpD	Alkyl hydroperoxide reductase AhpD
group_14104	hypothetical protein
betI_4	HTH-type transcriptional regulator BetI
group_14106	hypothetical protein
group_14107	hypothetical protein
group_14108	hypothetical protein
group_14109	hypothetical protein
group_14110	putative HTH-type transcriptional regulator YbaQ
group_14111	hypothetical protein
group_14112	Putative DNA-binding proteinA
group_14113	RNA polymerase-associated protein RapA
group_14114	hypothetical protein
group_14115	hypothetical protein
group_14116	hypothetical protein
group_14117	Secreted effector protein PipB2
group_14118	hypothetical protein
group_14119	hypothetical protein
group_14120	putative diguanylate cyclase YdaM
group_14121	hypothetical protein
group_14122	hypothetical protein
group_14123	hypothetical protein
group_14124	hypothetical protein
group_14125	hypothetical protein
group_14126	hypothetical protein
group_14127	hypothetical protein
group_14128	hypothetical protein
group_14129	hypothetical protein
group_14130	hypothetical protein
group_14131	hypothetical protein
group_14132	hypothetical protein
group_14133	hypothetical protein
group_14134	hypothetical protein
group_14135	hypothetical protein
group_14136	hypothetical protein
group_14137	hypothetical protein
group_14138	hypothetical protein
rpsR_2	30S ribosomal protein S18
group_14140	hypothetical protein
group_14141	hypothetical protein
group_14142	Prophage integrase IntA
group_14143	hypothetical protein
group_14144	hypothetical protein
group_14145	hypothetical protein
group_14146	hypothetical protein
group_14147	hypothetical protein
group_14148	hypothetical protein
group_14153	hypothetical protein
group_14154	hypothetical protein
group_14159	hypothetical protein
group_14162	hypothetical protein
nodD2_3	Nodulation protein D 2
potA_4	Spermidine/putrescine import ATP-binding protein PotA
group_14165	hypothetical protein
yedI_2	Inner membrane protein YedI
group_14167	hypothetical protein
group_14168	hypothetical protein
group_14169	hypothetical protein
group_14170	hypothetical protein
group_14171	hypothetical protein
yjjQ_2	Putative transcription factor YjjQ
group_14173	hypothetical protein
ybdH_2	putative oxidoreductase YbdH
group_14175	hypothetical protein
group_14176	hypothetical protein
group_14177	hypothetical protein
group_14178	hypothetical protein
group_14179	hypothetical protein
group_14180	hypothetical protein
cca_2	Multifunctional CCA protein
group_14182	hypothetical protein
group_14183	putative zinc-binding alcohol dehydrogenase
murD_2	UDP-N-acetylmuramoylalanine--D-glutamate ligase
group_14185	hypothetical protein
group_14186	hypothetical protein
nirD_2	Nitrite reductase (NADH) small subunit
group_14188	Multiphosphoryl transfer protein
group_14189	hypothetical protein
group_14190	hypothetical protein
group_14191	6-phosphogluconolactonase
group_14192	hypothetical protein
tamA_2	Translocation and assembly module TamA
group_14194	hypothetical protein
folB_2	Dihydroneopterin aldolase
group_14196	hypothetical protein
pntB_2	NAD(P) transhydrogenase subunit beta
group_14198	Putative NAD(P)H nitroreductase YdjA
fccA	Fumarate reductase flavoprotein subunit
btuR_2	Cob(I)yrinic acid a,c-diamide adenosyltransferase
cysB_2	HTH-type transcriptional regulator CysB
leuD1_2	3-isopropylmalate dehydratase small subunit 1
menB_2	1,4-dihydroxy-2-naphthoyl-CoA synthase
nfo_2	Endonuclease 4
group_14205	hypothetical protein
mraZ_2	Transcriptional regulator MraZ
group_14207	hypothetical protein
group_14208	hypothetical protein
fnr_2	Fumarate and nitrate reduction regulatory protein
group_14210	hypothetical protein
group_14211	hypothetical protein
group_14212	hypothetical protein
group_14213	hypothetical protein
group_14214	hypothetical protein
group_14215	hypothetical protein
group_14216	hypothetical protein
group_14217	hypothetical protein
group_14218	hypothetical protein
ptsH_2	Phosphocarrier protein HPr
paaX	Transcriptional repressor PaaX
group_14221	Bifunctional protein PutA
group_14222	hypothetical protein
group_14223	hypothetical protein
group_14224	hypothetical protein
creB_2	Transcriptional regulatory protein CreB
group_14226	Osmotically-inducible putative lipoprotein OsmE
group_14227	hypothetical protein
group_14228	hypothetical protein
alsD_2	Alpha-acetolactate decarboxylase
group_14230	hypothetical protein
hypC_2	Hydrogenase isoenzymes formation protein HypC
mukF_2	Chromosome partition protein MukF
glpX_2	Fructose-1,6-bisphosphatase 1 class 2
group_14234	hypothetical protein
group_14235	hypothetical protein
dapL	LL-diaminopimelate aminotransferase
mdtA_2	Multidrug resistance protein MdtA
group_14238	hypothetical protein
group_14239	hypothetical protein
group_14240	hypothetical protein
asd_2	Aspartate-semialdehyde dehydrogenase
group_14242	hypothetical protein
group_14243	hypothetical protein
yjeH	L-methionine/branched-chain amino acid exporter YjeH
outB	General secretion pathway protein B
group_14246	HTH-type transcriptional regulator DmlR
smg_2	Protein Smg
group_14248	hypothetical protein
group_14249	hypothetical protein
fdhD_2	Sulfurtransferase FdhD
group_14251	hypothetical protein
group_14253	hypothetical protein
mbeA_1	DNA relaxase MbeA
mbeA_2	DNA relaxase MbeA
group_14256	hypothetical protein
group_14257	hypothetical protein
group_14258	hypothetical protein
group_14259	Anaerobic ribonucleoside-triphosphate reductase-activating protein
nlpE_1	Lipoprotein NlpE
group_14260	putative D,D-dipeptide transport ATP-binding protein DdpD
group_14261	hypothetical protein
group_14262	Endoribonuclease YbeY
rhtC_3	Threonine efflux protein
group_14264	Cellulose synthase operon protein C
purA_2	Adenylosuccinate synthetase
dhaT	1,3-propanediol dehydrogenase
group_14267	Cytochrome bo(3) ubiquinol oxidase subunit 4
group_14268	hypothetical protein
group_14269	hypothetical protein
group_14270	hypothetical protein
group_14271	hypothetical protein
group_14272	hypothetical protein
group_14273	hypothetical protein
group_14274	hypothetical protein
group_14275	hypothetical protein
group_14276	hypothetical protein
group_14277	hypothetical protein
group_14278	hypothetical protein
lptD_2	LPS-assembly protein LptD
group_14280	hypothetical protein
rutC_2	Putative aminoacrylate peracid reductase RutC
group_14282	hypothetical protein
ghxP_2	Guanine/hypoxanthine permease GhxP
group_14284	hypothetical protein
group_14285	hypothetical protein
outC	Type II secretion system protein C
nrdE_2	Ribonucleoside-diphosphate reductase 2 subunit alpha
group_14288	hypothetical protein
group_14289	hypothetical protein
alsE	D-allulose-6-phosphate 3-epimerase
tsf_2	Elongation factor Ts
mdtL	Multidrug resistance protein MdtL
group_14293	N-acetyldiaminopimelate deacetylase
trmB_3	tRNA (guanine-N(7)-)-methyltransferase
group_14295	hypothetical protein
group_14296	hypothetical protein
group_14297	putative BsuMI modification methylase subunit YdiO
group_14298	hypothetical protein
group_14299	hypothetical protein
group_143	hypothetical protein
group_14300	hypothetical protein
group_14301	DNA primase TraC
group_14302	hypothetical protein
group_14303	hypothetical protein
group_14304	Type IV secretion system protein VirB11
group_14305	Type IV secretion system protein virB10
group_14306	Type IV secretion system protein virB9
group_14307	hypothetical protein
group_14308	hypothetical protein
group_14309	Type IV secretion system protein virB1
group_14310	hypothetical protein
group_14311	hypothetical protein
group_14312	hypothetical protein
group_14313	hypothetical protein
group_14314	Oligogalacturonate-specific porin KdgM
nikA	Nickel-binding periplasmic protein
group_14316	Dipeptide transport system permease protein DppB
oppC_1	Oligopeptide transport system permease protein OppC
ddpD	putative D,D-dipeptide transport ATP-binding protein DdpD
tcyC	L-cystine import ATP-binding protein TcyC
yjiA_1	putative GTP-binding protein YjiA
group_14321	hypothetical protein
group_14322	Ferric enterobactin transport ATP-binding protein FepC
group_14323	hypothetical protein
feoB_1	Fe(2+) transporter FeoB
group_14325	Baeyer-Villiger flavin-containing monooxygenase
cysS_1	Cysteine--tRNA ligase
group_14327	hypothetical protein
allB	Allantoinase
group_14329	hypothetical protein
group_14330	Macrolide export protein MacA
group_14332	hypothetical protein
group_14333	hypothetical protein
group_14334	hypothetical protein
group_14335	hypothetical protein
group_14336	hypothetical protein
group_14337	hypothetical protein
group_14338	hypothetical protein
group_14339	hypothetical protein
group_14340	hypothetical protein
group_14341	hypothetical protein
group_14342	Prophage integrase IntA
group_14343	Prophage integrase IntS
group_14344	UTP--glucose-1-phosphate uridylyltransferase
group_14345	hypothetical protein
group_14346	hypothetical protein
group_14347	hypothetical protein
group_14348	hypothetical protein
group_14349	hypothetical protein
group_14350	hypothetical protein
group_14351	putative ABC transporter ATP-binding protein
group_14352	hypothetical protein
group_14353	hypothetical protein
group_14354	hypothetical protein
group_14355	hypothetical protein
group_14356	hypothetical protein
group_14357	hypothetical protein
group_14358	hypothetical protein
group_14359	putative fimbrial chaperone LpfB
group_14360	hypothetical protein
group_14361	hypothetical protein
group_14362	hypothetical protein
group_14363	hypothetical protein
group_14364	hypothetical protein
group_14365	hypothetical protein
group_14366	hypothetical protein
group_14367	UvrABC system protein B
group_14368	hypothetical protein
group_14369	hypothetical protein
group_14370	hypothetical protein
iscS_2	Cysteine desulfurase IscS
group_14372	hypothetical protein
group_14373	hypothetical protein
group_14374	hypothetical protein
group_14375	hypothetical protein
group_14376	putative helicase HelY
group_14377	hypothetical protein
group_14378	hypothetical protein
group_14379	hypothetical protein
group_14380	hypothetical protein
group_14381	hypothetical protein
group_14382	hypothetical protein
group_14384	hypothetical protein
group_14385	hypothetical protein
group_14386	hypothetical protein
group_14387	Tyrosine recombinase XerC
group_14388	hypothetical protein
group_14389	hypothetical protein
cspA_2	Major cold shock protein CspA
group_14391	hypothetical protein
group_14392	hypothetical protein
group_14393	ATP-dependent RecD-like DNA helicase
group_14394	hypothetical protein
group_14395	hypothetical protein
group_14396	hypothetical protein
group_14397	hypothetical protein
eccC	ESX secretion system protein EccC
group_14399	hypothetical protein
group_14400	hypothetical protein
group_14401	hypothetical protein
group_14402	hypothetical protein
group_14403	hypothetical protein
group_14404	hypothetical protein
group_14405	hypothetical protein
group_14406	hypothetical protein
group_14407	hypothetical protein
group_14408	hypothetical protein
group_14409	hypothetical protein
group_14410	hypothetical protein
group_14411	hypothetical protein
group_14412	hypothetical protein
group_14413	hypothetical protein
vgrG1_9	Actin cross-linking toxin VgrG1
group_14415	hypothetical protein
group_14416	hypothetical protein
group_14417	hypothetical protein
group_14418	hypothetical protein
group_14419	hypothetical protein
group_14420	hypothetical protein
group_14421	hypothetical protein
group_14422	hypothetical protein
group_14423	hypothetical protein
group_14424	hypothetical protein
group_14425	hypothetical protein
wecA_2	Undecaprenyl-phosphate alpha-N-acetylglucosaminyl 1-phosphate transferase
argR_3	Arginine repressor
group_14428	hypothetical protein
group_14429	hypothetical protein
group_14430	hypothetical protein
group_14431	hypothetical protein
group_14432	hypothetical protein
group_14433	hypothetical protein
group_14434	hypothetical protein
[truncated: 571 more rows]

## Sheet: Human Specific
Gene	Annotation
csy1	CRISPR-associated protein Csy1
cas6f	CRISPR-associated endonuclease Cas6/Csy4
csy2	CRISPR-associated protein Csy2
csy3	CRISPR-associated protein Csy3
group_9558	hypothetical protein
cas3	CRISPR-associated nuclease/helicase Cas3 subtype I-F/YPEST
cas1	CRISPR-associated endonuclease Cas1
group_9374	hypothetical protein
group_9407	hypothetical protein
group_9408	hypothetical protein
group_9409	hypothetical protein
group_1972	Inner membrane transport protein YdhP
group_5464	hypothetical protein
group_5540	hypothetical protein
group_5541	hypothetical protein
group_5542	hypothetical protein
group_5543	hypothetical protein
group_5544	hypothetical protein
group_5575	hypothetical protein
group_9773	hypothetical protein
group_9775	hypothetical protein
group_10145	hypothetical protein
group_10146	hypothetical protein
group_10930	Tyrosine recombinase XerD
group_10931	hypothetical protein
group_10933	hypothetical protein
group_1113	hypothetical protein
citE_1	Citrate lyase subunit beta
group_3514	Endonuclease NucS
group_5523	hypothetical protein
group_5566	hypothetical protein
group_5591	hypothetical protein
group_9395	hypothetical protein
group_9521	hypothetical protein
group_9576	hypothetical protein
higB_2	mRNA interferase HigB
higA	Antitoxin HigA
group_10360	hypothetical protein
group_1059	hypothetical protein
group_10765	hypothetical protein
group_10917	hypothetical protein
group_10918	hypothetical protein
group_10934	hypothetical protein
group_10937	hypothetical protein
group_10938	hypothetical protein
group_10939	hypothetical protein
group_10940	GTPase Era
group_10941	hypothetical protein
group_10942	Antirestriction protein KlcA
group_10943	hypothetical protein
group_10944	Cytoskeleton bundling-enhancing protein CbeA
group_10945	putative toxin YpjF
group_10946	hypothetical protein
group_10949	hypothetical protein
group_10950	hypothetical protein
group_10951	hypothetical protein
group_10952	hypothetical protein
group_10954	hypothetical protein
group_10955	hypothetical protein
group_10956	hypothetical protein
traC_4	DNA primase TraC
group_10958	hypothetical protein
group_10959	hypothetical protein
group_10960	hypothetical protein
group_10961	hypothetical protein
group_10962	Prophage integrase IntA
group_1104	hypothetical protein
group_67	hypothetical protein
group_9419	hypothetical protein
group_9441	hypothetical protein
group_9442	hypothetical protein
group_9443	hypothetical protein
group_9444	hypothetical protein
group_9445	hypothetical protein
group_9446	hypothetical protein
group_9489	hypothetical protein
group_10231	hypothetical protein
group_10327	hypothetical protein
group_10919	hypothetical protein
group_10920	hypothetical protein
group_10921	hypothetical protein
group_10923	Type-1 restriction enzyme EcoKI specificity protein
group_10924	hypothetical protein
group_10925	hypothetical protein
group_10926	hypothetical protein
group_10935	hypothetical protein
group_10936	hypothetical protein
group_1722	Inner membrane ABC transporter permease protein YcjO
group_2959	hypothetical protein
group_3965	hypothetical protein
group_5454	hypothetical protein
group_585	LexA repressor
group_9398	hypothetical protein
group_9406	hypothetical protein
group_9411	hypothetical protein
group_9440	hypothetical protein
group_9447	hypothetical protein
group_9448	hypothetical protein
group_9533	hypothetical protein
group_9550	hypothetical protein
group_9551	hypothetical protein
group_9552	hypothetical protein
group_9553	hypothetical protein
group_9554	Tyrosine recombinase XerD
group_9555	hypothetical protein
group_9556	hypothetical protein
group_9557	hypothetical protein
group_9559	hypothetical protein
group_9560	hypothetical protein
group_9562	hypothetical protein
group_9563	hypothetical protein
parB	putative chromosome-partitioning protein ParB
group_9565	Nucleoid occlusion protein
group_9566	hypothetical protein
group_9567	hypothetical protein
group_9568	hypothetical protein
group_9569	hypothetical protein
group_9570	hypothetical protein
group_9571	hypothetical protein
group_9572	hypothetical protein
group_9573	hypothetical protein
group_9574	hypothetical protein
group_9575	Tyrosine recombinase XerC
group_9644	hypothetical protein
group_9708	hypothetical protein
group_9729	hypothetical protein
group_9730	hypothetical protein
group_9731	hypothetical protein
group_10087	hypothetical protein
group_10157	hypothetical protein
group_10244	hypothetical protein
group_10245	hypothetical protein
group_10246	hypothetical protein
group_10643	hypothetical protein
group_10749	hypothetical protein
group_10759	hypothetical protein
group_10788	hypothetical protein
group_10794	hypothetical protein
group_10977	hypothetical protein
group_1734	hypothetical protein
group_2146	hypothetical protein
group_3358	hypothetical protein
group_3994	hypothetical protein
group_3995	hypothetical protein
group_5404	hypothetical protein
group_5441	hypothetical protein
cotR	Putative sporulation hydrolase CotR
group_5494	Peptide antibiotic transporter SbmA
ompT	Protease 7
group_5501	hypothetical protein
group_5535	hypothetical protein
group_5570	hypothetical protein
group_5596	hypothetical protein
group_6300	DNA polymerase IV
group_9589	hypothetical protein
group_9616	hypothetical protein
group_9774	hypothetical protein
group_9903	hypothetical protein
group_10137	DNA adenine methyltransferase YhdJ
group_10160	hypothetical protein
group_10318	hypothetical protein
group_10358	hypothetical protein
group_10359	Prophage integrase IntS
group_10362	hypothetical protein
group_10363	hypothetical protein
group_10364	hypothetical protein
group_10365	hypothetical protein
group_10366	hypothetical protein
group_10367	hypothetical protein
group_10368	Tyrosine recombinase XerD
group_10369	hypothetical protein
group_10370	hypothetical protein
group_10371	hypothetical protein
group_10373	hypothetical protein
group_10374	hypothetical protein
ydjA_2	Type-2 restriction enzyme BsuMI component YdjA
ydiS	Type-2 restriction enzyme BsuMI component YdiS
group_10377	Modification methylase HpaII
group_10378	hypothetical protein
group_10379	Prophage integrase IntA
group_10380	hypothetical protein
group_10381	hypothetical protein
group_10382	DNA primase TraC
group_10383	hypothetical protein
ycjO_2	Inner membrane ABC transporter permease protein YcjO
group_10385	hypothetical protein
group_10386	hypothetical protein
group_10388	hypothetical protein
group_10389	hypothetical protein
group_10692	hypothetical protein
group_10693	hypothetical protein
group_10734	hypothetical protein
group_10736	hypothetical protein
group_10737	hypothetical protein
group_10738	hypothetical protein
group_10739	hypothetical protein
group_10740	hypothetical protein
group_10741	hypothetical protein
group_10742	hypothetical protein
group_10743	hypothetical protein
group_10744	hypothetical protein
group_10745	hypothetical protein
group_10746	hypothetical protein
group_10747	hypothetical protein
group_10748	hypothetical protein
group_10750	hypothetical protein
group_10751	hypothetical protein
group_10752	hypothetical protein
group_10754	hypothetical protein
group_10755	hypothetical protein
group_10756	hypothetical protein
group_10757	hypothetical protein
group_10760	hypothetical protein
group_10761	hypothetical protein
group_10762	hypothetical protein
group_10764	hypothetical protein
smc_3	Chromosome partition protein Smc
group_10767	hypothetical protein
group_10768	hypothetical protein
group_10769	hypothetical protein
group_10770	hypothetical protein
group_10771	hypothetical protein
group_10772	hypothetical protein
group_10773	hypothetical protein
group_10774	hypothetical protein
group_10775	hypothetical protein
group_10776	hypothetical protein
group_10777	hypothetical protein
group_10778	hypothetical protein
group_10779	hypothetical protein
group_10781	hypothetical protein
group_10782	hypothetical protein
group_10783	hypothetical protein
group_10787	hypothetical protein
group_10790	hypothetical protein
group_10792	hypothetical protein
group_10793	hypothetical protein
group_10795	hypothetical protein
group_10796	Shikimate dehydrogenase (NADP(+))
group_10797	hypothetical protein
group_10798	hypothetical protein
group_10799	hypothetical protein
group_11020	Prophage integrase IntA
group_11021	hypothetical protein
group_11022	hypothetical protein
group_11023	hypothetical protein
group_11024	hypothetical protein
group_11025	hypothetical protein
group_11026	DNA primase TraC
group_11027	hypothetical protein
group_11028	hypothetical protein
group_11029	hypothetical protein
group_11031	hypothetical protein
group_11032	hypothetical protein
group_11033	hypothetical protein
group_11035	hypothetical protein
group_11037	hypothetical protein
group_11038	hypothetical protein
group_11042	hypothetical protein
group_11043	hypothetical protein
group_11044	hypothetical protein
group_11057	hypothetical protein
group_11058	hypothetical protein
group_11059	hypothetical protein
group_11060	hypothetical protein
group_11061	hypothetical protein
group_11062	hypothetical protein
group_11063	hypothetical protein
group_11064	hypothetical protein
group_11065	hypothetical protein
group_11066	hypothetical protein
group_11067	hypothetical protein
group_11068	hypothetical protein
group_11216	Chromosome-partitioning protein Spo0J
group_11227	hypothetical protein
group_11228	hypothetical protein
group_11230	hypothetical protein
group_128	hypothetical protein
group_159	DNA polymerase IV 1
group_16317	tRNA-Ala(tgc)
group_1989	hypothetical protein
group_2119	hypothetical protein
group_217	Outer membrane porin F
group_2725	hypothetical protein
group_2730	hypothetical protein
group_2792	hypothetical protein
group_2804	Prophage integrase IntS
group_2960	hypothetical protein
group_3627	hypothetical protein
group_3760	hypothetical protein
group_3967	Prophage integrase IntA
group_3990	hypothetical protein
group_3996	hypothetical protein
group_4001	hypothetical protein
group_4692	hypothetical protein
group_5408	hypothetical protein
group_5409	Multifunctional conjugation protein TraI
group_5410	Lipoprotein YlpA
group_5411	hypothetical protein
group_5417	hypothetical protein
group_5420	hypothetical protein
group_5424	hypothetical protein
group_5442	hypothetical protein
group_5443	hypothetical protein
group_5448	hypothetical protein
group_5462	hypothetical protein
group_5463	hypothetical protein
group_5471	hypothetical protein
group_5484	hypothetical protein
group_5490	hypothetical protein
group_5491	hypothetical protein
group_5595	hypothetical protein
group_5643	hypothetical protein
group_5644	hypothetical protein
group_5645	Prophage integrase IntA
group_5647	hypothetical protein
group_65	hypothetical protein
group_780	hypothetical protein
group_825	hypothetical protein
group_859	hypothetical protein
group_92	hypothetical protein
group_9375	hypothetical protein
rutC_1	Putative aminoacrylate peracid reductase RutC
group_942	hypothetical protein
group_9434	hypothetical protein
group_9435	hypothetical protein
group_9437	hypothetical protein
group_9438	hypothetical protein
group_9492	hypothetical protein
group_9614	hypothetical protein
group_9615	hypothetical protein
group_9617	hypothetical protein
yedK_2	Putative SOS response-associated peptidase YedK
yedK_3	Putative SOS response-associated peptidase YedK
group_9647	hypothetical protein
group_9648	hypothetical protein
group_9649	hypothetical protein
group_9650	Killing protein KilR
group_9651	hypothetical protein
group_9652	hypothetical protein
group_9653	putative HTH-type transcriptional regulator
group_9654	HTH-type transcriptional regulator PrtR
group_9655	hypothetical protein
group_9656	Chromosome-partitioning protein Spo0J
group_9657	hypothetical protein
group_9658	hypothetical protein
group_9659	hypothetical protein
group_9660	hypothetical protein
group_9661	hypothetical protein
group_9662	hypothetical protein
group_9663	Crossover junction endodeoxyribonuclease RusA
group_9664	hypothetical protein
group_9665	Antitoxin HicB
group_9666	hypothetical protein
group_9667	Lysozyme RrrD
group_9668	hypothetical protein
group_9669	hypothetical protein
group_9670	hypothetical protein
group_9671	hypothetical protein
group_9698	Putative anti-FlhC(2)FlhD(4) factor YdiV
group_9707	Enterobactin biosynthesis protein YbdZ
group_9710	hypothetical protein
group_9712	hypothetical protein
group_9733	Molybdopterin-guanine dinucleotide biosynthesis adapter protein
group_9898	hypothetical protein
group_9899	hypothetical protein
group_9900	hypothetical protein
dncV	Cyclic GMP-AMP synthase
group_9902	hypothetical protein
group_9904	hypothetical protein
group_9905	DNA primase TraC
group_9906	hypothetical protein
helY	putative helicase HelY
group_9908	hypothetical protein
group_9909	hypothetical protein
group_9955	hypothetical protein
group_9959	hypothetical protein
group_9965	hypothetical protein
group_9982	hypothetical protein
group_9993	hypothetical protein
group_10034	hypothetical protein
group_10040	hypothetical protein
papE	Fimbrial protein PapE
papC_2	Outer membrane usher protein PapC
papH_2	PAP fimbrial minor pilin protein
papA	Pap fimbrial major pilin protein
tsh	Temperature-sensitive hemagglutinin tsh autotransporter
apxIC	RTX-I toxin-activating lysine-acyltransferase ApxIC
lktA	Leukotoxin
ltxB	Leukotoxin export ATP-binding protein LtxB
hlyD	Hemolysin secretion protein D, chromosomal
group_10068	hypothetical protein
group_10080	hypothetical protein
group_10118	hypothetical protein
group_10132	hypothetical protein
group_10133	hypothetical protein
group_10138	hypothetical protein
group_10158	hypothetical protein
group_10159	hypothetical protein
group_10178	HTH-type transcriptional regulator DmlR
group_10179	putative oxidoreductase
group_10238	hypothetical protein
group_10241	hypothetical protein
group_10274	hypothetical protein
group_10275	hypothetical protein
group_10283	hypothetical protein
group_10326	hypothetical protein
group_10330	hypothetical protein
group_10342	hypothetical protein
group_10372	hypothetical protein
group_1066	hypothetical protein
group_10802	hypothetical protein
group_11213	hypothetical protein
group_11214	hypothetical protein
group_11215	hypothetical protein
group_11217	Secreted effector protein PipB2
group_11218	hypothetical protein
group_11219	hypothetical protein
group_11220	Prophage integrase IntA
group_11221	hypothetical protein
group_11222	hypothetical protein
group_11223	DNA primase TraC
group_11224	hypothetical protein
group_11225	hypothetical protein
group_11226	hypothetical protein
group_11229	hypothetical protein
group_11231	hypothetical protein
group_11232	hypothetical protein
group_11233	hypothetical protein
group_11234	hypothetical protein
group_11235	hypothetical protein
group_11236	hypothetical protein
group_11238	hypothetical protein
group_11239	hypothetical protein
group_11240	hypothetical protein
group_11241	hypothetical protein
group_11242	hypothetical protein
group_11243	hypothetical protein
group_11244	hypothetical protein
group_11245	hypothetical protein
group_11246	hypothetical protein
group_11247	hypothetical protein
group_11248	hypothetical protein
group_11249	hypothetical protein
group_11250	hypothetical protein
rrrD_5	Lysozyme RrrD
group_11307	hypothetical protein
group_1146	hypothetical protein
group_11680	hypothetical protein
group_11989	hypothetical protein
group_11990	hypothetical protein
group_11991	Multidrug resistance protein MdtG
group_11993	hypothetical protein
group_11994	hypothetical protein
group_11995	hypothetical protein
group_11996	hypothetical protein
group_11997	hypothetical protein
group_11998	hypothetical protein
group_11999	hypothetical protein
group_12000	Cytoskeleton bundling-enhancing protein CbeA
group_12001	putative toxin YpjF
group_12009	hypothetical protein
ycjU_1	Beta-phosphoglucomutase
group_15199	hypothetical protein
group_15667	tRNA-Arg(acg)
group_186	hypothetical protein
group_1975	hypothetical protein
wzzB_1	Chain length determinant protein
group_2454	6-phosphogluconate dehydrogenase, decarboxylating
group_3725	hypothetical protein
group_3977	hypothetical protein
group_3985	hypothetical protein
group_3986	hypothetical protein
group_3987	hypothetical protein
group_3988	hypothetical protein
group_3997	hypothetical protein
group_3998	hypothetical protein
group_4792	hypothetical protein
group_5403	hypothetical protein
cysH_1	Phosphoadenosine phosphosulfate reductase
group_5419	hypothetical protein
group_5422	hypothetical protein
group_5423	hypothetical protein
group_5425	hypothetical protein
group_5437	hypothetical protein
group_5444	hypothetical protein
group_5452	hypothetical protein
group_5459	hypothetical protein
group_5460	hypothetical protein
group_5472	hypothetical protein
group_5474	hypothetical protein
group_5475	DNA-invertase hin
group_5477	hypothetical protein
group_5478	hypothetical protein
group_5479	hypothetical protein
group_5480	hypothetical protein
group_5481	hypothetical protein
group_5482	hypothetical protein
group_5483	hypothetical protein
iraM_1	Anti-adapter protein IraM
group_5486	hypothetical protein
group_5487	hypothetical protein
group_5488	hypothetical protein
group_5489	hypothetical protein
group_5492	hypothetical protein
group_5493	Light-activated DNA-binding protein EL222
group_5495	hypothetical protein
prsF	Minor fimbrial protein PrsF
papD	Chaperone protein PapD
papB	Major pilu subunit operon regulatory protein PapB
pheA2	Secreted chorismate mutase
group_5502	hypothetical protein
group_5503	hypothetical protein
group_5505	hypothetical protein
group_5514	hypothetical protein
group_5526	hypothetical protein
group_5534	hypothetical protein
group_5561	Crossover junction endodeoxyribonuclease RusA
group_5563	hypothetical protein
group_5564	hypothetical protein
group_5602	hypothetical protein
group_5603	hypothetical protein
group_5609	hypothetical protein
group_5641	hypothetical protein
group_5664	hypothetical protein
pifC_2	Transcriptional repressor PifC
group_6323	hypothetical protein
group_6324	hypothetical protein
group_6396	hypothetical protein
group_6421	Toxin HokB
group_6539	hypothetical protein
group_88	Major exported protein
group_9426	Coupling protein TraD
group_9427	hypothetical protein
group_9476	hypothetical protein
cysH_2	Thioredoxin-dependent 5'-adenylylsulfate reductase
lamB_1	Maltoporin
group_9507	hypothetical protein
group_9508	DNA adenine methylase
cysH_4	Thioredoxin-dependent 5'-adenylylsulfate reductase
group_9510	Modification methylase HhaI
group_9511	hypothetical protein
group_9515	hypothetical protein
group_9516	hypothetical protein
group_9523	hypothetical protein
group_9524	hypothetical protein
group_9525	hypothetical protein
group_9526	hypothetical protein
group_9705	hypothetical protein
group_9706	hypothetical protein
group_9722	hypothetical protein
group_9723	Serine recombinase PinR
group_9724	hypothetical protein
group_9725	hypothetical protein
group_9726	hypothetical protein
group_9735	hypothetical protein
group_9751	Crossover junction endodeoxyribonuclease RusA
group_9752	hypothetical protein
group_9753	hypothetical protein
group_9754	hypothetical protein
group_9756	hypothetical protein
group_9757	HTH-type transcriptional regulator PrtR
group_9758	hypothetical protein
group_9759	hypothetical protein
group_9760	Single-stranded DNA-binding protein
group_9761	hypothetical protein
group_9762	hypothetical protein
group_978	hypothetical protein
group_9870	hypothetical protein
group_9874	hypothetical protein
group_9911	hypothetical protein
group_9939	hypothetical protein
group_9947	hypothetical protein
group_9948	hypothetical protein
group_9949	hypothetical protein
group_9950	hypothetical protein
group_9954	hypothetical protein
kilR_1	Killing protein KilR
group_9957	Chromosome-partitioning ATPase Soj
group_9958	hypothetical protein
dnaT_2	Primosomal protein 1
group_9961	hypothetical protein
group_9962	hypothetical protein
group_9963	hypothetical protein
group_9964	hypothetical protein
dinI_4	DNA damage-inducible protein I
group_9967	hypothetical protein
group_9968	hypothetical protein
group_9969	hypothetical protein
group_9970	hypothetical protein
group_9971	hypothetical protein
group_9972	tRNA-Gly(tcc)
group_9973	Heat-labile enterotoxin IIB, A chain
group_9974	hypothetical protein
group_9975	hypothetical protein
group_9977	hypothetical protein
group_9978	hypothetical protein
group_9979	hypothetical protein
group_9980	hypothetical protein
ynaI_2	Low conductance mechanosensitive channel YnaI
group_9983	hypothetical protein
group_9984	hypothetical protein
group_9985	hypothetical protein
group_9986	hypothetical protein
group_9991	hypothetical protein
group_9994	hypothetical protein
group_9999	hypothetical protein
group_10000	hypothetical protein
group_10001	hypothetical protein
group_10002	hypothetical protein
group_10003	hypothetical protein
group_10004	hypothetical protein
group_10005	hypothetical protein
group_10006	hypothetical protein
group_10007	hypothetical protein
group_10009	hypothetical protein
group_10012	hypothetical protein
group_10013	hypothetical protein
group_10014	hypothetical protein
group_10015	hypothetical protein
group_10016	hypothetical protein
group_10017	hypothetical protein
group_10018	hypothetical protein
group_10019	hypothetical protein
group_10020	hypothetical protein
group_10021	hypothetical protein
group_10022	hypothetical protein
group_10023	hypothetical protein
group_10024	hypothetical protein
group_10025	hypothetical protein
group_10026	hypothetical protein
group_10027	hypothetical protein
group_10028	hypothetical protein
group_10029	hypothetical protein
group_10030	hypothetical protein
group_10031	hypothetical protein
group_10032	hypothetical protein
group_10033	hypothetical protein
group_10035	hypothetical protein
group_10036	hypothetical protein
group_10037	hypothetical protein
group_10039	hypothetical protein
group_10041	hypothetical protein
group_10042	hypothetical protein
group_10043	hypothetical protein
group_10044	hypothetical protein
group_10045	hypothetical protein
group_10046	hypothetical protein
group_10050	hypothetical protein
papK	Fimbrial adapter PapK
group_10053	hypothetical protein
group_10057	hypothetical protein
lpfB_5	putative fimbrial chaperone LpfB
fimD_4	Outer membrane usher protein FimD
group_10060	hypothetical protein
group_10069	hypothetical protein
group_10070	hypothetical protein
group_10071	hypothetical protein
group_10072	hypothetical protein
group_10073	hypothetical protein
group_10074	hypothetical protein
group_10075	hypothetical protein
group_10076	hypothetical protein
group_10077	hypothetical protein
group_10078	hypothetical protein
group_10081	hypothetical protein
group_10088	hypothetical protein
group_10091	hypothetical protein
group_10130	hypothetical protein
group_10134	hypothetical protein
group_10135	hypothetical protein
group_10136	Modification methylase DpnIIB
group_10153	Serine/threonine-protein kinase B
group_10154	hypothetical protein
group_10177	hypothetical protein
group_10194	hypothetical protein
group_10195	Group II intron-encoded protein LtrA
group_10196	hypothetical protein
group_10200	hypothetical protein
group_10201	hypothetical protein
group_10202	hypothetical protein
group_10203	hypothetical protein
group_10204	hypothetical protein
group_10205	hypothetical protein
group_10206	RNA polymerase-associated protein RapA
group_10207	hypothetical protein
oprF_2	Outer membrane porin F
group_10209	hypothetical protein
group_10210	hypothetical protein
group_10229	hypothetical protein
group_10230	hypothetical protein
group_10232	Prophage integrase IntS
group_10233	hypothetical protein
group_10234	hypothetical protein
group_10235	hypothetical protein
group_10236	hypothetical protein
group_10237	hypothetical protein
group_10239	hypothetical protein
group_10240	hypothetical protein
group_10243	hypothetical protein
group_10247	Thiol:disulfide interchange protein DsbC
cmtR	HTH-type transcriptional regulator CmtR
group_10259	Prophage integrase IntA
group_10260	hypothetical protein
group_10261	hypothetical protein
group_10262	hypothetical protein
group_10263	DNA primase TraC
group_10264	hypothetical protein
group_10267	hypothetical protein
group_10284	hypothetical protein
group_10285	hypothetical protein
group_10287	hypothetical protein
group_10288	hypothetical protein
group_10289	hypothetical protein
group_10312	hypothetical protein
group_10319	hypothetical protein
group_10320	hypothetical protein
group_10321	hypothetical protein
group_10322	hypothetical protein
group_10325	hypothetical protein
group_10328	hypothetical protein
group_10329	hypothetical protein
group_10331	Prophage integrase IntA
group_10332	putative helicase HelY
group_10333	hypothetical protein
group_10334	hypothetical protein
group_10335	hypothetical protein
group_10336	DNA primase TraC
group_10337	hypothetical protein
group_10338	hypothetical protein
group_10339	hypothetical protein
group_10340	hypothetical protein
group_10341	hypothetical protein
group_10421	hypothetical protein
group_10443	hypothetical protein
group_10529	hypothetical protein
group_10597	Serine/threonine-protein phosphatase 1
group_10620	hypothetical protein
group_10621	hypothetical protein
group_10631	hypothetical protein
group_10649	tRNA-Glu(ctc)
group_10652	hypothetical protein
group_10732	hypothetical protein
group_10801	hypothetical protein
group_10803	hypothetical protein
group_10819	hypothetical protein
group_10822	hypothetical protein
group_10830	hypothetical protein
group_10831	hypothetical protein
group_10832	hypothetical protein
group_10833	hypothetical protein
group_10834	hypothetical protein
group_10835	hypothetical protein
group_10836	hypothetical protein
group_10837	hypothetical protein
group_10838	putative HTH-type transcriptional regulator
group_10839	hypothetical protein
group_10840	hypothetical protein
group_10841	hypothetical protein
group_10842	hypothetical protein
group_10843	hypothetical protein
group_10844	hypothetical protein
group_10845	hypothetical protein
group_10846	hypothetical protein
mec	CysO-cysteine peptidase
group_10849	hypothetical protein
ail	Attachment invasion locus protein
group_10851	hypothetical protein
group_10852	hypothetical protein
group_10853	Prophage tail fiber assembly protein TfaE
group_10854	hypothetical protein
group_10855	hypothetical protein
group_10856	hypothetical protein
group_10857	hypothetical protein
group_10858	hypothetical protein
group_10859	hypothetical protein
group_10860	hypothetical protein
group_10861	hypothetical protein
group_10862	hypothetical protein
group_10863	Tyrosine recombinase XerD
group_10864	hypothetical protein
group_10865	hypothetical protein
group_10966	hypothetical protein
group_10967	hypothetical protein
feuC	Iron-uptake system permease protein FeuC
hmuT_2	Hemin-binding periplasmic protein HmuT
fhuC_2	Iron(3+)-hydroxamate import ATP-binding protein FhuC
group_10981	hypothetical protein
group_10983	Putative toxin HigB2
group_10984	Antitoxin HigA1
group_10985	hypothetical protein
group_10986	hypothetical protein
group_10987	hypothetical protein
group_11113	Tyrosine recombinase XerC
group_11115	hypothetical protein
group_11116	hypothetical protein
group_11117	hypothetical protein
group_11118	hypothetical protein
pilT_2	Twitching mobility protein
group_11120	hypothetical protein
group_11121	DNA primase TraC
group_11122	hypothetical protein
group_11123	hypothetical protein
group_11124	hypothetical protein
group_11125	hypothetical protein
group_11126	hypothetical protein
group_11127	hypothetical protein
group_11128	hypothetical protein
group_11129	hypothetical protein
group_11130	hypothetical protein
group_11131	hypothetical protein
group_11132	hypothetical protein
group_11133	hypothetical protein
group_11134	hypothetical protein
group_11135	hypothetical protein
group_11136	hypothetical protein
group_11137	hypothetical protein
group_11138	hypothetical protein
group_11139	hypothetical protein
toxN	Endoribonuclease ToxN
group_11141	hypothetical protein
group_11142	hypothetical protein
group_11143	hypothetical protein
group_11144	hypothetical protein
group_11146	hypothetical protein
group_11147	hypothetical protein
group_11148	hypothetical protein
group_11149	hypothetical protein
group_11150	hypothetical protein
group_11151	hypothetical protein
group_11152	hypothetical protein
group_11153	hypothetical protein
group_11154	Chromosome-partitioning protein Spo0J
group_11155	hypothetical protein
holE_2	DNA polymerase III subunit theta
group_11157	hypothetical protein
group_11158	hypothetical protein
group_11159	hypothetical protein
group_11160	hypothetical protein
group_11161	hypothetical protein
group_11162	hypothetical protein
cysE_3	Serine acetyltransferase
group_11164	hypothetical protein
group_11165	hypothetical protein
group_11166	LexA repressor
group_11167	DNA polymerase IV 1
group_11168	Plasmid segregation protein ParM
group_11169	Chromosome-partitioning ATPase Soj
group_11170	Tyrosine recombinase XerD
group_11171	hypothetical protein
group_11172	hypothetical protein
group_11173	hypothetical protein
group_11174	hypothetical protein
group_11175	hypothetical protein
group_11176	hypothetical protein
group_11177	hypothetical protein
nuc	Thermonuclease
group_11179	Putative SOS response-associated peptidase YedK
group_11180	hypothetical protein
group_11181	hypothetical protein
group_11182	hypothetical protein
group_11183	hypothetical protein
group_11184	hypothetical protein
group_11185	Fertility inhibition protein
group_11186	Replication initiation protein
group_11187	hypothetical protein
group_11188	hypothetical protein
group_11189	hypothetical protein
group_11190	Transcription antitermination protein RfaH
group_11191	hypothetical protein
group_11192	hypothetical protein
group_11193	hypothetical protein
group_11194	hypothetical protein
group_11195	hypothetical protein
group_11196	Outer membrane lipoprotein BfpB
group_11197	hypothetical protein
group_11198	hypothetical protein
tcpT	Toxin coregulated pilus biosynthesis protein T
group_11200	Toxin coregulated pilus biosynthesis protein E
group_11201	hypothetical protein
group_11202	hypothetical protein
group_11203	hypothetical protein
group_11204	Mercuric resistance operon regulatory protein
group_11205	hypothetical protein
group_11206	Mercuric transport protein periplasmic component
group_11207	Mercuric resistance protein MerC
group_11208	Mercuric reductase
group_11209	hypothetical protein
group_11210	hypothetical protein
group_11211	hypothetical protein
group_11212	hypothetical protein
group_11262	hypothetical protein
group_11263	hypothetical protein
group_11283	hypothetical protein
group_11302	hypothetical protein
group_11352	hypothetical protein
group_11360	hypothetical protein
group_11364	hypothetical protein
virF	Virulence regulon transcriptional activator VirF
group_11367	Secreted chorismate mutase
group_11368	hypothetical protein
group_11369	hypothetical protein
group_11370	hypothetical protein
group_11371	Inhibitor of vertebrate lysozyme
pifC_1	Transcriptional repressor PifC
group_11440	hypothetical protein
group_11441	hypothetical protein
group_11442	hypothetical protein
group_11443	hypothetical protein
group_11503	hypothetical protein
group_11504	hypothetical protein
group_11505	hypothetical protein
group_11506	hypothetical protein
group_11507	hypothetical protein
group_11508	Tyrosine recombinase XerD
ftsH_1	ATP-dependent zinc metalloprotease FtsH
group_11574	hypothetical protein
group_11575	hypothetical protein
group_11576	hypothetical protein
group_11662	hypothetical protein
group_11663	hypothetical protein
group_11664	hypothetical protein
group_11665	hypothetical protein
group_11673	Periplasmic AppA protein
group_11679	hypothetical protein
group_11697	hypothetical protein
group_11700	DNA-invertase hin
group_11748	hypothetical protein
group_11770	hypothetical protein
group_11771	hypothetical protein
group_11772	hypothetical protein
group_11773	hypothetical protein
group_11774	ATP-dependent DNA helicase RecQ
group_12068	hypothetical protein
group_12070	hypothetical protein
group_12071	hypothetical protein
group_12072	hypothetical protein
group_12075	hypothetical protein
group_12076	hypothetical protein
bhsA_6	Multiple stress resistance protein BhsA
group_12078	putative sugar epimerase YhfK
pgrR_6	HTH-type transcriptional regulator PgrR
group_12080	General stress protein 69
yvgN	Glyoxal reductase
hns_1	DNA-binding protein H-NS
group_12083	hypothetical protein
cspB_2	Cold shock-like protein CspB
chbP	N,N'-diacetylchitobiose phosphorylase
group_12086	hypothetical protein
group_12087	hypothetical protein
lpxP_1	Lipid A biosynthesis palmitoleoyltransferase
group_12089	hypothetical protein
group_12090	hypothetical protein
group_12091	hypothetical protein
group_12092	hypothetical protein
group_12093	Sensor kinase CusS
czcR	Transcriptional activator protein CzcR
group_12095	General stress protein 69
group_12096	hypothetical protein
nfnB	Nitroreductase NfnB
bcr_1	Bicyclomycin resistance protein
group_12099	hypothetical protein
group_12100	hypothetical protein
group_12101	hypothetical protein
group_12102	GTPase Era
group_12103	Lipoprotein YfjS
group_12104	hypothetical protein
group_12105	Arsenate reductase
arsB_1	Arsenical pump membrane protein
group_12107	Arsenic resistance transcriptional regulator ArsR2
group_12108	Antirestriction protein KlcA
group_12109	hypothetical protein
group_12110	hypothetical protein
group_12112	hypothetical protein
group_12113	hypothetical protein
group_12114	hypothetical protein
group_12115	hypothetical protein
group_12116	hypothetical protein
group_12117	hypothetical protein
group_12118	hypothetical protein
group_12119	hypothetical protein
group_12120	hypothetical protein
group_12121	Prophage integrase IntA
group_12126	RCS-specific HTH-type transcriptional activator RclR
group_12127	putative oxidoreductase
bacC_1	Dihydroanticapsin 7-dehydrogenase
bacC_2	Dihydroanticapsin 7-dehydrogenase
flr	Flavoredoxin
group_12131	hypothetical protein
group_12132	Tyrosine recombinase XerD
group_12133	hypothetical protein
group_12134	hypothetical protein
group_12135	hypothetical protein
group_12136	hypothetical protein
group_12137	hypothetical protein
group_12138	hypothetical protein
group_12139	Small-conductance mechanosensitive channel
pgrR_5	HTH-type transcriptional regulator PgrR
group_12141	hypothetical protein
group_12142	hypothetical protein
group_12143	HTH-type transcriptional regulator DmlR
group_12144	hypothetical protein
group_12145	hypothetical protein
group_12146	hypothetical protein
group_12147	hypothetical protein
group_12148	hypothetical protein
group_12149	hypothetical protein
group_12150	Type IV secretion system protein virB1
group_12151	hypothetical protein
group_12152	hypothetical protein
group_12153	Type IV secretion system protein virB9
group_12154	Type IV secretion system protein virB10
group_12155	hypothetical protein
group_12157	hypothetical protein
group_12183	hypothetical protein
group_12184	hypothetical protein
group_12185	hypothetical protein
group_1226	hypothetical protein
group_12472	hypothetical protein
group_1304	Mannosylglycerate hydrolase
group_13351	hypothetical protein
group_13356	hypothetical protein
group_13369	hypothetical protein
group_13370	hypothetical protein
group_13373	Prophage tail fiber assembly protein TfaE
group_13379	hypothetical protein
group_13391	hypothetical protein
group_13392	hypothetical protein
group_13394	hypothetical protein
group_13395	hypothetical protein
group_13396	hypothetical protein
group_13400	hypothetical protein
group_13401	hypothetical protein
group_13402	hypothetical protein
group_13403	hypothetical protein
group_13404	hypothetical protein
group_13405	hypothetical protein
group_13406	hypothetical protein
group_13407	hypothetical protein
group_13408	Chromosome-partitioning protein Spo0J
group_13409	hypothetical protein
group_13410	hypothetical protein
group_13411	hypothetical protein
group_13412	hypothetical protein
group_13413	hypothetical protein
group_13414	hypothetical protein
group_13415	hypothetical protein
group_13416	hypothetical protein
group_13417	hypothetical protein
group_13418	Antirestriction protein KlcA
group_13419	hypothetical protein
traM	Relaxosome protein TraM
group_13421	hypothetical protein
traY	Relaxosome protein TraY
traA_1	Pilin
group_13424	hypothetical protein
group_13425	hypothetical protein
group_13426	hypothetical protein
group_13427	hypothetical protein
group_13428	hypothetical protein
group_13429	hypothetical protein
group_13430	hypothetical protein
group_13431	hypothetical protein
group_13432	hypothetical protein
group_13433	hypothetical protein
group_13434	hypothetical protein
group_13435	hypothetical protein
group_13436	hypothetical protein
group_13437	hypothetical protein
group_13438	hypothetical protein
group_13439	hypothetical protein
group_13440	hypothetical protein
group_13441	hypothetical protein
group_13442	hypothetical protein
group_13443	hypothetical protein
group_13444	hypothetical protein
group_13445	hypothetical protein
group_13446	hypothetical protein
group_13447	Secretory immunoglobulin A-binding protein EsiB
group_13451	hypothetical protein
group_13471	hypothetical protein
group_13479	hypothetical protein
group_1363	Inner membrane ABC transporter permease protein YcjP
group_1468	hypothetical protein
group_1517	hypothetical protein
group_15205	hypothetical protein
group_15217	hypothetical protein
group_1603	hypothetical protein
group_1611	hypothetical protein
group_16301	tRNA-Ala(tgc)
group_1657	hypothetical protein
group_1716	hypothetical protein
group_1748	hypothetical protein
group_1768	hypothetical protein
group_1821	hypothetical protein
group_1844	hypothetical protein
group_1872	hypothetical protein
group_190	Actin cross-linking toxin VgrG1
group_198	Actin cross-linking toxin VgrG1
group_2153	Hexuronate transporter
group_2185	hypothetical protein
group_2212	hypothetical protein
tnsB_2	Transposon Tn7 transposition protein TnsB
group_2225	hypothetical protein
group_2246	hypothetical protein
group_2277	hypothetical protein
group_2302	hypothetical protein
group_2331	hypothetical protein
group_2342	hypothetical protein
group_2346	Enterobactin exporter EntS
group_244	hypothetical protein
group_2732	hypothetical protein
group_2969	hypothetical protein
group_302	hypothetical protein
group_306	hypothetical protein
araF_2	L-arabinose-binding periplasmic protein
group_3183	hypothetical protein
metC_3	Cystathionine beta-lyase MetC
group_3417	putative HTH-type transcriptional regulator YbdO
group_3452	hypothetical protein
tnsC_2	Transposon Tn7 transposition protein TnsC
group_3724	hypothetical protein
group_3761	hypothetical protein
group_3823	hypothetical protein
group_395	hypothetical protein
group_396	hypothetical protein
group_3966	hypothetical protein
group_4006	hypothetical protein
group_4007	hypothetical protein
group_402	hypothetical protein
group_403	hypothetical protein
group_4030	hypothetical protein
group_4708	hypothetical protein
group_477	hypothetical protein
group_4921	hypothetical protein
group_5	Putative deoxyribonuclease RhsC
group_5427	hypothetical protein
group_5431	hypothetical protein
group_5438	hypothetical protein
group_5440	hypothetical protein
group_5447	hypothetical protein
group_5469	hypothetical protein
group_5476	hypothetical protein
group_5506	hypothetical protein
group_5507	hypothetical protein
group_5509	hypothetical protein
group_5510	hypothetical protein
group_5512	hypothetical protein
group_5525	hypothetical protein
group_5545	hypothetical protein
group_5546	hypothetical protein
group_5549	hypothetical protein
group_555	hypothetical protein
group_5553	Multifunctional conjugation protein TraI
group_5554	Chromosome-partitioning protein Spo0J
mce3R	Transcriptional repressor Mce3R
ohrR_1	Organic hydroperoxide resistance transcriptional regulator
nlhH_1	Carboxylesterase NlhH
group_5584	Lon protease
group_5585	hypothetical protein
group_5586	hypothetical protein
group_5587	hypothetical protein
group_5589	hypothetical protein
group_5604	hypothetical protein
group_5608	hypothetical protein
sppA_2	Putative signal peptide peptidase SppA
group_5623	hypothetical protein
group_5625	hypothetical protein
group_5648	hypothetical protein
group_5650	hypothetical protein
group_5653	Serine recombinase PinR
group_5655	putative fimbrial chaperone YfcS
elfC	putative outer membrane usher protein ElfC
group_5657	Temperature-sensitive hemagglutinin tsh autotransporter
group_5670	hypothetical protein
group_5672	hypothetical protein
group_5683	hypothetical protein
group_5711	hypothetical protein
group_5712	hypothetical protein
group_5716	hypothetical protein
group_5727	Tyrosine recombinase XerC
hisG_2	ATP phosphoribosyltransferase
group_5787	hypothetical protein
group_6371	hypothetical protein
mmcR	Mitomycin biosynthesis 6-O-methyltransferase
group_6444	hypothetical protein
group_6457	hypothetical protein
group_6496	hypothetical protein
group_671	hypothetical protein
group_703	hypothetical protein
group_82	hypothetical protein
clpB_5	hypothetical protein
group_918	Hemolysin transporter protein ShlB
group_9377	hypothetical protein
group_9378	hypothetical protein
group_9379	hypothetical protein
group_9380	hypothetical protein
group_9382	hypothetical protein
group_9383	hypothetical protein
group_9384	hypothetical protein
group_9385	hypothetical protein
group_9386	hypothetical protein
group_9387	hypothetical protein
group_9388	hypothetical protein
group_9389	hypothetical protein
group_9390	hypothetical protein
group_9391	hypothetical protein
group_9392	hypothetical protein
group_9393	hypothetical protein
group_9394	Toxin YkfI
group_9397	hypothetical protein
group_9399	hypothetical protein
group_9400	hypothetical protein
group_9401	hypothetical protein
group_9402	hypothetical protein
group_9403	Prophage integrase IntA
group_9404	hypothetical protein
group_9405	hypothetical protein
group_9452	hypothetical protein
group_9453	hypothetical protein
group_9455	hypothetical protein
group_9456	hypothetical protein
group_9457	hypothetical protein
group_9458	hypothetical protein
group_9459	hypothetical protein
group_9460	hypothetical protein
group_9461	hypothetical protein
group_9462	hypothetical protein
group_9463	hypothetical protein
group_9464	hypothetical protein
group_9465	hypothetical protein
group_9466	hypothetical protein
group_9467	Prophage integrase IntS
group_9468	hypothetical protein
group_9469	hypothetical protein
group_9473	hypothetical protein
group_9475	hypothetical protein
group_9477	hypothetical protein
group_9478	hypothetical protein
group_9479	hypothetical protein
group_9480	hypothetical protein
group_9482	hypothetical protein
group_9483	hypothetical protein
group_9484	hypothetical protein
group_9486	hypothetical protein
group_9491	hypothetical protein
group_9493	hypothetical protein
group_9494	hypothetical protein
group_9495	hypothetical protein
group_9497	hypothetical protein
group_9498	hypothetical protein
group_9499	hypothetical protein
group_9500	hypothetical protein
group_9501	hypothetical protein
group_9502	hypothetical protein
group_9503	hypothetical protein
group_9504	DNA replication and repair protein RecF
group_9505	ATP-dependent DNA helicase PcrA
group_9506	Prophage integrase IntA
group_9512	hypothetical protein
group_9513	hypothetical protein
group_9514	hypothetical protein
group_9517	hypothetical protein
group_9518	hypothetical protein
group_9519	hypothetical protein
group_9527	hypothetical protein
group_9528	hypothetical protein
group_9530	hypothetical protein
group_9531	hypothetical protein
group_9532	hypothetical protein
group_9534	hypothetical protein
group_9537	hypothetical protein
group_9538	hypothetical protein
group_9539	hypothetical protein
group_9540	hypothetical protein
group_9541	hypothetical protein
group_9542	hypothetical protein
group_9543	hypothetical protein
group_9544	hypothetical protein
group_9545	hypothetical protein
group_9546	hypothetical protein
group_9547	hypothetical protein
group_9548	hypothetical protein
group_9549	hypothetical protein
group_9561	Homoserine/homoserine lactone efflux protein
group_9601	hypothetical protein
group_9618	hypothetical protein
group_9682	hypothetical protein
group_9683	hypothetical protein
group_9684	hypothetical protein
group_9685	hypothetical protein
group_9686	hypothetical protein
group_9687	hypothetical protein
group_9688	hypothetical protein
group_9689	hypothetical protein
group_9690	hypothetical protein
group_9691	hypothetical protein
group_9692	hypothetical protein
group_9693	hypothetical protein
group_9694	hypothetical protein
group_9695	hypothetical protein
group_9696	hypothetical protein
group_9697	hypothetical protein
group_9699	hypothetical protein
group_9700	hypothetical protein
group_9701	hypothetical protein
group_9702	hypothetical protein
group_9703	hypothetical protein
group_9704	hypothetical protein
group_9721	hypothetical protein
group_9742	hypothetical protein
group_9743	hypothetical protein
group_9744	putative glycosyltransferase
group_9745	hypothetical protein
group_9746	Tyrosine recombinase XerC
group_9747	hypothetical protein
group_9748	hypothetical protein
group_9749	hypothetical protein
group_9750	hypothetical protein
group_9755	hypothetical protein
group_9763	hypothetical protein
group_9764	hypothetical protein
group_9767	hypothetical protein
group_9871	hypothetical protein
group_9872	hypothetical protein
group_9873	Regulatory protein rop
group_9879	hypothetical protein
group_9880	hypothetical protein
group_9881	hypothetical protein
group_9882	hypothetical protein
group_9883	hypothetical protein
group_9884	hypothetical protein
group_9885	hypothetical protein
group_9886	hypothetical protein
group_9887	hypothetical protein
group_9888	hypothetical protein
group_9889	hypothetical protein
group_9890	hypothetical protein
group_9891	hypothetical protein
group_9892	hypothetical protein
group_9894	hypothetical protein
group_9895	hypothetical protein
group_9896	hypothetical protein
group_9897	hypothetical protein
group_9910	hypothetical protein
group_9912	hypothetical protein
group_9913	hypothetical protein
group_9914	hypothetical protein
group_9915	hypothetical protein
group_9916	hypothetical protein
group_9917	hypothetical protein
group_9918	hypothetical protein
group_9919	hypothetical protein
group_9920	hypothetical protein
group_9921	hypothetical protein
group_9922	hypothetical protein
group_9923	hypothetical protein
group_9924	hypothetical protein
group_9925	hypothetical protein
group_9926	hypothetical protein
group_9927	hypothetical protein
group_9928	hypothetical protein
group_9929	hypothetical protein
group_9930	hypothetical protein
group_9931	hypothetical protein
group_9932	hypothetical protein
group_9933	hypothetical protein
group_9934	hypothetical protein
group_9935	hypothetical protein
group_9936	hypothetical protein
group_9937	Lysozyme RrrD
group_9938	hypothetical protein
group_9940	hypothetical protein
group_9941	hypothetical protein
group_9942	hypothetical protein
group_9943	hypothetical protein
group_9944	hypothetical protein
group_9945	hypothetical protein
group_9946	hypothetical protein
group_9951	hypothetical protein
group_9952	hypothetical protein
group_9953	hypothetical protein
eae_3	Intimin
group_9988	hypothetical protein
group_9989	hypothetical protein
group_9990	hypothetical protein
group_9992	hypothetical protein
group_9997	hypothetical protein
group_9998	hypothetical protein
group_10048	hypothetical protein
group_10067	hypothetical protein
group_10079	hypothetical protein
group_10084	hypothetical protein
group_10089	hypothetical protein
group_10090	hypothetical protein
group_10092	hypothetical protein
group_10093	hypothetical protein
group_10094	hypothetical protein
group_10095	hypothetical protein
pgl_2	6-phosphogluconolactonase
ilvC_2	Ketol-acid reductoisomerase (NADP(+))
pfeA_1	Ferric enterobactin receptor
group_10099	Ferric enterobactin receptor
group_1011	hypothetical protein
group_10115	hypothetical protein
group_10116	hypothetical protein
cmk_2	Cytidylate kinase
group_10119	hypothetical protein
group_10120	putative helicase HelY
group_10121	hypothetical protein
narH_2	Respiratory nitrate reductase 1 beta chain
group_10123	hypothetical protein
group_10124	hypothetical protein
group_10125	hypothetical protein
group_10126	hypothetical protein
group_10127	hypothetical protein
group_10128	hypothetical protein
group_10129	hypothetical protein
group_10131	hypothetical protein
group_10142	hypothetical protein
group_10143	hypothetical protein
group_10144	hypothetical protein
group_10148	hypothetical protein
group_10155	hypothetical protein
group_10156	hypothetical protein
group_10161	hypothetical protein
group_10162	hypothetical protein
group_10163	hypothetical protein
manX_2	PTS system mannose-specific EIIAB component
group_10165	hypothetical protein
group_10166	hypothetical protein
group_10167	hypothetical protein
group_10168	hypothetical protein
group_10169	hypothetical protein
group_10180	hypothetical protein
group_10181	hypothetical protein
group_10182	hypothetical protein
group_10183	hypothetical protein
group_10184	hypothetical protein
group_10185	hypothetical protein
group_10186	hypothetical protein
group_10187	hypothetical protein
group_10188	hypothetical protein
group_10189	hypothetical protein
group_10190	hypothetical protein
group_10191	hypothetical protein
group_10192	hypothetical protein
group_10193	hypothetical protein
group_10249	hypothetical protein
group_10250	Cardiolipin synthase A
group_10251	hypothetical protein
group_10268	hypothetical protein
group_10269	hypothetical protein
group_10270	hypothetical protein
group_10271	hypothetical protein
group_10272	hypothetical protein
group_10273	hypothetical protein
group_10276	hypothetical protein
group_10280	Putative transposon Tn552 DNA-invertase bin3
group_10281	hypothetical protein
group_10282	hypothetical protein
group_10290	hypothetical protein
group_10291	hypothetical protein
group_10292	hypothetical protein
group_10294	hypothetical protein
group_10295	hypothetical protein
group_10296	hypothetical protein
group_10297	hypothetical protein
group_10298	hypothetical protein
group_10300	Adenosine monophosphate-protein transferase VbhT
group_10301	hypothetical protein
group_10302	hypothetical protein
group_10303	hypothetical protein
group_10304	hypothetical protein
group_10305	hypothetical protein
group_10306	hypothetical protein
group_10309	Lipoprotein YfjS
group_10310	hypothetical protein
group_10311	Antirestriction protein KlcA
group_10314	hypothetical protein
group_10315	hypothetical protein
group_10316	hypothetical protein
group_10348	hypothetical protein
group_10349	hypothetical protein
group_10350	hypothetical protein
group_10351	hypothetical protein
group_10352	hypothetical protein
group_10353	tRNA-Arg(ccg)
group_10354	hypothetical protein
group_10355	hypothetical protein
group_10356	hypothetical protein
tuf	Elongation factor Tu
group_10387	hypothetical protein
group_10390	hypothetical protein
fliT_2	Flagellar protein FliT
group_10392	hypothetical protein
group_10393	hypothetical protein
group_10394	hypothetical protein
cbiO_2	Cobalt import ATP-binding protein CbiO
group_10396	hypothetical protein
creC_2	Sensor protein CreC
group_10398	hypothetical protein
group_10399	hypothetical protein
group_10400	hypothetical protein
group_10401	hypothetical protein
group_10402	hypothetical protein
group_10403	DNA replication and repair protein RecF
rep_1	ATP-dependent DNA helicase Rep
group_10405	hypothetical protein
group_10406	hypothetical protein
group_10407	hypothetical protein
group_10408	hypothetical protein
group_10409	hypothetical protein
group_10410	hypothetical protein
group_10411	hypothetical protein
group_10412	mRNA interferase YafO
group_10413	hypothetical protein
group_10420	hypothetical protein
group_10422	hypothetical protein
group_10424	hypothetical protein
group_10426	hypothetical protein
group_10427	hypothetical protein
group_10428	hypothetical protein
group_10429	hypothetical protein
group_10430	hypothetical protein
group_10433	hypothetical protein
group_10434	hypothetical protein
group_10435	hypothetical protein
group_10436	hypothetical protein
group_10437	hypothetical protein
group_10438	Hemolysin expression-modulating protein Hha
group_10439	hypothetical protein
group_10440	hypothetical protein
group_10444	hypothetical protein
group_10445	hypothetical protein
group_10447	hypothetical protein
group_10448	hypothetical protein
nagB_2	Glucosamine-6-phosphate deaminase
group_10450	hypothetical protein
group_10451	hypothetical protein
group_10452	hypothetical protein
group_10454	hypothetical protein
group_10455	hypothetical protein
group_10456	hypothetical protein
group_10457	hypothetical protein
group_10458	hypothetical protein
group_10460	hypothetical protein
group_10461	Methyl-accepting chemotaxis protein III
group_10462	hypothetical protein
group_10463	hypothetical protein
group_10464	hypothetical protein
group_10465	hypothetical protein
group_10466	hypothetical protein
group_10467	hypothetical protein
group_10468	hypothetical protein
group_10469	hypothetical protein
group_10470	hypothetical protein
group_10471	hypothetical protein
group_10472	hypothetical protein
group_10473	hypothetical protein
srp54	Signal recognition particle 54 kDa protein
group_10475	hypothetical protein
group_10476	DNA polymerase III subunit epsilon
repB_1	RepFIB replication protein A
group_10478	hypothetical protein
stkP	Serine/threonine-protein kinase StkP
group_1048	hypothetical protein
group_10480	hypothetical protein
group_10481	hypothetical protein
group_10482	hypothetical protein
group_10483	hypothetical protein
group_10484	hypothetical protein
group_10485	hypothetical protein
group_10486	hypothetical protein
group_10487	hypothetical protein
group_10488	hypothetical protein
group_10489	hypothetical protein
group_10490	hypothetical protein
group_10491	hypothetical protein
group_10492	Antitoxin HigA
group_10493	hypothetical protein
group_10494	hypothetical protein
group_10495	hypothetical protein
group_10496	hypothetical protein
group_10497	hypothetical protein
group_10498	hypothetical protein
group_10499	hypothetical protein
group_10500	hypothetical protein
group_10501	hypothetical protein
group_10502	hypothetical protein
group_10503	hypothetical protein
group_10504	hypothetical protein
group_10505	hypothetical protein
group_10506	hypothetical protein
group_10507	hypothetical protein
group_10508	hypothetical protein
group_10509	hypothetical protein
group_10510	hypothetical protein
group_10511	hypothetical protein
group_10512	Tyrosine recombinase XerC
group_10513	hypothetical protein
group_10514	hypothetical protein
group_10515	hypothetical protein
group_10516	hypothetical protein
group_10517	hypothetical protein
group_10518	hypothetical protein
group_10519	Transcriptional repressor PifC
group_10520	hypothetical protein
group_10521	hypothetical protein
sdh_1	Serine 3-dehydrogenase
group_10523	hypothetical protein
gabD	Succinate-semialdehyde dehydrogenase [NADP(+)] GabD
group_10525	putative signaling protein
mcpQ	Methyl-accepting chemotaxis protein McpQ
aer_1	Aerotaxis receptor
group_10530	Prophage integrase IntA
group_10531	hypothetical protein
group_10532	hypothetical protein
group_10533	Chromosome partition protein Smc
recB_2	RecBCD enzyme subunit RecB
group_10535	hypothetical protein
group_10536	hypothetical protein
group_10537	hypothetical protein
group_10538	hypothetical protein
group_10539	hypothetical protein
group_10540	hypothetical protein
group_10541	GTPase Era
group_10542	hypothetical protein
group_10543	hypothetical protein
group_10544	hypothetical protein
group_10545	Cytoskeleton bundling-enhancing protein CbeA
group_10546	Cytoskeleton-binding toxin CbtA
group_10547	hypothetical protein
group_10548	hypothetical protein
group_10549	hypothetical protein
group_10552	hypothetical protein
group_10553	hypothetical protein
group_10554	hypothetical protein
group_10555	hypothetical protein
group_10556	hypothetical protein
group_10557	hypothetical protein
group_10558	hypothetical protein
group_10559	Putative prophage major tail sheath protein
group_10560	DNA-invertase hin
group_10561	hypothetical protein
group_10562	Prophage tail fiber assembly protein TfaE
group_10563	hypothetical protein
group_10564	hypothetical protein
group_10565	hypothetical protein
group_10566	hypothetical protein
group_10567	hypothetical protein
group_10568	hypothetical protein
group_10569	hypothetical protein
group_10570	hypothetical protein
group_10571	hypothetical protein
group_10572	Lysozyme RrrD
group_10573	hypothetical protein
group_10574	hypothetical protein
group_10575	hypothetical protein
group_10576	hypothetical protein
group_10577	hypothetical protein
group_10578	hypothetical protein
group_10579	hypothetical protein
group_10580	hypothetical protein
group_10581	hypothetical protein
group_10582	hypothetical protein
group_10583	hypothetical protein
group_10584	hypothetical protein
group_10585	hypothetical protein
group_10586	DNA adenine methylase
group_10587	hypothetical protein
group_10588	hypothetical protein
group_10589	hypothetical protein
group_10590	hypothetical protein
group_10591	hypothetical protein
group_10592	hypothetical protein
group_10593	hypothetical protein
group_10594	Tyrosine recombinase XerD
group_10595	hypothetical protein
group_10596	Secreted effector protein PipB2
group_10598	hypothetical protein
group_10599	hypothetical protein
group_10600	hypothetical protein
cdhR_3	HTH-type transcriptional regulator CdhR
group_10602	hypothetical protein
group_10603	hypothetical protein
group_10604	hypothetical protein
group_10605	hypothetical protein
group_10606	hypothetical protein
group_10607	hypothetical protein
group_10608	hypothetical protein
group_10609	hypothetical protein
group_10610	hypothetical protein
group_10611	hypothetical protein
group_10612	hypothetical protein
group_10613	hypothetical protein
group_10614	hypothetical protein
group_10615	DNA-invertase hin
group_10617	hypothetical protein
group_10618	hypothetical protein
group_10619	hypothetical protein
group_10622	hypothetical protein
group_10623	hypothetical protein
group_10624	hypothetical protein
group_10625	hypothetical protein
group_10626	hypothetical protein
group_10627	Putative defective protein IntQ
group_10628	Tyrosine recombinase XerC
group_10629	Hemolysin transporter protein ShlB
group_10632	hypothetical protein
group_10637	ATP-dependent zinc metalloprotease FtsH
group_10638	hypothetical protein
group_10639	hypothetical protein
group_10640	hypothetical protein
group_10641	hypothetical protein
group_10642	hypothetical protein
group_10644	hypothetical protein
group_10645	hypothetical protein
group_10646	hypothetical protein
group_10647	hypothetical protein
group_10648	hypothetical protein
group_10650	hypothetical protein
group_10651	hypothetical protein
group_10653	hypothetical protein
group_10655	hypothetical protein
group_10656	hypothetical protein
group_10657	hypothetical protein
group_10658	hypothetical protein
group_10659	hypothetical protein
group_10660	hypothetical protein
group_1068	hypothetical protein
acuR	Transcriptional regulator AcuR
acuI_1	Acrylyl-CoA reductase AcuI
group_1069	HTH-type transcriptional regulator PgrR
group_10691	hypothetical protein
group_10694	hypothetical protein
group_10697	hypothetical protein
lexA_6	LexA repressor
group_10701	Cellulose synthase operon protein C
iolB_2	5-deoxy-glucuronate isomerase
group_10703	hypothetical protein
sohB_2	putative protease SohB
group_10705	hypothetical protein
group_10706	hypothetical protein
group_10707	hypothetical protein
yadH_2	Inner membrane transport permease YadH
group_10709	hypothetical protein
group_10710	hypothetical protein
yqjA_2	Inner membrane protein YqjA
zntB_2	Zinc transport protein ZntB
group_10713	hypothetical protein
group_10714	hypothetical protein
group_10715	hypothetical protein
group_10716	hypothetical protein
group_10717	hypothetical protein
group_10718	hypothetical protein
group_10719	Antitoxin HigA-1
group_10720	hypothetical protein
group_10721	hypothetical protein
group_10722	Succinate-semialdehyde dehydrogenase [NADP(+)] GabD
group_10723	hypothetical protein
group_10724	hypothetical protein
group_10725	hypothetical protein
group_10726	putative diguanylate cyclase AdrA
group_10727	hypothetical protein
group_10728	hypothetical protein
group_10729	Putative type-1 restriction enzyme specificity protein MG438
group_10730	hypothetical protein
group_10731	hypothetical protein
group_10733	hypothetical protein
group_10800	hypothetical protein
group_10804	hypothetical protein
group_10806	hypothetical protein
metR_2	HTH-type transcriptional regulator MetR
group_10813	hypothetical protein
group_10814	hypothetical protein
group_10818	hypothetical protein
group_10820	hypothetical protein
group_10821	hypothetical protein
group_10823	hypothetical protein
group_10826	hypothetical protein
group_10847	hypothetical protein
group_10866	hypothetical protein
group_10867	hypothetical protein
group_10868	hypothetical protein
group_109	hypothetical protein
group_10927	hypothetical protein
group_10929	hypothetical protein
lldR_3	Putative L-lactate dehydrogenase operon regulatory protein
group_10964	hypothetical protein
group_10965	hypothetical protein
group_10968	hypothetical protein
group_10969	hypothetical protein
group_10970	hypothetical protein
group_10971	hypothetical protein
group_10972	hypothetical protein
group_10973	hypothetical protein
group_10974	Tyrosine recombinase XerD
group_10975	hypothetical protein
group_10976	hypothetical protein
group_10982	hypothetical protein
group_10989	hypothetical protein
group_10990	hypothetical protein
group_10991	hypothetical protein
group_10992	hypothetical protein
group_10994	hypothetical protein
group_10995	hypothetical protein
group_10996	hypothetical protein
group_10997	hypothetical protein
group_10998	hypothetical protein
group_110	hypothetical protein
group_11001	hypothetical protein
group_11002	hypothetical protein
group_11003	hypothetical protein
group_11004	hypothetical protein
group_11005	hypothetical protein
nicB	6-hydroxy-3-succinoylpyridine 3-monooxygenase HspA
group_11007	hypothetical protein
group_11008	hypothetical protein
group_11009	hypothetical protein
group_11010	Endoribonuclease ToxN
group_11011	hypothetical protein
group_11012	hypothetical protein
group_11013	hypothetical protein
group_11014	hypothetical protein
group_11015	hypothetical protein
group_11016	Outer membrane usher protein PapC
group_11017	putative fimbrial chaperone YfcS
group_11018	hypothetical protein
group_11019	hypothetical protein
group_11072	hypothetical protein
group_11073	hypothetical protein
group_11075	Putative antitoxin YfjZ
group_11076	Antirestriction protein KlcA
group_11077	hypothetical protein
group_11078	hypothetical protein
group_11079	RNA polymerase-associated protein RapA
group_11080	hypothetical protein
group_11081	hypothetical protein
group_11082	hypothetical protein
group_11083	hypothetical protein
group_11084	hypothetical protein
der_1	GTPase Der
group_11086	hypothetical protein
group_11087	hypothetical protein
group_11088	hypothetical protein
group_11089	hypothetical protein
group_11090	hypothetical protein
group_11091	hypothetical protein
group_11092	hypothetical protein
group_11093	Bacterial non-heme ferritin
group_11095	hypothetical protein
group_11096	hypothetical protein
group_11103	hypothetical protein
group_11104	hypothetical protein
group_11105	hypothetical protein
group_11106	hypothetical protein
group_11107	hypothetical protein
group_11108	hypothetical protein
group_11109	hypothetical protein
group_11110	hypothetical protein
group_11111	hypothetical protein
group_11112	Prophage integrase IntA
group_11114	hypothetical protein
group_11145	hypothetical protein
group_1120	hypothetical protein
group_11258	hypothetical protein
group_11259	hypothetical protein
group_11264	hypothetical protein
group_11266	hypothetical protein
group_11267	hypothetical protein
group_11268	hypothetical protein
group_11269	hypothetical protein
group_11270	hypothetical protein
group_11271	hypothetical protein
group_11272	hypothetical protein
group_11273	hypothetical protein
group_11274	hypothetical protein
group_11275	hypothetical protein
group_11276	hypothetical protein
group_11277	hypothetical protein
group_11278	hypothetical protein
group_11279	hypothetical protein
group_11280	hypothetical protein
group_11281	hypothetical protein
group_11282	hypothetical protein
group_11284	hypothetical protein
group_11285	hypothetical protein
lptC_2	Lipopolysaccharide export system protein LptC
group_11287	Response regulator inhibitor for tor operon
group_11288	hypothetical protein
group_11289	hypothetical protein
group_11290	hypothetical protein
group_11291	hypothetical protein
group_11292	hypothetical protein
group_11293	Lysozyme RrrD
group_11294	hypothetical protein
group_11295	hypothetical protein
group_11296	hypothetical protein
group_11297	hypothetical protein
group_11298	hypothetical protein
group_11299	hypothetical protein
group_1130	hypothetical protein
group_11300	hypothetical protein
group_11301	hypothetical protein
group_11303	hypothetical protein
group_11304	hypothetical protein
group_11305	hypothetical protein
group_11306	hypothetical protein
group_1131	hypothetical protein
group_11316	hypothetical protein
group_11317	hypothetical protein
group_11318	hypothetical protein
group_11319	hypothetical protein
group_11325	CRISPR system Cascade subunit CasC
group_11326	CRISPR system Cascade subunit CasB
group_11327	CRISPR system Cascade subunit CasA
group_11328	hypothetical protein
group_11330	hypothetical protein
group_11331	hypothetical protein
group_11332	hypothetical protein
group_11333	hypothetical protein
group_11334	hypothetical protein
sinR	HTH-type transcriptional regulator SinR
group_11336	hypothetical protein
group_11337	hypothetical protein
group_11338	hypothetical protein
group_11339	Nucleoid-associated protein YejK
group_11340	hypothetical protein
group_11341	hypothetical protein
group_11342	putative toxin YpjF
group_11343	Cytoskeleton bundling-enhancing protein CbeA
group_11344	hypothetical protein
group_11345	Antirestriction protein KlcA
group_11346	hypothetical protein
group_11347	GTPase Era
group_11348	hypothetical protein
group_11349	hypothetical protein
group_11350	hypothetical protein
group_11351	hypothetical protein
group_11353	hypothetical protein
group_11358	hypothetical protein
group_11359	hypothetical protein
group_11363	hypothetical protein
group_11365	hypothetical protein
group_11372	hypothetical protein
group_11373	hypothetical protein
group_11374	hypothetical protein
group_11375	hypothetical protein
group_11376	hypothetical protein
group_11377	hypothetical protein
group_11378	hypothetical protein
group_11379	hypothetical protein
sspB_2	Stringent starvation protein B
group_11381	PTS system galactitol-specific EIIB component
group_11382	hypothetical protein
group_11383	hypothetical protein
group_11384	hypothetical protein
group_11385	Single-stranded DNA-binding protein
group_11386	hypothetical protein
group_11389	hypothetical protein
group_11390	hypothetical protein
group_11391	hypothetical protein
group_11392	hypothetical protein
group_11395	Tyrosine recombinase XerC
group_11396	hypothetical protein
group_11397	hypothetical protein
group_11398	hypothetical protein
group_11399	hypothetical protein
group_11400	hypothetical protein
group_11401	hypothetical protein
group_11402	hypothetical protein
group_11403	hypothetical protein
group_11404	hypothetical protein
group_11405	hypothetical protein
group_11406	hypothetical protein
group_11407	hypothetical protein
group_11408	hypothetical protein
group_11409	Chromosome partition protein Smc
group_11410	hypothetical protein
group_11411	hypothetical protein
group_11412	hypothetical protein
group_11413	hypothetical protein
group_11414	hypothetical protein
group_11415	hypothetical protein
group_11416	Putative ATP-dependent DNA helicase YjcD
group_11417	DEAD-box ATP-dependent RNA helicase CshA
group_11418	hypothetical protein
group_11419	RNA polymerase-associated protein RapA
rhlE_2	ATP-dependent RNA helicase RhlE
group_11421	hypothetical protein
group_11422	hypothetical protein
group_11423	hypothetical protein
group_11424	hypothetical protein
group_11425	hypothetical protein
group_11426	hypothetical protein
group_11427	hypothetical protein
group_11428	hypothetical protein
group_11429	hypothetical protein
[truncated: 1,298 more rows]
