# Supplementary material for: Pan-genome diversification and recombination in Cronobacter sakazakii, an opportunistic pathogen in neonates, and insights to its xerotolerant lifestyle
Source: BMC Microbiol. 2019 Dec 27;19:306. doi: 10.1186/s12866-019-1664-7 (PMC6935241; doi:10.1186/s12866-019-1664-7)
Supplement: Supplementary file 11 — Additional file 11: Table S8. Functional enrichment of accessory genes calculated by PANTHER [file 12866_2019_1664_MOESM11_ESM.xlsx]

## Sheet: SC1 exclusive genes BP
Sequence Cluster 1
Exclusive genes
Biological Process
Analysis Type:	PANTHER Overrepresentation Test (Released 20190711)
Annotation Version and Release Date:	GO Ontology database Released 2019-07-03
Analyzed List:	1_exc.txt (Escherichia coli)
Reference List:	all.txt (Escherichia coli)
Test Type:	FISHER
Correction:	FDR
GO biological process complete	all.txt - REFLIST (2332)	1_exc.txt (47)	1_exc.txt (expected)	1_exc.txt (over/under)	1_exc.txt (fold Enrichment)	1_exc.txt (raw P-value)	1_exc.txt (FDR)
indolalkylamine biosynthetic process (GO:0046219)	7	5	0.14	+	35.44	1.73e-06	0.00157
indole-containing compound biosynthetic process (GO:0042435)	7	5	0.14	+	35.44	1.73e-06	0.00118
indole-containing compound metabolic process (GO:0042430)	7	5	0.14	+	35.44	1.73e-06	0.000941
tryptophan biosynthetic process (GO:0000162)	7	5	0.14	+	35.44	1.73e-06	0.000784
indolalkylamine metabolic process (GO:0006586)	7	5	0.14	+	35.44	1.73e-06	0.000672
tryptophan metabolic process (GO:0006568)	7	5	0.14	+	35.44	1.73e-06	0.000588
cellular biogenic amine biosynthetic process (GO:0042401)	12	6	0.24	+	24.81	6.66e-07	0.00181
amine biosynthetic process (GO:0009309)	12	6	0.24	+	24.81	6.66e-07	0.000905
amine metabolic process (GO:0009308)	21	6	0.42	+	14.18	9.28e-06	0.0028
cellular biogenic amine metabolic process (GO:0006576)	21	6	0.42	+	14.18	9.28e-06	0.00252
cellular amine metabolic process (GO:0044106)	21	6	0.42	+	14.18	9.28e-06	0.00229

## Sheet: SC4 exclusive genes MF
Sequence Cluster 4
Exclusive genes
Molecular Function
Analysis Type:	PANTHER Overrepresentation Test (Released 20190711)
Annotation Version and Release Date:	GO Ontology database Released 2019-07-03
Analyzed List:	4_exc.txt (Escherichia coli)
Reference List:	all.txt (Escherichia coli)
Test Type:	FISHER
Correction:	FDR
GO molecular function complete	all.txt - REFLIST (2332)	4_exc.txt (34)	4_exc.txt (expected)	4_exc.txt (over/under)	4_exc.txt (fold Enrichment)	4_exc.txt (raw P-value)	4_exc.txt (FDR)
nucleoside-triphosphatase activity (GO:0017111)	92	8	1.34	+	5.96	5.61e-05	0.0558
pyrophosphatase activity (GO:0016462)	120	9	1.75	+	5.14	5.29e-05	0.105
hydrolase activity, acting on acid anhydrides, in phosphorus-containing anhydrides (GO:0016818)	122	9	1.78	+	5.06	5.98e-05	0.0396
hydrolase activity, acting on acid anhydrides (GO:0016817)	122	9	1.78	+	5.06	5.98e-05	0.0297

## Sheet: SC5 exclusive genes BP
Sequence Cluster 5
Exclusive genes
Biological Process
Analysis Type:	PANTHER Overrepresentation Test (Released 20190711)
Annotation Version and Release Date:	GO Ontology database Released 2019-07-03
Analyzed List:	5_exc.txt (Escherichia coli)
Reference List:	all.txt (Escherichia coli)
Test Type:	FISHER
Correction:	FDR
GO biological process complete	all.txt - REFLIST (2332)	5_exc.txt (10)	5_exc.txt (expected)	5_exc.txt (over/under)	5_exc.txt (fold Enrichment)	5_exc.txt (raw P-value)	5_exc.txt (FDR)
biofilm formation (GO:0042710)	34	4	0.15	+	27.44	1.16e-05	0.0157
multi-organism cellular process (GO:0044764)	39	4	0.17	+	23.92	1.91e-05	0.0173
multi-organism process (GO:0051704)	60	5	0.26	+	19.43	3.2e-06	0.00869

## Sheet: Environmental exc. genes BP
Environmental Source
Exclusive genes
Biological Process
Analysis Type:	PANTHER Overrepresentation Test (Released 20190711)
Annotation Version and Release Date:	GO Ontology database Released 2019-07-03
Analyzed List:	environmental_exc.txt (Escherichia coli)
Reference List:	all.txt (Escherichia coli)
Test Type:	FISHER
Correction:	FDR
GO biological process complete	all.txt - REFLIST (2332)	environmental_exc.txt (101)	environmental_exc.txt (expected)	environmental_exc.txt (over/under)	environmental_exc.txt (fold Enrichment)	environmental_exc.txt (raw P-value)	environmental_exc.txt (FDR)
indolalkylamine biosynthetic process (GO:0046219)	7	5	0.3	+	16.49	7.02e-05	0.191
indole-containing compound biosynthetic process (GO:0042435)	7	5	0.3	+	16.49	7.02e-05	0.0953
indole-containing compound metabolic process (GO:0042430)	7	5	0.3	+	16.49	7.02e-05	0.0636
tryptophan biosynthetic process (GO:0000162)	7	5	0.3	+	16.49	7.02e-05	0.0477
indolalkylamine metabolic process (GO:0006586)	7	5	0.3	+	16.49	7.02e-05	0.0381
tryptophan metabolic process (GO:0006568)	7	5	0.3	+	16.49	7.02e-05	0.0318

## Sheet: Human exc. genes CC
Human Source
Exclusive genes
Cellular Component
Analysis Type:	PANTHER Overrepresentation Test (Released 20190711)
Annotation Version and Release Date:	GO Ontology database Released 2019-07-03
Analyzed List:	human_exc.txt (Escherichia coli)
Reference List:	all.txt (Escherichia coli)
Test Type:	FISHER
Correction:	FDR
GO cellular component complete	all.txt - REFLIST (2332)	human_exc.txt (140)	human_exc.txt (expected)	human_exc.txt (over/under)	human_exc.txt (fold Enrichment)	human_exc.txt (raw P-value)	human_exc.txt (FDR)
proton-transporting two-sector ATPase complex (GO:0016469)	9	6	0.54	+	11.1	9.72e-05	0.0224
proton-transporting ATP synthase complex (GO:0045259)	9	6	0.54	+	11.1	9.72e-05	0.0112

## Sheet: Human exc. genes MF
Human Source
Exclusive genes
Molecular Function
Analysis Type:	PANTHER Overrepresentation Test (Released 20190711)
Annotation Version and Release Date:	GO Ontology database Released 2019-07-03
Analyzed List:	human_exc.txt (Escherichia coli)
Reference List:	all.txt (Escherichia coli)
Test Type:	FISHER
Correction:	FDR
GO molecular function complete	all.txt - REFLIST (2332)	human_exc.txt (140)	human_exc.txt (expected)	human_exc.txt (over/under)	human_exc.txt (fold Enrichment)	human_exc.txt (raw P-value)	human_exc.txt (FDR)
proton-transporting ATPase activity, rotational mechanism (GO:0046961)	7	6	0.42	+	14.28	3.66e-05	0.0728
pyrophosphate hydrolysis-driven proton transmembrane transporter activity (GO:0009678)	8	6	0.48	+	12.49	6.11e-05	0.0608
ATPase activity, coupled to transmembrane movement of ions, rotational mechanism (GO:0044769)	8	6	0.48	+	12.49	6.11e-05	0.0405
proton-transporting ATP synthase activity, rotational mechanism (GO:0046933)	8	6	0.48	+	12.49	6.11e-05	0.0304
ATPase-coupled cation transmembrane transporter activity (GO:0019829)	13	7	0.78	+	8.97	6.7e-05	0.0267
