# Supplementary material for: Pan-genome diversification and recombination in Cronobacter sakazakii, an opportunistic pathogen in neonates, and insights to its xerotolerant lifestyle
Source: BMC Microbiol. 2019 Dec 27;19:306. doi: 10.1186/s12866-019-1664-7 (PMC6935241; doi:10.1186/s12866-019-1664-7)
Supplement: Supplementary file 12 — Additional file 12: Table S9. Matrix showing the presence or absence of antibiotic resistance and virulence genes identified by ABRicate [file 12866_2019_1664_MOESM12_ESM.xlsx]

## Sheet: Antimicrobial resistance genes
Strain	NUM_FOUND	_	aac(3)-Ia_1	ant(3'')-Ia_1	aph(3'')-Ib_2	aph(3')-IIa_2	aph(6)-Id_1	blaOXA-160_1	blaTEM-111_1	blaTEM-116_1	fos_2	mdf(A)_1	tet(B)_1
DRR015665	2	.	.	.	.	.	.	.	.	.	99.51	93.43	.
DRR015666	2	.	.	.	.	.	.	.	.	.	99.51	18.33;93.43	.
DRR015698	2	.	.	.	.	.	.	.	.	.	99.02	95.05	.
DRR015699	2	.	.	.	.	.	.	.	.	.	99.02	95.05	.
DRR015811	3	.	.	.	.	.	.	.	.	27.41	99.51	95.05	.
DRR015913	2	.	.	.	.	.	.	.	.	.	99.51	95.05	.
DRR015914	2	.	.	.	.	.	.	.	.	.	99.02	95.05	.
DRR015984	2	.	.	.	.	.	.	.	.	.	100	95.05	.
DRR015985	2	.	.	.	.	.	.	.	.	.	100	95.05	.
SRR1619523	2	.	.	.	.	.	.	.	.	.	99.02	95.38	.
SRR1619524	2	.	.	.	.	.	.	.	.	.	100	95.05	.
SRR1619525	2	.	.	.	.	.	.	.	.	.	98.53	95.38	.
SRR1619526	2	.	.	.	.	.	.	.	.	.	100	95.05	.
SRR1619531	2	.	.	.	.	.	.	.	.	.	100	95.05	.
SRR1619532	2	.	.	.	.	.	.	.	.	.	98.53	95.38	.
SRR1619550	2	.	.	.	.	.	.	.	.	.	98.53	95.38	.
SRR1619551	2	.	.	.	.	.	.	.	.	.	100	95.05	.
SRR1619555	2	.	.	.	.	.	.	.	.	.	100	95.05	.
SRR1619557	2	.	.	.	.	.	.	.	.	.	100	95.05	.
SRR1619558	3	.	.	17.70	.	.	.	.	.	.	100	95.05	.
SRR1619559	2	.	.	.	.	.	.	.	.	.	98.53	95.38	.
SRR1619560	2	.	.	.	.	.	.	.	.	.	100	95.05	.
SRR1619561	2	.	.	.	.	.	.	.	.	.	100	95.05	.
SRR1619562	2	.	.	.	.	.	.	.	.	.	100	95.05	.
SRR1619563	2	.	.	.	.	.	.	.	.	.	100	95.05	.
SRR1619564	2	.	.	.	.	.	.	.	.	.	100	95.05	.
SRR1619568	2	.	.	.	.	.	.	.	.	.	100	95.05	.
SRR1619569	2	.	.	.	.	.	.	.	.	.	100	95.05	.
SRR1619570	2	.	.	.	.	.	.	.	.	.	98.53	95.38	.
SRR1619572	2	.	.	.	.	.	.	.	.	.	98.53	95.38	.
SRR1619573	2	.	.	.	.	.	.	.	.	.	98.53	95.38	.
SRR1619574	2	.	.	.	.	.	.	.	.	.	100	95.05	.
SRR1619575	2	.	.	.	.	.	.	.	.	.	100	95.05	.
SRR1619577	2	.	.	.	.	.	.	.	.	.	100	95.05	.
SRR1619578	2	.	.	.	.	.	.	.	.	.	100	95.05	.
SRR1619579	2	.	.	.	.	.	.	.	.	.	99.02	95.05	.
SRR1619580	2	.	.	.	.	.	.	.	.	.	98.53	95.38	.
SRR1619581	2	.	.	.	.	.	.	.	.	.	98.53	95.38	.
SRR1619582	2	.	.	.	.	.	.	.	.	.	98.53	95.38	.
SRR1619585	2	.	.	.	.	.	.	.	.	.	100	95.05	.
SRR1619586	2	.	.	.	.	.	.	.	.	.	100	95.05	.
SRR1619588	2	.	.	.	.	.	.	.	.	.	98.53	95.38	.
SRR1619590	2	.	.	.	.	.	.	.	.	.	100	95.05	.
SRR1619591	2	.	.	.	.	.	.	.	.	.	100	95.05	.
SRR1619592	2	.	.	.	.	.	.	.	.	.	100	95.05	.
SRR1619593	2	.	.	.	.	.	.	.	.	.	99.02	95.38	.
SRR1619596	2	.	.	.	.	.	.	.	.	.	100	95.05	.
SRR1619600	2	.	.	.	.	.	.	.	.	.	99.51	95.05	.
SRR1619601	2	.	.	.	.	.	.	.	.	.	98.53	95.38	.
SRR1619606	2	.	.	.	.	.	.	.	.	.	100	95.05	.
SRR1619607	3	7.59	.	.	.	.	.	.	.	.	100	95.05	.
SRR1793520	2	.	.	.	.	.	.	.	.	.	100	95.05	.
SRR1793524	2	.	.	.	.	.	.	.	.	.	100	95.05	.
SRR1793525	2	.	.	.	.	.	.	.	.	.	99.51	95.05	.
SRR1793531	2	.	.	.	.	.	.	.	.	.	100	95.05	.
SRR1814236	2	.	.	.	.	.	.	.	.	.	99.02	95.05	.
SRR1849396	2	.	.	.	.	.	.	.	.	.	99.51	95.05	.
SRR5527084	2	.	.	.	.	.	.	.	.	.	99.02	95.05	.
SRR5527085	2	.	.	.	.	.	.	.	.	.	99.02	95.05	.
SRR6284163	5	.	.	.	99.88	.	100.00	.	.	.	99.02	95.05	100.00
SRR6284233	2	.	.	.	.	.	.	.	.	.	99.02	95.05	.
SRR6285260	5	.	.	.	99.88	.	100.00	.	.	.	99.02	95.05	100.00
SRR6285261	5	.	.	.	99.88	.	100.00	.	.	.	99.02	95.05	100.00
SRR6286024	5	.	.	.	99.88	.	100.00	.	.	.	99.02	95.05	100.00
SRR6286112	5	.	.	.	99.88	.	100.00	.	.	.	99.02	95.05	100.00
SRR6286135	2	.	.	.	.	.	.	.	.	.	99.02	95.05	.
SRR6286136	3	100.00	.	.	.	.	.	.	.	.	100	95.05	.
SRR6286531	5	.	.	.	99.88	.	100.00	.	.	.	99.02	95.05	100.00
SRR6321576	2	.	.	.	.	.	.	.	.	.	100	95.05	.
SRR6456909	2	.	.	.	.	.	.	.	.	.	100	95.05	.
SRR6456925	2	.	.	.	.	.	.	.	.	.	99.51	95.05	.
SRR6457018	2	.	.	.	.	.	.	.	.	.	99.51	95.05	.
SRR6457032	2	.	.	.	.	.	.	.	.	.	100	95.05	.
SRR6457049	2	.	.	.	.	.	.	.	.	.	100	95.05	.
SRR6457050	2	.	.	.	.	.	.	.	.	.	100	95.05	.
SRR6457075	2	.	.	.	.	.	.	.	.	.	99.51	95.05	.
SRR6457557	3	7.59	.	.	.	.	.	.	.	.	100	95.05	.
SRR6457618	2	.	.	.	.	.	.	.	.	.	99.02	95.05	.
SRR6457662	2	.	.	.	.	.	.	.	.	.	100	95.05	.
SRR6457667	3	.	.	17.70	.	.	.	.	.	.	100	95.05	.
SRR6457695	2	.	.	.	.	.	.	.	.	.	100	95.05	.
SRR6681049	2	.	.	.	.	.	.	.	.	.	99.02	95.05	.
SRR6681050	2	.	.	.	.	.	.	.	.	.	99.02	95.05	.
SRR7209060	2	.	.	.	.	.	.	.	.	.	100	95.05	.
SRR7209061	2	.	.	.	.	.	.	.	.	.	100	95.05	.
SRR7209062	2	.	.	.	.	.	.	.	.	.	100	94.97	.
SRR7209063	2	.	.	.	.	.	.	.	.	.	99.02	95.05	.
SRR7209064	2	.	.	.	.	.	.	.	.	.	99.02	95.05	.
SRR7209065	2	.	.	.	.	.	.	.	.	.	100	94.97	.
SRR7209066	2	.	.	.	.	.	.	.	.	.	99.02	95.05	.
SRR7209067	2	.	.	.	.	.	.	.	.	.	99.02	95.05	.
SRR7209068	2	.	.	.	.	.	.	.	.	.	99.02	95.05	.
SRR7209069	2	.	.	.	.	.	.	.	.	.	99.02	95.05	.
SRR7209070	2	.	.	.	.	.	.	.	.	.	100	95.05	.
SRR7209071	3	7.59	.	.	.	.	.	.	.	.	100	95.05	.
SRR7209072	2	.	.	.	.	.	.	.	.	.	99.02	95.05	.
SRR7209073	2	.	.	.	.	.	.	.	.	.	99.02	95.05	.
SRR7209074	2	.	.	.	.	.	.	.	.	.	99.02	95.05	.
SRR7209075	2	.	.	.	.	.	.	.	.	.	99.02	95.05	.
SRR7209076	2	.	.	.	.	.	.	.	.	.	99.02	95.05	.
SRR7209077	2	.	.	.	.	.	.	.	.	.	100	95.05	.
SRR7209078	2	.	.	.	.	.	.	.	.	.	99.51	95.05	.
SRR7209079	2	.	.	.	.	.	.	.	.	.	100	95.05	.
SRR7209080	2	.	.	.	.	.	.	.	.	.	100	95.05	.
SRR7209081	2	.	.	.	.	.	.	.	.	.	100	95.05	.
SRR7209082	2	.	.	.	.	.	.	.	.	.	100	95.05	.
SRR7209083	3	7.59	.	.	.	.	.	.	.	.	100	94.97	.
SRR7209084	3	7.59	.	.	.	.	.	.	.	.	100	94.97	.
SRR7235663	2	.	.	.	.	.	.	.	.	.	99.51	95.05	.
SRR7235664	2	.	.	.	.	.	.	.	.	.	99.51	95.05	.
SRR7235665	2	.	.	.	.	.	.	.	.	.	100	95.05	.
SRR7235666	2	.	.	.	.	.	.	.	.	.	100	95.05	.
SRR7235667	3	100.00	.	.	.	.	.	.	.	.	100	95.05	.
SRR7235668	3	7.59	.	.	.	.	.	.	.	.	100	94.97	.
SRR7235669	2	.	.	.	.	.	.	.	.	.	99.02	95.05	.
SRR7235670	2	.	.	.	.	.	.	.	.	.	99.02	95.05	.
SRR7235671	2	.	.	.	.	.	.	.	.	.	99.02	95.05	.
SRR7235672	2	.	.	.	.	.	.	.	.	.	99.02	95.05	.
SRR7235673	2	.	.	.	.	.	.	.	.	.	99.02	95.05	.
SRR7235674	2	.	.	.	.	.	.	.	.	.	100	95.05	.
SRR7235675	2	.	.	.	.	.	.	.	.	.	100	95.05	.
SRR7235676	2	.	.	.	.	.	.	.	.	.	100	95.05	.
SRR7235677	2	.	.	.	.	.	.	.	.	.	99.02	95.05	.
SRR7235678	2	.	.	.	.	.	.	.	.	.	99.02	95.05	.
SRR7235679	2	.	.	.	.	.	.	.	.	.	100	95.05	.
SRR7235680	2	.	.	.	.	.	.	.	.	.	100	95.05	.
SRR7235681	3	7.59	.	.	.	.	.	.	.	.	100	95.05	.
SRR7235682	2	.	.	.	.	.	.	.	.	.	100	95.05	.
SRR7235684	2	.	.	.	.	.	.	.	.	.	100	95.05	.
SRR7235685	2	.	.	.	.	.	.	.	.	.	99.02	95.05	.
SRR7235686	2	.	.	.	.	.	.	.	.	.	100	95.05	.
SRR7235687	2	.	.	.	.	.	.	.	.	.	100	95.05	.
SRR7235688	2	.	.	.	.	.	.	.	.	.	99.51	95.05	.
SRR7235689	2	.	.	.	.	.	.	.	.	.	99.51	95.05	.
SRR7235878	2	.	.	.	.	.	.	.	.	.	99.02	95.05	.
SRR7235879	2	.	.	.	.	.	.	.	.	.	99.02	95.05	.
SRR7235880	2	.	.	.	.	.	.	.	.	.	100	95.05	.
SRR7235881	3	7.59	.	.	.	.	.	.	.	.	100	95.05	.
SRR7235882	3	7.59	.	.	.	.	.	.	.	.	100	94.97	.
SRR7235883	2	.	.	.	.	.	.	.	.	.	99.02	95.05	.
SRR7235884	3	7.59	.	.	.	.	.	.	.	.	100	95.05	.
SRR7235885	2	.	.	.	.	.	.	.	.	.	99.02	95.05	.
SRR7235886	2	.	.	.	.	.	.	.	.	.	100	95.05	.
SRR7235887	2	.	.	.	.	.	.	.	.	.	100	95.05	.
SRR7235888	2	.	.	.	.	.	.	.	.	.	100	95.05	.
SRR7235889	3	100.00	.	.	.	.	.	.	.	.	100	95.05	.
SRR7235890	3	100.00	.	.	.	.	.	.	.	.	100	95.05	.
SRR7235891	2	.	.	.	.	.	.	.	.	.	100	95.05	.
SRR7235893	2	.	.	.	.	.	.	.	.	.	99.02	95.05	.
SRR7235894	2	.	.	.	.	.	.	.	.	.	100	95.05	.
SRR7235895	2	.	.	.	.	.	.	.	.	.	100	95.05	.
SRR7235896	5	7.59	73.60	.	.	.	.	49.88	.	.	100	95.05	.
SRR7235897	2	.	.	.	.	.	.	.	.	.	99.51	95.05	.
SRR7235898	2	.	.	.	.	.	.	.	.	.	100	95.05	.
SRR7235899	2	.	.	.	.	.	.	.	.	.	100	95.05	.
SRR7235900	2	.	.	.	.	.	.	.	.	.	99.02	95.05	.
SRR7235901	2	.	.	.	.	.	.	.	.	.	100	95.05	.
SRR7235902	2	.	.	.	.	.	.	.	.	.	100	95.05	.
SRR7235903	2	.	.	.	.	.	.	.	.	.	100	95.05	.
SRR7235904	2	.	.	.	.	.	.	.	.	.	100	95.05	.
SRR7235905	2	.	.	.	.	.	.	.	.	.	99.02	95.05	.
SRR7235906	2	.	.	.	.	.	.	.	.	.	100	95.05	.
SRR7235907	2	.	.	.	.	.	.	.	.	.	100	95.05	.
SRR7235908	2	.	.	.	.	.	.	.	.	.	99.02	95.05	.
SRR7235909	2	.	.	.	.	.	.	.	.	.	100	95.05	.
SRR7235910	2	.	.	.	.	.	.	.	.	.	99.02	95.05	.
SRR7367477	2	.	.	.	.	.	.	.	.	.	99.02	95.05	.
SRR7367478	2	.	.	.	.	.	.	.	.	.	99.02	95.05	.
SRR7367479	2	.	.	.	.	.	.	.	.	.	99.02	95.05	.
SRR7367480	2	.	.	.	.	.	.	.	.	.	99.02	95.05	.
SRR7367481	2	.	.	.	.	.	.	.	.	.	99.02	95.05	.
SRR7367483	2	.	.	.	.	.	.	.	.	.	99.02	95.05	.
SRR7367484	2	.	.	.	.	.	.	.	.	.	99.51	95.05	.
SRR7367485	2	.	.	.	.	.	.	.	.	.	99.51	95.05	.
SRR7367486	2	.	.	.	.	.	.	.	.	.	99.02	95.05	.
SRR7367487	2	.	.	.	.	.	.	.	.	.	99.02	95.05	.
SRR7367488	2	.	.	.	.	.	.	.	.	.	99.02	95.05	.
SRR7367489	2	.	.	.	.	.	.	.	.	.	99.02	95.05	.
SRR7367490	2	.	.	.	.	.	.	.	.	.	99.02	95.05	.
SRR7367491	2	.	.	.	.	.	.	.	.	.	99.02	95.05	.
SRR7367492	4	.	.	.	.	42.14	.	.	.	95.12	99.02	95.05	.
SRR7367493	2	.	.	.	.	.	.	.	.	.	99.02	95.05	.
SRR7367494	2	.	.	.	.	.	.	.	.	.	99.02	95.05	.
SRR7367495	5	.	.	.	.	100.00	.	.	13.82	72.59	99.02	95.05	.
SRR7367496	2	.	.	.	.	.	.	.	.	.	99.02	95.05	.
SRR7367497	2	.	.	.	.	.	.	.	.	.	99.51	95.05	.
SRR7367498	2	.	.	.	.	.	.	.	.	.	99.51	95.05	.
SRR7367499	2	.	.	.	.	.	.	.	.	.	99.51	95.05	.
SRR7367500	2	.	.	.	.	.	.	.	.	.	99.02	95.05	.
SRR7367501	3	7.59	.	.	.	.	.	.	.	.	100	95.05	.
SRR7367502	3	100.00	.	.	.	.	.	.	.	.	99.51	95.05	.
SRR7367503	2	.	.	.	.	.	.	.	.	.	99.51	95.05	.
SRR7367504	2	.	.	.	.	.	.	.	.	.	99.51	95.05	.
SRR7367505	2	.	.	.	.	.	.	.	.	.	100	95.05	.
SRR7367506	2	.	.	.	.	.	.	.	.	.	99.02	95.05	.
SRR7367507	2	.	.	.	.	.	.	.	.	.	99.02	95.05	.
SRR7367508	2	.	.	.	.	.	.	.	.	.	99.02	95.05	.
SRR7367509	2	.	.	.	.	.	.	.	.	.	99.02	95.05	.
SRR7367510	2	.	.	.	.	.	.	.	.	.	99.02	95.05	.
SRR7367511	2	.	.	.	.	.	.	.	.	.	100	95.05	.
SRR7367512	3	100.00	.	.	.	.	.	.	.	.	100	95.05	.
SRR7367513	3	100.00	.	.	.	.	.	.	.	.	100	95.05	.
SRR7367514	2	.	.	.	.	.	.	.	.	.	100	95.05	.
SRR7367515	2	.	.	.	.	.	.	.	.	.	99.02	95.05	.
SRR7367516	2	.	.	.	.	.	.	.	.	.	99.02	95.05	.
SRR7367517	2	.	.	.	.	.	.	.	.	.	99.02	95.05	.
SRR7367518	2	.	.	.	.	.	.	.	.	.	99.02	95.05	.
SRR7367519	2	.	.	.	.	.	.	.	.	.	99.51	95.05	.
SRR7367520	2	.	.	.	.	.	.	.	.	.	99.02	95.05	.
SRR7367521	2	.	.	.	.	.	.	.	.	.	99.02	95.05	.
SRR7367522	2	.	.	.	.	.	.	.	.	.	99.02	95.05	.
SRR7367523	2	.	.	.	.	.	.	.	.	.	100	95.05	.
SRR7367524	2	.	.	.	.	.	.	.	.	.	99.02	95.05	.
SRR7408226	2	.	.	.	.	.	.	.	.	.	99.02	95.05	.
SRR7408227	2	.	.	.	.	.	.	.	.	.	99.02	95.05	.
SRR7408228	2	.	.	.	.	.	.	.	.	.	99.02	95.05	.
SRR7408229	2	.	.	.	.	.	.	.	.	.	99.02	95.05	.
SRR7408230	2	.	.	.	.	.	.	.	.	.	99.02	95.05	.
SRR7408231	2	.	.	.	.	.	.	.	.	.	99.02	95.05	.
SRR7408232	2	.	.	.	.	.	.	.	.	.	99.02	95.05	.
SRR7408233	2	.	.	.	.	.	.	.	.	.	99.02	95.05	.
SRR7408234	2	.	.	.	.	.	.	.	.	.	99.02	95.05	.
SRR7408235	2	.	.	.	.	.	.	.	.	.	99.02	95.05	.
SRR7408236	2	.	.	.	.	.	.	.	.	.	99.02	95.05	.
SRR7408237	2	.	.	.	.	.	.	.	.	.	99.02	95.05	.
SRR7408238	2	.	.	.	.	.	.	.	.	.	99.02	95.05	.
SRR7408239	2	.	.	.	.	.	.	.	.	.	99.02	95.05	.
SRR7408240	2	.	.	.	.	.	.	.	.	.	99.02	95.05	.
SRR7408241	2	.	.	.	.	.	.	.	.	.	99.02	95.05	.
SRR7419949	2	.	.	.	.	.	.	.	.	.	99.02	95.05	.
SRR7419950	2	.	.	.	.	.	.	.	.	.	100	95.05	.
SRR7419952	2	.	.	.	.	.	.	.	.	.	99.02	95.05	.
SRR7419953	2	.	.	.	.	.	.	.	.	.	99.02	95.05;43.23	.
SRR7419955	2	.	.	.	.	.	.	.	.	.	99.02	95.05	.
SRR7419956	2	.	.	.	.	.	.	.	.	.	99.02	95.05	.
SRR7419957	2	.	.	.	.	.	.	.	.	.	99.51	95.05	.
SRR7419958	2	.	.	.	.	.	.	.	.	.	99.02	95.05	.
SRR7419959	2	.	.	.	.	.	.	.	.	.	99.02	95.05	.
SRR7419960	2	.	.	.	.	.	.	.	.	.	99.51	95.05	.
SRR7419961	2	.	.	.	.	.	.	.	.	.	99.51	95.05	.
SRR7419963	2	.	.	.	.	.	.	.	.	.	99.51	95.05	.
SRR7419964	2	.	.	.	.	.	.	.	.	.	99.02	95.05	.
SRR7419965	2	.	.	.	.	.	.	.	.	.	99.02	95.05	.
SRR7419966	2	.	.	.	.	.	.	.	.	.	100	95.05	.
SRR7419967	2	.	.	.	.	.	.	.	.	.	100	95.05	.
SRR7439186	2	.	.	.	.	.	.	.	.	.	100	95.05	.
SRR7439187	2	.	.	.	.	.	.	.	.	.	100	95.05	.
SRR7439188	2	.	.	.	.	.	.	.	.	.	99.51	95.05	.
SRR7439189	2	.	.	.	.	.	.	.	.	.	99.02	95.38	.
SRR7439190	2	.	.	.	.	.	.	.	.	.	100	95.05	.
SRR7439191	2	.	.	.	.	.	.	.	.	.	100	95.05	.
SRR7439192	2	.	.	.	.	.	.	.	.	.	99.02	95.05	.
SRR7439193	2	.	.	.	.	.	.	.	.	.	93.38	95.38	.
SRR7439194	2	.	.	.	.	.	.	.	.	.	99.02	95.05	.
SRR7439195	2	.	.	.	.	.	.	.	.	.	99.02	95.05	.
SRR7439196	2	.	.	.	.	.	.	.	.	.	99.02	95.05	.
SRR7439197	2	.	.	.	.	.	.	.	.	.	99.02	95.05	.
SRR7439198	2	.	.	.	.	.	.	.	.	.	99.02	95.05	.
SRR7439199	3	100.00	.	.	.	.	.	.	.	.	100	95.05	.
SRR7439200	2	.	.	.	.	.	.	.	.	.	100	95.05	.
SRR7439202	2	.	.	.	.	.	.	.	.	.	100	95.05	.
SRR7439203	3	100.00	.	.	.	.	.	.	.	.	100	95.05	.
SRR7439204	2	.	.	.	.	.	.	.	.	.	99.02	95.05	.
SRR7439205	2	.	.	.	.	.	.	.	.	.	99.02	95.05	.
SRR7439206	4	.	.	.	.	52.20	.	.	.	89.90	100	95.05	.
SRR7439207	2	.	.	.	.	.	.	.	.	.	100	95.05	.
SRR7439208	3	100.00	.	.	.	.	.	.	.	.	99.51	95.05	.
SRR7439209	2	.	.	.	.	.	.	.	.	.	99.51	95.05	.
SRR7439210	2	.	.	.	.	.	.	.	.	.	100	95.05	.
SRR7439211	2	.	.	.	.	.	.	.	.	.	100	95.05	.
SRR7439212	2	.	.	.	.	.	.	.	.	.	99.51	95.05	.
SRR7439213	2	.	.	.	.	.	.	.	.	.	99.02	95.05	.
SRR7439214	3	100.00	.	.	.	.	.	.	.	.	99.51	95.05	.
SRR7439215	3	100.00	.	.	.	.	.	.	.	.	99.51	95.05	.
SRR7439216	2	.	.	.	.	.	.	.	.	.	100	95.05	.
SRR7439217	2	.	.	.	.	.	.	.	.	.	100	95.05	.
SRR7439219	2	.	.	.	.	.	.	.	.	.	99.02	95.05	.
SRR7439220	2	.	.	.	.	.	.	.	.	.	100	95.05	.
SRR7439221	2	.	.	.	.	.	.	.	.	.	99.02	95.05	.
SRR7439222	2	.	.	.	.	.	.	.	.	.	99.02	95.05	.
SRR7450395	2	.	.	.	.	.	.	.	.	.	99.02	95.05	.
SRR7450396	2	.	.	.	.	.	.	.	.	.	99.02	95.05	.
SRR7450397	2	.	.	.	.	.	.	.	.	.	99.02	95.05	.
SRR7450398	2	.	.	.	.	.	.	.	.	.	99.02	95.05	.
SRR7450399	2	.	.	.	.	.	.	.	.	.	99.02	95.05	.

## Sheet: Virulence factors
Strain	NUM_FOUND	acrA	acrB	actA	adsA	algA	astA	cap8D	cap8L	cap8P	cheA	cheD	cheW	cheY	clfA	clpC	clpV/tssH	clpV1	csgF	csgG	dotU/tssL	ebp	entA	entB	entC	entE	entF	espX4	essC	fepA	fepB	fepC	fepD	fepG	fha1	fimD	flgB	flgE	flgG	flgH	flhA	flhB	fliA	fliC	fliG	fliI	fliM	fliN	fliP
DRR015665	40	94.81	99.90;97.87	.	.	.	.	.	.	.	56.06;18.93	.	90.96	99.49	.	.	.	.	86.09	87.05	.	.	98.73	97.44	66.84	96.95	.	.	.	94.8	90.80	98.24	82.24	87.61	.	.	97.58	24.68;33.10	98.32	88.45	.	.	.	18.32;26.40	99.19	94.07	99.40	63.31	99.71
DRR015666	41	94.81	99.90;97.87	.	.	.	.	.	.	.	56.06;18.93	.	90.96	99.49	.	.	.	.	86.09	87.05	.	.	98.73	97.44	66.84	96.95	.	.	.	94.8	90.80	98.24	82.24	87.61	.	.	97.58	33.10;24.68	98.32	88.45	.	.	.	18.32;26.40	99.19	94.07	99.40	63.31	99.71
DRR015698	35	94.89	99.87	.	.	.	.	.	.	.	56.06;18.93	.	90.96	99.49	.	.	.	.	.	.	.	.	98.6	98.83	.	96.46	.	.	.	94.8	93.54	89.94	82.54	92.25	.	.	97.58	22.54;31.83	98.32	88.45	99.42	.	94.19	18.32;26.85	99.19	94.07	99.60	63.31	99.27
DRR015699	36	94.89	99.87	.	.	.	.	.	.	.	56.06;18.93	.	90.96	99.49	.	.	.	.	.	.	.	.	98.6	98.83	.	96.46	.	.	.	94.8	93.54	89.94	82.54	92.25	.	.	97.58	22.54;31.83	98.32	88.45	99.42	.	94.19	18.32;26.85	99.19	94.07	99.60	63.31	99.27
DRR015811	41	94.81	99.94	.	.	.	.	.	.	.	55.96	.	90.96	98.97	.	.	.	.	86.09	86.45	.	.	98.98	97.44	66.84	96.95	.	.	.	94.8	91.46	91.82	83.93	92.04	.	.	97.58	32.38	98.32	88.45	.	.	94.19	26.85;18.32	99.19	92.64	99.40	63.31	99.27
DRR015913	43	94.81;94.81	7.72;99.94;99.94	.	.	.	.	.	.	.	55.96	.	90.96	98.97	.	.	98.72	.	86.09	87.05	.	.	98.85	97.79	66.84	96.89	6.57;5.36	5.69	.	94.8	.	91.82	83.93	87.51	.	.	97.58	32.38	98.32	88.45	.	.	94.19	18.32;26.85	99.19	92.64	99.40	63.31	99.27
DRR015914	38	17.00;94.89	99.87	.	.	.	.	.	.	.	56.06;18.93	.	90.96	99.49	.	.	.	.	.	.	.	.	98.6	98.83	.	96.46	11.51	.	.	94.8	93.54	89.94	82.54	92.25	.	.	97.58	31.83;22.54	98.32	88.45	99.42	.	94.19	18.32;26.85	99.19	94.07	99.60	63.31	99.27
DRR015984	40	94.81	99.94	.	.	.	.	.	.	.	56.06;18.93	.	90.96	99.49	.	.	.	.	.	.	.	.	99.11	97.55	66.75	96.89	.	.	.	94.8	94.04	91.7	91.96	91.54	.	.	97.58	32.62	98.32	88.45	.	.	94.19	18.32;26.85	99.40	92.64	99.40	63.31	99.13
DRR015985	40	94.81	99.94	.	.	.	.	.	.	.	56.06;18.93	10.87	90.96	99.49	.	.	97.29	.	.	.	.	.	99.11	96.5	66.92	97.14	.	.	.	94.8	94.04	91.7	83.93	87.21	.	.	97.58	31.11	98.32	.	.	.	94.19	18.32;26.85	99.40	92.64	99.40	63.31	99.71
SRR1619523	39	94.89	99.97	.	.	.	.	.	.	.	18.93;56.06	.	90.96	99.49	.	.	97.51	.	.	.	.	.	98.73	98.14	.	97.45	.	.	.	94.8	91.15	90.19	85.62	92.15	.	.	97.58	22.38	98.32	88.45	.	.	94.19	26.85;18.32	99.19	92.87	99.60	63.31	99.27
SRR1619524	42	94.81	99.94	.	.	.	.	.	.	.	18.93;56.06	.	90.96	99.49	.	.	96.95	.	.	.	.	.	99.11	97.44	66.92	96.83	.	.	.	94.89	94.04	91.7	83.63	87.21	.	.	97.58	32.38	98.32	88.45	.	.	94.19	26.85;18.32	99.19	92.64	99.40	63.31	99.13
SRR1619525	36	94.89	99.87	.	.	.	.	.	.	.	18.93;56.06	11.23	90.96	99.49	.	.	.	.	.	.	.	.	98.98	98.6	.	97.39	.	.	.	94.8	91.15	89.56	85.62	92.15	.	.	97.58	22.38	98.32	88.45	.	.	94.19	26.85;18.32	99.19	92.87	99.60	63.31	99.27
SRR1619526	43	94.81	99.94	.	.	.	.	.	.	.	56.06;18.93	.	90.96	99.49	.	.	96.95	.	.	.	.	.	99.11	97.44	66.92	96.83	.	.	.	94.89	94.04	91.7	83.63	87.21	.	.	97.58	32.38	98.32	88.45	.	.	94.19	18.32;26.85	99.19	92.64	99.40	63.31	99.13
SRR1619531	42	94.81	99.94	.	.	.	.	.	.	35.17	56.06;18.93	.	90.96	99.49	.	.	96.95	.	.	.	.	.	99.11	97.44	66.92	96.83	.	.	.	94.89	94.04	91.7	83.63	87.21	.	.	97.58	32.38	98.32	88.45	.	.	94.19	18.32;26.85	99.19	92.64	99.40	63.31	99.13
SRR1619532	36	94.89	99.87	.	.	.	.	.	.	.	18.93;56.06	11.23	90.96	99.49	.	.	.	.	.	.	.	.	98.98	98.6	.	97.39	.	.	.	94.8	91.15	89.56	85.62	92.15	.	.	97.58	22.38	98.32	88.45	.	.	94.19	26.85;18.32	99.19	92.87	99.60	63.31	99.27
SRR1619550	35	94.89	99.87	.	.	.	.	.	.	.	56.06;18.93	11.23	90.96	99.49	.	.	.	.	.	.	.	.	98.98	98.6	.	97.39	.	.	.	94.8	91.15	89.56	85.62	92.15	.	.	97.58	22.38	98.32	88.45	.	.	94.19	18.32;26.85	99.19	92.87	99.60	63.31	99.27
SRR1619551	41	94.81	99.94	.	.	.	.	.	.	.	56.06;18.93	.	90.96	99.49	.	.	96.95	.	.	.	.	.	99.11	97.44	66.92	96.83	.	.	.	94.89	94.04	91.7	83.63	87.21	.	.	97.58	32.38	98.32	88.45	.	.	94.19	18.32;26.85	99.19	92.64	99.40	63.31	99.13
SRR1619555	40	94.81	99.94	.	.	.	.	.	.	.	56.06	.	90.96	99.49	.	.	.	.	.	.	.	.	99.11	96.5	66.92	96.77	.	.	.	94.8	94.04	91.7	83.93	87.21	.	.	97.58	32.62	98.32	88.45	.	.	94.19	18.59	99.40	92.64	99.40	63.31	99.13
SRR1619557	42	94.81	99.94	.	.	8.71	.	.	.	.	18.93;56.06	.	90.96	99.49	.	.	96.95	.	.	.	.	.	99.11	97.44	66.92	96.83	.	.	.	94.89	94.04	91.7	83.63	87.21	.	.	97.58	32.38	98.32	88.45	.	.	94.19	26.85;18.32	99.19	92.64	99.40	63.31	99.13
SRR1619558	40	94.81	99.94	.	.	.	.	.	.	.	56.06;18.93	.	90.96	99.49	.	.	33.07	.	.	.	.	.	98.98	97.2	33.92	96.77	.	.	.	94.8	94.04	91.95	90.08	91.74	.	.	97.58	32.38	98.32	88.45	.	.	94.19	18.32;26.40	99.40	92.64	99.40	63.31	99.13
SRR1619559	36	94.89	99.87	.	.	.	.	.	.	.	56.06;18.93	11.23	90.96	99.49	.	.	.	.	.	.	.	.	98.98	98.6	.	97.39	.	.	.	94.8	91.15	89.56	85.62	92.15	.	.	97.58	22.38	98.32	88.45	.	.	94.19	18.32;26.85	99.19	92.87	99.60	63.31	99.27
SRR1619560	41	94.81	99.94	.	.	.	.	.	.	.	56.06;18.93	.	90.96	99.49	.	.	96.95	.	.	.	.	.	99.11	97.44	66.92	96.83	.	.	.	94.89	94.04	91.7	83.63	87.21	.	.	97.58	32.38	98.32	88.45	.	.	94.19	18.32;26.85	99.19	92.64	99.40	63.31	99.13
SRR1619561	46	94.89	99.90	.	.	.	.	.	.	.	56.16	48.15;10.93	.	99.23	5.10	.	98.49	.	86.57	87.05	.	35.32	99.11	97.79	67.00	96.77	.	.	12.88;10.59	94.89	90.70	90.57	83.23	87.61	.	.	97.58	32.38	98.32	88.45	.	.	94.19	18.32;26.40	99.19	92.64	99.60	62.59	99.27
SRR1619562	41	94.81	99.94	.	.	.	.	.	.	.	18.93;56.06	.	90.96	99.49	.	.	96.95	.	.	.	.	.	99.11	97.44	66.92	96.83	.	.	.	94.89	94.04	91.7	83.63	87.21	.	.	97.58	32.38	98.32	88.45	.	.	94.19	26.85;18.32	99.19	92.64	99.40	63.31	99.13
SRR1619563	41	94.81	99.94	.	.	.	.	.	.	.	56.06;18.93	.	90.96	99.49	.	.	96.95	.	.	.	.	.	99.11	97.44	66.92	96.83	.	.	.	94.89	94.04	91.7	83.63	87.21	.	.	97.58	32.38	98.32	88.45	.	.	94.19	18.32;26.85	99.19	92.64	99.40	63.31	99.13
SRR1619564	41	94.81	99.94	.	.	.	.	.	.	.	56.06;18.93	.	90.96	99.49	.	.	96.95	.	.	.	.	.	99.11	97.44	66.92	96.83	.	.	.	94.89	94.04	91.7	83.63	87.21	.	.	97.58	32.38	98.32	88.45	.	.	94.19	18.32;26.85	99.19	92.64	99.40	63.31	99.13
SRR1619568	46	94.81	99.94	.	.	.	.	.	.	.	18.93;56.06	11.77	90.96	99.49	.	.	96.95	.	.	.	.	.	99.11	97.44	66.92	96.83	.	.	.	94.89	94.04	91.7	83.63	87.21	.	24.49;17.83	97.58	32.38	98.32	88.45	.	.	94.19	26.85;18.32	99.19	92.64	99.40	63.31	99.13
SRR1619569	44	94.81	99.94	.	.	.	.	.	.	.	18.93;56.06	.	90.96	99.49	.	.	66.78	.	.	.	.	.	99.11	97.44	66.92	96.83	.	.	.	94.89	94.04	91.7	83.63	87.21	.	.	97.58	32.38	98.32	88.45	.	.	94.19	26.85;18.32	99.19	92.64	99.40	63.31	99.13
SRR1619570	35	94.89	99.87	.	.	.	.	.	.	.	56.06;18.93	11.23	90.96	99.49	.	.	.	.	.	.	.	.	98.98	98.6	.	97.39	.	.	.	94.8	91.15	89.56	85.62	92.15	.	.	97.58	22.38	98.32	88.45	.	.	94.19	18.32;26.85	99.19	92.87	99.60	63.31	99.27
SRR1619572	35	94.89	99.87	.	.	.	.	.	.	.	18.93;56.06	11.23	90.96	99.49	.	.	.	.	.	.	.	.	98.98	98.6	.	97.39	.	.	.	94.8	91.15	89.56	85.62	92.15	.	.	97.58	22.38	98.32	88.45	.	.	94.19	26.85;18.32	99.19	92.87	99.60	63.31	99.27
SRR1619573	35	94.89	99.87	.	.	.	.	.	.	.	18.93;56.06	11.23	90.96	99.49	.	.	.	.	.	.	.	.	98.98	98.6	.	97.39	.	.	.	94.8	91.15	89.56	85.62	92.15	.	.	97.58	22.38	98.32	88.45	.	.	94.19	26.85;18.32	99.19	92.87	99.60	63.31	99.27
SRR1619574	41	94.81	99.94	.	.	.	.	.	.	.	56.06;18.93	.	90.96	99.49	.	.	96.95	.	.	.	.	.	99.11	97.44	66.92	96.83	.	.	.	94.89	94.04	91.7	83.63	87.21	.	.	97.58	32.38	98.32	88.45	.	.	94.19	18.32;26.85	99.19	92.64	99.40	63.31	99.13
SRR1619575	41	94.81	99.94	.	.	.	.	.	.	.	56.06;18.93	.	90.96	99.49	.	.	96.95	.	.	.	.	.	99.11	97.44	66.92	96.83	.	.	.	94.89	94.04	91.7	83.63	87.21	.	.	97.58	32.38	98.32	88.45	.	.	94.19	18.32;26.85	99.19	92.64	99.40	63.31	99.13
SRR1619577	40	94.81	99.94	.	.	.	.	.	.	.	56.06	.	90.96	99.49	.	.	55.25	.	.	.	.	.	99.11	96.5	66.92	96.77	.	.	.	94.8	94.04	91.7	83.93	87.21	.	.	97.58	32.62	98.32	88.45	.	.	94.19	18.59	99.19	92.64	99.40	63.31	99.13
SRR1619578	41	94.81	99.94	.	.	.	.	.	.	.	56.06	.	90.96	99.49	.	.	55.25	.	.	.	.	.	99.11	96.5	66.92	96.77	.	.	.	94.8	94.04	91.7	83.93	87.21	.	.	97.58	32.62	98.32	88.45	.	.	94.19	18.59	99.19	92.64	99.40	63.31	99.13
SRR1619579	37	94.81	99.94	.	.	.	.	.	.	.	56.06	.	90.96	99.49	.	.	.	.	.	.	.	.	99.11	96.5	66.75	97.14	.	.	.	94.8	94.04	91.7	83.93	87.21	.	.	97.58	31.11	98.32	88.45	.	.	94.19	26.85;18.59	99.19	92.87	99.40	63.31	99.13
SRR1619580	35	94.89	99.87	.	.	.	.	.	.	.	56.06;18.93	11.23	90.96	99.49	.	.	.	.	.	.	.	.	98.98	98.6	.	97.39	.	.	.	94.8	91.15	89.56	85.62	92.15	.	.	97.58	22.38	98.32	88.45	.	.	94.19	18.32;26.85	99.19	92.87	99.60	63.31	99.27
SRR1619581	36	94.89	99.87	.	.	.	.	.	.	.	56.06;18.93	11.23	90.96	99.49	.	.	.	.	.	.	.	.	98.98	98.6	.	97.39	.	.	.	94.8	91.15	89.56	85.62	92.15	.	.	97.58	22.38	98.32	88.45	.	.	94.19	18.32;26.85	99.19	92.87	99.60	63.31	99.27
SRR1619582	36	94.89	99.87	.	.	.	.	.	.	.	18.93;56.06	11.23	90.96	99.49	.	.	.	.	.	.	.	.	98.98	98.6	.	97.39	.	.	.	94.8	91.15	89.56	85.62	92.15	.	.	97.58	22.38	98.32	88.45	.	.	94.19	26.85;18.32	99.19	92.87	99.60	63.31	99.27
SRR1619585	42	94.81	99.94	.	.	.	.	.	.	.	56.06;18.93	.	90.96	99.49	.	.	96.95	.	.	.	.	.	99.11	97.44	66.92	96.83	.	.	.	94.89	94.04	91.7	83.63	87.21	.	.	97.58	32.38	98.32	88.45	.	.	94.19	18.32;26.85	99.19	92.64	99.40	63.31	99.13
SRR1619586	45	94.89	99.90	.	16.56	.	.	21.16	32.01	.	56.16	48.15;10.93	.	99.23	.	14.01	98.49	.	86.57	87.05	.	.	99.11	97.79	67.00	96.77	.	.	.	94.89	90.70	90.57	83.23	87.61	.	.	97.58	32.38	98.32	88.45	.	.	94.19	18.32;26.40	99.19	92.64	99.60	62.59	99.27
SRR1619588	35	94.89	99.87	.	.	.	.	.	.	.	56.06;18.93	11.23	90.96	99.49	.	.	.	.	.	.	.	.	98.98	98.6	.	97.39	.	.	.	94.8	91.15	89.56	85.62	92.15	.	.	97.58	22.38	98.32	88.45	.	.	94.19	18.32;26.85	99.19	92.87	99.60	63.31	99.27
SRR1619590	41	94.81	99.94	.	.	.	.	.	.	.	56.06;18.93	.	90.96	99.49	.	.	96.95	.	.	.	.	.	99.11	97.44	66.92	96.83	.	.	.	94.89	94.04	91.7	83.63	87.21	.	.	97.58	32.38	98.32	88.45	.	.	94.19	18.32;26.85	99.19	92.64	99.40	63.31	99.13
SRR1619591	41	94.81	99.94	.	.	.	.	.	.	.	18.93;56.06	.	90.96	99.49	.	.	96.95	.	.	.	.	.	99.11	97.44	66.92	96.83	.	.	.	94.89	94.04	91.7	83.63	87.21	.	.	97.58	32.38	98.32	88.45	.	.	94.19	26.85;18.32	99.19	92.64	99.40	63.31	99.13
SRR1619592	41	94.81	99.94	.	.	.	.	.	.	.	56.06;18.93	.	90.96	99.49	.	.	96.95	.	.	.	.	.	99.11	97.44	66.92	96.83	.	.	.	94.89	94.04	91.7	83.63	87.21	.	.	97.58	32.38	98.32	88.45	.	.	94.19	18.32;26.85	99.19	92.64	99.40	63.31	99.13
SRR1619593	38	94.89	99.97	.	.	.	.	.	.	.	56.06;18.93	.	90.96	99.49	.	.	97.51	.	.	.	.	.	98.73	98.14	.	97.45	.	.	.	94.8	91.15	90.19	85.62	92.15	.	.	97.58	22.38	98.32	88.45	.	.	94.19	18.32;26.85	99.19	92.87	99.60	63.31	99.27
SRR1619596	41	94.81	99.94	.	.	.	.	.	.	.	18.93;56.06	.	90.96	99.49	.	.	96.95	.	.	.	.	.	99.11	97.44	66.92	96.83	.	.	.	94.89	94.04	91.7	83.63	87.21	.	.	97.58	32.38	98.32	88.45	.	.	94.19	26.85;18.32	99.19	92.64	99.40	63.31	99.13
SRR1619600	43	94.81	99.94	.	.	.	.	.	.	.	56.06;18.93	10.87	90.96	99.49	.	.	.	.	.	.	.	.	99.11	96.5	66.75	97.08	.	.	.	94.8	94.04	91.7	83.63	91.74	.	.	97.58	31.11	98.32	.	.	.	94.19	18.32;26.40	99.40	92.64	99.40	63.31	99.13
SRR1619601	36	94.89	99.87	.	.	.	.	.	.	.	56.06;18.93	11.23	90.96	99.49	.	.	.	.	.	.	.	.	98.98	98.6	.	97.39	.	.	.	94.8	91.15	89.56	85.62	92.15	.	.	97.58	22.38	98.32	88.45	.	.	94.19	18.32;26.85	99.19	92.87	99.60	63.31	99.27
SRR1619606	41	94.81	99.94	.	.	.	.	.	.	.	56.06	.	90.96	99.49	.	.	55.25	.	.	.	.	.	99.11	96.5	66.92	96.77	.	.	.	94.8	94.04	91.7	83.93	87.21	.	.	97.58	32.62	98.32	88.45	.	.	94.19	18.59	99.19	92.64	99.40	63.31	99.13
SRR1619607	37	94.81	99.94;13.92	.	.	.	.	.	.	.	56.06	.	90.96	99.49	.	.	.	.	.	.	.	.	99.11	96.5	66.75	96.95	.	.	.	98.97	94.04	91.7	91.96	87.21	.	.	97.58	.	98.32	.	.	.	94.19	18.32;26.40	99.40	92.64	99.40	63.31	99.13
SRR1793520	42	94.81	99.94	.	.	.	.	.	.	.	18.93;56.06	.	90.96	99.49	.	.	96.95	.	.	.	.	.	99.11	97.44	66.92	96.83	.	.	.	94.89	94.04	91.7	83.63	87.21	.	.	97.58	32.38	98.32	88.45	.	.	94.19	26.85;18.32	99.19	92.64	99.40	63.31	99.13
SRR1793524	41	94.81	99.94	.	.	.	.	.	.	.	56.06;18.93	.	90.96	99.49	.	.	96.95	.	.	.	.	.	99.11	97.44	66.92	96.83	.	.	.	94.89	94.04	91.7	83.63	87.21	.	.	97.58	32.38	98.32	88.45	.	.	94.19	18.32;26.85	99.19	92.64	99.40	63.31	99.13
SRR1793525	40	94.81	99.94	.	.	.	.	.	.	.	18.93;56.06	10.87	90.96	99.49	.	.	.	.	.	.	.	.	99.11	96.5	66.75	97.08	.	.	.	94.8	94.04	91.7	83.63	91.74	.	.	97.58	31.11	98.32	.	.	.	94.19	26.85;18.32	99.40	92.64	99.40	63.31	99.13
SRR1793531	43	94.81	99.94	.	.	.	.	.	.	.	56.06;18.93	.	90.96	99.49	.	.	18.49	.	.	.	.	.	99.11	97.44	66.92	96.83	.	.	.	94.89	94.04	91.7	83.63	87.21	.	.	97.58	32.38	98.32	88.45	.	.	94.19	18.32;26.85	99.19	92.64	99.40	63.31	99.13
SRR1814236	38	94.81	99.94	.	.	.	.	.	.	.	56.06	.	90.96	99.49	.	.	.	.	.	.	.	.	99.11	96.5	66.75	97.14	.	.	.	94.8	94.04	91.7	83.93	87.21	.	.	97.58	31.11	98.32	88.45	.	.	94.19	18.32;26.85	99.19	92.87	99.40	63.31	99.13
SRR1849396	41	94.81	99.94	.	.	.	.	.	.	.	18.93;56.06	10.87	90.96	99.49	.	.	.	.	.	.	.	.	99.11	96.5	66.75	97.08	59.07	.	.	94.8	94.04	91.7	83.63	91.74	.	.	97.58	31.11	98.32	.	.	.	94.19	26.85;18.32	99.40	92.64	99.40	63.31	99.13
SRR5527084	36	94.81	99.94	.	.	.	.	.	.	.	56.06	.	90.96	99.49	.	.	.	.	.	.	.	.	99.11	96.5	66.75	97.14	.	.	.	94.8	94.04	91.7	83.93	87.21	.	.	97.58	31.11	98.32	88.45	.	.	94.19	26.85;18.32	99.19	92.87	99.40	63.31	99.13
SRR5527085	36	94.81	99.94	.	.	.	.	.	.	.	56.06	.	90.96	99.49	.	.	.	.	.	.	.	.	99.11	96.5	66.75	97.14	.	.	.	94.8	94.04	91.7	83.93	87.21	.	.	97.58	31.11	98.32	88.45	.	.	94.19	18.32;26.85	99.19	92.87	99.40	63.31	99.13
SRR6284163	47	94.81	99.94	.	.	.	.	.	.	.	56.06	.	90.96	99.49	.	.	46.37	.	.	.	.	.	99.11	97.44	66.92	96.7	.	.	.	94.8	94.04	91.7	83.63	87.21	.	.	97.58	31.11	98.32	.	.	.	94.19	18.32;26.85	99.19	92.64	99.40	63.31	99.13
SRR6284233	40	94.81	99.94	.	.	.	98.29	.	.	.	56.06	.	90.96	99.49	.	.	.	.	.	.	.	.	99.11	96.5	66.75	97.14	.	.	.	94.8	94.04	91.7	83.93	87.21	.	.	97.58	31.11	98.32	88.45	.	.	94.19	26.85;18.32	99.19	92.87	99.40	63.31	99.13
SRR6285260	47	94.81	99.94	.	.	.	.	.	.	.	56.06	.	90.96	99.49	.	.	46.37	.	.	.	.	.	99.11	97.44	66.92	96.7	.	.	.	94.8	94.04	91.7	83.63	87.21	.	.	97.58	31.11	98.32	.	.	.	94.19	18.32;26.85	99.19	92.64	99.40	63.31	99.13
SRR6285261	47	94.81	99.94	.	.	.	.	.	.	.	56.06	.	90.96	99.49	.	.	46.37	.	.	.	.	.	99.11	97.44	66.92	96.7	.	.	.	94.8	94.04	91.7	83.63	87.21	.	.	97.58	31.11	98.32	.	.	.	94.19	18.32;26.85	99.19	92.64	99.40	63.31	99.13
SRR6286024	48	94.81	99.94	.	.	.	.	.	.	.	56.06	.	90.96	99.49	.	.	46.37	.	.	.	.	.	99.11	97.44	66.92	96.7	.	.	.	94.8	94.04	91.7	83.63	87.21	.	.	97.58	31.11	98.32	.	.	.	94.19	26.85;18.32	99.19	92.64	99.40	63.31	99.13
SRR6286112	47	94.81	99.94	.	.	.	.	.	.	.	56.06	.	90.96	99.49	.	.	46.37	.	.	.	.	.	99.11	97.44	66.92	96.7	.	.	.	94.8	94.04	91.7	83.63	87.21	.	.	97.58	31.11	98.32	.	.	.	94.19	26.85;18.32	99.19	92.64	99.40	63.31	99.13
SRR6286135	38	94.81	99.94	.	.	.	98.29	.	.	.	56.06	.	90.96	99.49	.	.	.	.	.	.	.	.	99.11	96.5	66.75	97.14	.	.	.	94.8	94.04	91.7	83.93	87.21	.	.	97.58	31.11	98.32	88.45	.	.	94.19	26.85;18.32	99.19	92.87	99.40	63.31	99.13
SRR6286136	40	94.81	99.94	.	.	.	.	.	.	.	56.06;18.93	.	90.96	99.49	.	.	.	.	.	.	.	.	99.11	97.44	66.92	96.83	.	.	.	94.89	94.04	91.7	83.63	87.21	.	.	97.58	32.38	98.32	88.45	.	.	94.19	18.32;26.85	99.19	92.64	99.40	63.31	99.13
SRR6286531	47	94.81	99.94	.	.	.	.	.	.	.	56.06	.	90.96	99.49	.	.	46.37	.	.	.	.	.	99.11	97.44	66.92	96.7	.	.	.	94.8	94.04	91.7	83.63	87.21	.	.	97.58	31.11	98.32	.	.	.	94.19	18.32;26.85	99.19	92.64	99.40	63.31	99.13
SRR6321576	43	94.81	99.94	.	.	.	.	.	.	.	18.93;56.06	.	90.96	99.49	.	.	96.95	.	.	.	.	.	99.11	97.44	66.92	96.83	.	.	.	94.89	94.04	91.7	83.63	87.21	.	.	97.58	32.38	98.32	88.45	.	.	94.19	26.85;18.32	99.19	92.64	99.40	63.31	99.13
SRR6456909	42	94.81	99.94	.	.	.	.	.	.	.	56.06	.	90.96	99.49	.	.	.	.	.	.	.	.	99.11	96.5	66.92	96.77	.	.	.	94.8	94.04	91.7	83.93	87.21	.	.	97.58	32.62	98.32	88.45	.	.	94.19	18.59	99.40	92.64	99.40	63.31	99.13
SRR6456925	41	94.81	99.94	.	.	.	.	.	.	.	18.93;56.06	10.87	90.96	99.49	.	.	.	.	.	.	.	.	99.11	96.5	66.75	97.08	.	.	.	94.8	94.04	91.7	83.63	91.74	.	.	97.58	31.11	98.32	.	.	.	94.19	26.40;18.32	99.40	92.64	99.40	63.31	99.13
SRR6457018	46	94.81	99.94	7.71	.	.	.	.	.	.	18.93;56.06	10.87	90.96	99.49	.	.	.	.	.	.	.	.	99.11	96.5	66.75	97.08	.	.	.	94.8	94.04	91.7	83.63	91.74	.	.	97.58	31.11	98.32	.	.	.	94.19	26.40;18.32	99.40	92.64	99.40	63.31	99.13
SRR6457032	40	94.81	99.94	.	.	.	.	.	.	.	56.06	.	90.96	99.49	.	.	55.25	.	.	.	.	.	99.11	96.5	66.92	96.77	.	.	.	94.8	94.04	91.7	83.93	87.21	.	.	97.58	32.62	98.32	88.45	.	.	94.19	18.59	99.19	92.64	99.40	63.31	99.13
SRR6457049	39	94.81	99.94	.	.	.	.	.	.	.	56.06	.	90.96	99.49	.	.	55.25	.	.	.	.	.	99.11	96.5	66.92	96.77	.	.	.	94.8	94.04	91.7	83.93	87.21	.	.	97.58	32.62	98.32	88.45	.	.	94.19	18.59	99.19	92.64	99.40	63.31	99.13
SRR6457050	39	94.81	99.94	.	.	.	.	.	.	.	56.06;18.93	.	90.96	99.49	.	.	33.07	.	.	.	.	.	98.98	97.2	33.92	96.77	.	.	.	94.8	94.04	91.95	90.08	91.74	.	.	97.58	32.38	98.32	88.45	.	.	94.19	18.32;26.40	99.40	92.64	99.40	63.31	99.13
SRR6457075	41	94.81	99.94	.	.	.	.	.	.	.	18.93;56.06	10.87	90.96	99.49	.	.	.	.	.	.	.	.	99.11	96.5	66.75	97.08	.	.	.	94.8	94.04	91.7	83.63	91.74	.	.	97.58	31.11	98.32	.	.	.	94.19	26.40;18.32	99.40	92.64	99.40	63.31	99.13
SRR6457557	37	94.81	99.94;13.92	.	.	.	.	.	.	.	56.06	.	90.96	99.49	.	.	.	.	.	.	.	.	99.11	96.5	66.75	96.95	.	.	.	98.97	94.04	91.7	91.96	87.21	.	.	97.58	.	98.32	.	.	.	94.19	26.40;18.32	99.40	92.64	99.40	63.31	99.13
SRR6457618	37	94.81	99.94	.	.	.	.	.	.	.	56.06	.	90.96	99.49	.	.	.	.	.	.	.	.	99.11	96.5	66.75	97.14	.	.	.	94.8	94.04	91.7	83.93	87.21	.	.	97.58	31.11	98.32	88.45	.	.	94.19	26.85;18.59	99.19	92.87	99.40	63.31	99.13
SRR6457662	40	94.81	99.94	.	.	.	.	.	.	.	56.06	.	90.96	99.49	.	.	55.25	.	.	.	.	.	99.11	96.5	66.92	96.77	.	.	.	94.8	94.04	91.7	83.93	87.21	.	.	97.58	32.62	98.32	88.45	.	.	94.19	18.59	99.19	92.64	99.40	63.31	99.13
SRR6457667	40	94.81	99.94	.	.	.	.	.	.	.	56.06;18.93	.	90.96	99.49	.	.	33.07	.	.	.	.	.	98.98	97.2	33.92	96.77	.	.	.	94.8	94.04	91.95	90.08	91.74	.	.	97.58	32.38	98.32	88.45	.	.	94.19	18.32;26.40	99.40	92.64	99.40	63.31	99.13
SRR6457695	39	94.81	99.94	.	.	.	.	.	.	.	56.06;18.93	.	90.96	99.49	.	.	33.07	.	.	.	.	.	98.98	97.2	33.92	96.77	.	.	.	94.8	94.04	91.95	90.08	91.74	.	.	97.58	32.38	98.32	88.45	.	.	94.19	18.32;26.40	99.40	92.64	99.40	63.31	99.13
SRR6681049	40	94.81	99.94	.	.	.	.	.	.	.	.	.	.	99.49	.	.	.	.	.	.	.	.	99.11	96.5	66.75	97.14	.	.	.	94.8	94.04	91.7	83.93	87.21	.	.	97.58	31.11	98.32	88.45	.	.	94.19	.	.	.	.	.	.
SRR6681050	39	94.81	99.94	.	.	.	.	.	.	.	56.06	.	90.96	99.49	.	.	.	.	.	.	.	.	99.11	96.5	66.75	97.14	.	.	.	94.8	94.04	91.7	83.93	87.21	.	.	97.58	31.11	98.32	88.45	.	.	94.19	26.85;18.32	99.19	92.87	99.40	63.31	99.13
SRR7209060	38	94.81	99.94	.	.	.	.	.	.	.	18.93;56.06	.	90.96	99.49	.	.	.	.	.	.	.	.	99.11	97.55	66.67	96.95	.	.	.	94.8	94.04	91.7	91.96	91.54	.	.	97.58	32.62	98.32	88.45	.	.	94.19	26.85;18.32	99.40	92.64	99.40	63.31	99.13
SRR7209061	38	94.81	99.94	.	.	.	.	.	.	.	18.93;56.06	.	90.96	99.49	.	.	.	.	.	.	.	.	99.11	97.55	66.67	96.95	.	.	.	94.8	94.04	91.7	91.96	91.54	.	.	97.58	32.62	98.32	88.45	.	.	94.19	26.85;18.32	99.40	92.64	99.40	63.31	99.13
SRR7209062	38	94.81	99.94;98.16	.	.	.	.	.	.	.	56.06	10.87	90.96	99.49	.	.	.	.	.	.	.	.	99.11	96.5	66.84	96.89	.	.	.	94.66	94.04	91.7	83.93	87.51	.	.	96.62	.	.	88.45	.	.	94.19	26.85;18.32	99.19	92.64	99.40	63.31	99.13
SRR7209063	34	94.81	99.94	.	.	.	.	.	.	.	56.06	.	90.96	99.49	.	.	.	.	.	.	.	.	99.11	97.44	66.92	96.7	.	.	.	94.8	94.04	91.7	83.63	87.21	.	.	97.58	31.11	98.32	.	.	.	94.19	18.32;26.85	99.19	92.64	99.40	63.31	99.13
SRR7209064	40	94.81	99.94	.	.	.	.	.	.	.	56.06;18.93	10.87	90.96	99.49	.	.	.	.	.	.	.	.	99.11	97.44	66.75	96.64	.	.	.	94.8	90.80	91.95	91.96	87.31	.	.	97.58	.	.	88.45	.	.	94.19	18.32;26.85	99.40	92.64	99.40	63.31	99.71
SRR7209065	38	94.81	99.94;98.16	.	.	.	.	.	.	.	56.06	10.87	90.96	99.49	.	.	.	.	.	.	.	.	99.11	96.5	66.84	96.89	.	.	.	94.66	94.04	91.7	83.93	87.51	.	.	96.62	.	.	88.45	.	.	94.19	18.32;26.85	99.19	92.64	99.40	63.31	99.13
SRR7209066	34	94.81	99.94	.	.	.	.	.	.	.	56.06	.	90.96	99.49	.	.	.	.	.	.	.	.	99.11	97.44	66.92	96.7	.	.	.	94.8	94.04	91.7	83.63	87.21	.	.	97.58	31.11	98.32	.	.	.	94.19	26.85;18.32	99.19	92.64	99.40	63.31	99.13
SRR7209067	34	94.81	99.94	.	.	.	.	.	.	.	56.06	.	90.96	99.49	.	.	.	.	.	.	.	.	99.11	97.44	66.92	96.7	.	.	.	94.8	94.04	91.7	83.63	87.21	.	.	97.58	31.11	98.32	.	.	.	94.19	26.85;18.32	99.19	92.64	99.40	63.31	99.13
SRR7209068	34	94.81	99.94	.	.	.	.	.	.	.	56.06	.	90.96	99.49	.	.	.	.	.	.	.	.	99.11	97.44	66.92	96.7	.	.	.	94.8	94.04	91.7	83.63	87.21	.	.	97.58	31.11	98.32	.	.	.	94.19	18.32;26.85	99.19	92.64	99.40	63.31	99.13
SRR7209069	34	94.81	99.94	.	.	.	.	.	.	.	56.06	.	90.96	99.49	.	.	.	.	.	.	.	.	99.11	97.44	66.92	96.7	.	.	.	94.8	94.04	91.7	83.63	87.21	.	.	97.58	31.11	98.32	.	.	.	94.19	18.32;26.85	99.19	92.64	99.40	63.31	99.13
SRR7209070	39	94.81	99.94	.	.	.	.	.	.	.	56.06	.	90.96	99.49	.	.	.	.	.	.	.	.	99.11	96.5	66.84	96.7	.	.	.	94.8	94.04	91.7	82.24	87.21	.	.	97.58	.	98.32	88.45	.	.	94.19	18.32;26.85	99.19	92.64	99.40	63.31	99.13
SRR7209071	36	94.81	99.94;61.17	.	.	.	.	.	.	.	56.06	.	90.96	99.49	.	.	.	.	.	.	.	.	99.11	96.5	66.75	96.95	.	.	.	98.97	94.04	91.7	91.96	87.21	.	.	97.58	.	98.32	.	.	.	94.19	26.85;18.32	99.40	92.64	99.40	63.31	99.13
SRR7209072	52	94.81	99.94	.	.	.	.	.	.	.	56.06	.	90.96	99.49	.	.	28.55	.	.	.	.	.	99.11	96.5	66.75	97.14	.	.	.	94.8	94.04	91.7	83.93	87.21	.	.	97.58	31.11	98.32	88.45	.	.	94.19	26.85;18.32	99.19	92.87	99.40	63.31	99.13
SRR7209073	39	94.81	99.94	.	.	.	.	.	.	.	56.06	.	90.96	99.49	.	.	.	.	.	.	.	.	99.11	96.5	66.75	97.14	5.72	.	.	94.8	94.04	91.7	83.93	87.21	.	.	97.58	31.11	98.32	88.45	.	.	94.19	26.85;18.59	99.19	92.87	99.40	63.31	99.13
SRR7209074	38	94.81	99.94	.	.	.	.	.	.	.	56.06	.	90.96	99.49	.	.	.	.	.	.	.	.	99.11	96.5	66.75	97.14	.	.	.	94.8	94.04	91.7	83.93	87.21	.	.	97.58	31.11	98.32	88.45	.	.	94.19	26.85;18.32	99.19	92.87	99.40	63.31	99.13
SRR7209075	48	94.81	99.94	.	.	.	.	.	.	.	56.06	.	90.96	99.49	.	.	.	.	.	.	.	.	99.11	96.5	66.75	97.14	.	.	.	94.8	94.04	91.7	83.93	87.21	.	.	97.58	31.11	98.32	88.45	.	.	94.19	26.85;18.32	99.19	92.87	99.40	63.31	99.13
SRR7209076	39	94.81	11.44;99.94	.	.	.	.	.	.	.	56.06	10.87	90.96	99.49	.	.	96.99	.	.	.	.	.	99.11	96.5	66.92	96.7	.	.	.	94.8	94.04	91.7	83.63	87.21	.	.	97.58	.	.	88.45	.	.	94.19	18.32;26.85	99.19	92.64	99.40	63.31	99.13
SRR7209077	42	94.81	99.94	.	.	.	.	.	.	.	18.93;56.06	.	90.96	99.49	.	.	96.95	.	.	.	.	.	99.11	97.44	66.92	96.83	.	.	.	94.89	94.04	91.7	83.63	87.21	.	.	97.58	32.38	98.32	88.45	.	.	94.19	26.85;18.32	99.19	92.64	99.40	63.31	99.13
SRR7209078	39	94.81	99.94	.	.	.	.	.	.	.	56.06;18.93	10.87	90.96	99.49	.	.	.	.	.	.	.	.	99.11	96.5	66.75	97.08	.	.	.	94.8	94.04	91.7	83.63	91.74	.	.	97.58	31.11	98.32	.	.	.	94.19	18.32;26.85	99.40	92.64	99.40	63.31	99.13
SRR7209079	40	94.81	99.94	.	.	.	.	.	.	.	56.06	.	90.96	99.49	.	.	.	.	.	.	.	.	99.11	96.5	66.92	96.77	.	.	.	94.8	94.04	91.7	83.93	87.21	.	.	97.58	32.62	98.32	88.45	.	.	94.19	18.59	99.40	92.64	99.40	63.31	99.13
SRR7209080	38	94.81	99.94	.	.	.	.	.	.	.	56.06;18.93	.	90.96	99.49	.	.	.	.	.	.	.	.	99.11	97.55	66.67	96.95	.	.	.	94.8	94.04	91.7	91.96	91.54	.	.	97.58	32.62	98.32	88.45	.	.	94.19	18.32;26.85	99.40	92.64	99.40	63.31	99.13
SRR7209081	38	94.81	99.94	.	.	.	.	.	.	.	18.93;56.06	.	90.96	99.49	.	.	.	.	.	.	.	.	99.11	97.55	66.75	96.89	.	.	.	94.8	94.04	91.7	91.96	91.54	.	.	97.58	32.62	98.32	88.45	.	.	94.19	26.85;18.32	99.40	92.64	99.40	63.31	99.13
SRR7209082	38	94.81	99.94	.	.	.	.	.	.	.	18.93;56.06	.	90.96	99.49	.	.	.	.	.	.	.	.	99.11	97.55	66.75	96.89	.	.	.	94.8	94.04	91.7	91.96	91.54	.	.	97.58	32.62	98.32	88.45	.	.	94.19	26.85;18.32	99.40	92.64	99.40	63.31	99.13
SRR7209083	37	94.81	61.17;99.94	.	.	.	.	.	.	.	56.06	.	90.96	99.49	.	.	.	.	.	.	.	.	99.11	96.5	66.75	96.95	.	.	.	98.97	94.04	91.7	91.96	87.21	.	.	97.58	.	98.32	.	.	.	94.19	26.85;18.32	99.40	92.64	99.40	63.31	99.13
SRR7209084	37	94.81	61.17;99.94	.	.	.	.	.	.	.	56.06	.	90.96	99.49	.	.	.	.	.	.	.	.	99.11	96.5	66.75	96.95	.	.	.	98.97	94.04	91.7	91.96	87.21	.	.	97.58	.	98.32	.	.	.	94.19	18.32;26.85	99.40	92.64	99.40	63.31	99.13
SRR7235663	47	94.81	99.94	.	.	.	.	.	.	.	56.06;18.93	10.87	90.96	99.49	.	.	.	.	.	.	.	.	99.11	96.5	66.75	97.08	.	.	.	94.8	94.04	91.7	83.63	91.74	.	.	97.58	31.11	98.32	.	.	.	94.19	18.32;26.85	99.40	92.64	99.40	63.31	99.13
SRR7235664	41	94.81	99.94	.	.	.	.	.	.	.	56.06;18.93	10.87	90.96	99.49	.	.	.	.	.	.	.	.	99.11	96.5	66.75	97.08	.	.	.	94.8	94.04	91.7	83.63	91.74	.	.	97.58	31.11	98.32	.	.	.	94.19	18.32;26.85	99.40	92.64	99.40	63.31	99.13
SRR7235665	40	94.81	99.94	.	.	.	.	.	.	.	56.06;18.93	.	90.96	99.49	.	.	33.07	.	.	.	.	.	98.98	97.2	33.92	96.77	.	.	.	94.8	94.04	91.95	90.08	91.74	.	.	97.58	32.38	98.32	88.45	.	.	94.19	18.32;26.40	99.40	92.64	99.40	63.31	99.13
SRR7235666	39	94.81	99.94	.	.	.	.	.	.	.	56.06	.	90.96	99.49	.	.	.	.	.	.	.	.	99.11	96.5	66.84	96.7	.	.	.	94.8	94.04	91.7	82.24	87.21	.	.	97.58	.	98.32	88.45	.	.	94.19	26.85;18.32	99.40	92.64	99.40	63.31	99.13
SRR7235667	41	94.81	99.94	.	.	.	.	.	.	.	18.93;56.06	.	90.96	99.49	.	.	96.95	.	.	.	.	.	99.11	97.44	66.92	96.83	.	.	.	94.89	94.04	91.7	83.63	87.21	.	.	97.58	32.38	98.32	88.45	.	.	94.19	26.85;18.32	99.19	92.64	99.40	63.31	99.13
SRR7235668	39	94.81	99.94;61.17	.	.	.	.	.	.	.	56.06	.	90.96	99.49	.	.	.	.	.	.	.	.	99.11	96.5	66.75	96.95	.	.	.	98.97	94.04	91.7	91.96	87.21	.	.	97.58	.	98.32	.	7.46	.	94.19	26.85;18.32	99.40	92.64	99.40	63.31	99.13
SRR7235669	39	94.81	99.94	.	.	.	.	.	.	.	56.06	10.87	90.96	99.49	.	.	96.99	.	.	.	.	.	99.11	96.5	66.92	96.7	.	.	.	94.8	94.04	91.7	83.63	87.21	.	.	97.58	.	.	88.45	.	.	94.19	26.85;18.32	99.19	92.64	99.40	63.31	99.13
SRR7235670	41	94.81	99.94	.	.	.	.	.	.	.	56.06	10.87	90.96	99.49	.	.	97.21	.	.	.	.	.	99.11	96.27	66.75	97.01	.	.	.	94.8	94.04	91.7	83.63	87.21	.	.	97.58	32.38	98.32	88.45	.	.	94.19	18.32;26.85	99.40	92.64	99.40	63.31	99.13
SRR7235671	41	94.81	99.94	.	.	.	.	.	.	.	56.06	10.87	90.96	99.49	.	.	97.21	.	.	.	.	.	99.11	96.27	66.75	97.01	.	.	.	94.8	94.04	91.7	83.63	87.21	.	.	97.58	32.38	98.32	88.45	.	.	94.19	18.32;26.85	99.40	92.64	99.40	63.31	99.13
SRR7235672	38	94.81	99.94	.	.	.	.	.	.	.	56.06	.	90.96	99.49	.	.	.	.	.	.	.	.	99.11	96.5	66.75	97.14	.	.	.	94.8	94.04	91.7	83.93	87.21	.	.	97.58	31.11	98.32	88.45	.	.	94.19	18.32;26.85	99.19	92.87	99.40	63.31	99.13
SRR7235673	38	94.81	99.94	.	.	.	98.29	.	.	.	56.06	.	90.96	99.49	.	.	.	.	.	.	.	.	99.11	96.5	66.75	97.14	.	.	.	94.8	94.04	91.7	83.93	87.21	.	.	97.58	31.11	98.32	88.45	.	.	94.19	26.85;18.32	99.19	92.87	99.40	63.31	99.13
SRR7235674	42	94.81	99.94	.	.	.	.	.	.	.	56.06;18.93	.	90.96	99.49	.	.	96.95	.	.	.	.	.	99.11	97.44	66.92	96.83	.	.	.	94.89	94.04	91.7	83.63	87.21	.	.	97.58	32.38	98.32	88.45	.	.	94.19	18.32;26.85	99.19	92.64	99.40	63.31	99.13
SRR7235675	42	94.81	99.94	.	.	.	.	.	.	.	56.06;18.93	.	90.96	99.49	.	.	96.95	.	.	.	.	.	99.11	97.44	66.92	96.83	.	.	.	94.89	94.04	91.7	83.63	87.21	.	.	97.58	32.38	98.32	88.45	.	.	94.19	18.32;26.85	99.19	92.64	99.40	63.31	99.13
SRR7235676	41	94.81	99.94	.	.	.	.	.	.	.	56.06;18.93	.	90.96	99.49	.	.	96.95	.	.	.	.	.	99.11	97.44	66.92	96.83	.	.	.	94.89	94.04	91.7	83.63	87.21	.	.	97.58	32.38	98.32	88.45	.	.	94.19	18.32;26.85	99.19	92.64	99.40	63.31	99.13
SRR7235677	38	94.81	99.94	.	.	.	.	.	.	.	56.06	.	90.96	99.49	.	.	75.52	.	.	.	.	.	99.11	96.27	.	96.89	.	.	.	94.8	94.04	91.7	83.63	91.74	.	.	97.58	.	98.32	88.45	.	.	94.19	18.32;26.85	99.19	92.64	99.40	63.31	99.13
SRR7235678	40	94.81	99.94	.	.	.	.	.	.	.	56.06	.	90.96	99.49	.	.	.	.	.	.	.	.	99.11	96.5	66.75	97.14	.	.	.	94.8	94.04	91.7	83.93	87.21	.	.	97.58	31.11	98.32	88.45	.	.	94.19	26.85;18.32	99.19	92.87	99.40	63.31	99.13
SRR7235679	42	94.81	99.94	.	.	.	.	.	.	.	18.93;56.06	.	90.96	99.49	.	.	96.95	.	.	.	.	.	99.11	97.44	66.92	96.83	.	.	.	94.89	94.04	91.7	83.63	87.21	.	.	97.58	32.38	98.32	88.45	.	.	94.19	26.85;18.32	99.19	92.64	99.40	63.31	99.13
SRR7235680	39	94.81	99.94	.	.	.	.	.	.	.	56.06	.	90.96	99.49	.	.	55.25	.	.	.	.	.	99.11	96.5	66.92	96.77	.	.	.	94.8	94.04	91.7	83.93	87.21	.	.	97.58	32.62	98.32	88.45	.	.	94.19	18.59	99.19	92.64	99.40	63.31	99.13
SRR7235681	37	94.81	99.94;61.17	.	.	.	.	.	.	.	56.06	.	90.96	99.49	.	.	.	.	.	.	.	.	99.11	96.5	66.75	96.95	.	.	.	98.97	94.04	91.7	91.96	87.21	.	.	97.58	.	98.32	.	.	.	94.19	26.85;18.32	99.40	92.64	99.40	63.31	99.13
SRR7235682	42	94.81	99.94	.	.	.	.	.	.	.	56.06;18.93	.	90.96	99.49	.	.	96.95	.	.	.	.	.	99.11	97.44	66.92	96.83	.	.	.	94.89	94.04	91.7	83.63	87.21	.	.	97.58	32.38	98.32	88.45	.	.	94.19	18.32;26.85	99.19	92.64	99.40	63.31	99.13
SRR7235684	38	94.81	99.94	.	.	.	.	.	.	.	18.93;56.06	.	90.96	99.49	.	.	.	.	.	.	.	.	99.11	97.55	66.67	96.95	.	.	.	94.8	90.80	91.7	91.96	91.54	.	.	97.58	32.62	98.32	88.45	.	.	94.19	26.85;18.32	99.40	92.64	99.40	63.31	99.13
SRR7235685	39	94.81	99.94	.	.	.	.	.	.	.	56.06	.	90.96	99.49	.	.	.	.	.	.	.	.	99.11	96.27	66.84	96.89	.	.	.	94.8	94.04	91.7	83.63	91.74	.	.	97.58	31.11	98.32	88.45	.	.	94.19	26.85;18.32	99.19	92.64	99.40	63.31	99.13
SRR7235686	37	94.81	99.94	.	.	.	.	.	.	.	56.06	.	90.96	99.49	.	.	.	.	.	.	.	.	98.98	91.84	.	96.77	.	.	.	94.8	94.04	91.7	83.93	87.21	.	.	97.58	.	98.32	88.45	.	.	94.19	18.59	99.19	92.64	99.40	63.31	99.13
SRR7235687	42	94.81	99.94	.	.	.	.	.	.	.	18.93;56.06	.	90.96	99.49	.	.	96.95	.	.	.	.	.	99.11	97.44	66.92	96.83	.	.	.	94.89	94.04	91.7	83.63	87.21	.	.	97.58	32.38	98.32	88.45	.	.	94.19	26.85;18.32	99.19	92.64	99.40	63.31	99.13
SRR7235688	35	94.81	99.94	.	.	.	.	.	.	.	56.06	10.87	90.96	99.49	.	.	.	.	.	.	.	.	99.11	97.44	.	97.08	.	.	.	94.8	94.04	98.11	91.96	87.31	.	.	97.58	32.38	98.32	.	.	.	94.19	18.32;26.85	99.19	92.64	99.40	63.31	99.13
SRR7235689	41	94.81	99.94	.	.	.	.	.	.	.	56.06;18.93	10.87	90.96	99.49;82.05	.	.	.	.	.	.	.	.	99.11	96.5	66.75	97.08	.	.	.	94.8	94.04	91.7	83.63	91.74	.	.	97.58	31.11	98.32	.	.	.	94.19	18.32;26.85	99.40	92.64	99.40	63.31	99.13
SRR7235878	41	94.81	99.94	.	.	.	.	.	.	.	56.06	.	90.96	99.49	.	.	75.56	.	.	.	.	.	99.11	96.5	66.92	96.89	.	.	.	94.8	94.04	91.7	83.63	87.21	.	.	97.58	.	98.32	88.45	.	.	94.19	26.85;18.32	99.19	92.64	99.40	63.31	99.13
SRR7235879	38	94.81	99.94	.	.	.	.	.	.	.	56.06	.	90.96	99.49	.	.	.	.	.	.	.	.	99.11	96.27	.	96.89	.	.	.	94.8	94.04	91.7	83.93	87.21	.	.	97.58	.	98.32	88.45	.	.	94.19	18.32;26.85	99.19	92.64	99.40	63.31	99.13
SRR7235880	42	94.81	99.94	.	.	.	.	.	.	.	56.06;18.93	.	90.96	99.49	.	.	96.95	.	.	.	.	.	99.11	97.44	66.92	96.83	.	.	.	94.89	94.04	91.7	83.63	87.21	.	.	97.58	32.38	98.32	88.45	.	.	94.19	18.32;26.85	99.19	92.64	99.40	63.31	99.13
SRR7235881	37	94.81	99.94;61.17	.	.	.	.	.	.	.	56.06	.	90.96	99.49	.	.	.	.	.	.	.	.	99.11	96.5	66.75	96.95	.	.	.	98.97	94.04	91.7	91.96	87.21	.	.	97.58	.	98.32	.	.	.	94.19	18.32;26.85	99.40	92.64	99.40	63.31	99.13
SRR7235882	37	94.81	61.17;99.94	.	.	.	.	.	.	.	56.06	.	90.96	99.49	.	.	.	.	.	.	.	.	99.11	96.5	66.75	96.95	.	.	.	98.97	94.04	91.7	91.96	87.21	.	.	97.58	.	98.32	.	.	.	94.19	26.85;18.32	99.40	92.64	99.40	63.31	99.13
SRR7235883	38	94.81	99.94	.	.	.	98.29	.	.	.	56.06	.	90.96	99.49	.	.	.	.	.	.	.	.	99.11	96.5	66.75	97.14	.	.	.	94.8	94.04	91.7	83.93	87.21	.	.	97.58	31.11	98.32	88.45	.	.	94.19	26.85;18.32	99.19	92.87	99.40	63.31	99.13
SRR7235884	37	94.81	61.17;99.94	.	.	.	.	.	.	.	56.06	.	90.96	99.49	.	.	.	.	.	.	.	.	99.11	96.5	66.75	96.95	.	.	.	98.97	94.04	91.7	91.96	87.21	.	.	97.58	.	98.32	.	.	.	94.19	26.85;18.32	99.40	92.64	99.40	63.31	99.13
SRR7235885	37	94.81	99.94	.	.	.	.	.	.	.	56.06	.	90.96	99.49	.	.	.	.	.	.	.	.	99.11	96.5	66.75	97.14	.	.	.	94.8	94.04	91.7	83.93	87.21	.	.	97.58	31.11	98.32	88.45	.	.	94.19	26.85;18.59	99.19	92.87	99.40	63.31	99.13
SRR7235886	41	94.81	99.94	.	.	.	.	.	.	.	18.93;56.06	.	90.96	99.49	.	.	96.95	.	.	.	.	.	99.11	97.44	66.92	96.83	.	.	.	94.89	94.04	91.7	83.63	87.21	.	.	97.58	32.38	98.32	88.45	.	.	94.19	26.85;18.32	99.19	92.64	99.40	63.31	99.13
SRR7235887	42	94.81	99.94	.	.	.	.	.	.	.	18.93;56.06	.	90.96	99.49	.	.	96.95	.	.	.	.	.	99.11	97.44	66.92	96.83	.	.	.	94.89	94.04	91.7	83.63	87.21	.	.	97.58	32.38	98.32	88.45	.	.	94.19	26.85;18.32	99.19	92.64	99.40	63.31	99.13
SRR7235888	41	94.81	99.94	.	.	.	.	.	.	.	56.06;18.93	.	90.96	99.49	.	.	96.95	.	.	.	.	.	99.11	97.44	66.92	96.83	.	.	.	94.89	94.04	91.7	83.63	87.21	.	.	97.58	32.38	98.32	88.45	.	.	94.19	18.32;26.85	99.19	92.64	99.40	63.31	99.13
SRR7235889	42	94.81	99.94	.	.	.	.	.	.	.	56.06;18.93	.	90.96	99.49	.	.	96.95	.	.	.	.	.	99.11	97.44	66.92	96.83	.	.	.	94.89	94.04	91.7	83.63	87.21	.	.	97.58	32.38	98.32	88.45	.	.	94.19	18.32;26.85	99.19	92.64	99.40	63.31	99.13
SRR7235890	43	94.81	99.94	.	.	.	.	.	.	.	56.06;18.93	.	90.96	99.49	.	.	96.95	.	.	.	.	.	99.11	97.44	66.92	96.83	.	.	.	94.89	94.04	91.7	83.63	87.21	.	.	97.58	32.38	98.32	88.45	.	.	94.19	18.32;26.85	99.19	92.64	99.40	63.31	99.13
SRR7235891	42	94.81	99.94	.	.	.	.	.	.	.	56.06;18.93	.	90.96	99.49	.	.	96.95	.	.	.	.	.	99.11	97.44	66.92	96.83	.	.	.	94.89	94.04	91.7	83.63	87.21	.	.	97.58	32.38	98.32	88.45	.	.	94.19	18.32;26.85	99.19	92.64	99.40	63.31	99.13
SRR7235893	41	94.81	99.94	.	.	.	.	.	.	.	56.06	10.87	90.96	99.49	.	.	97.21	.	.	.	.	.	99.11	96.27	66.75	97.01	.	.	.	94.8	94.04	91.7	83.63	87.21	.	.	97.58	32.38	98.32	88.45	.	.	94.19	18.32;26.85	99.40	92.64	99.40	63.31	99.13
SRR7235894	41	94.81	99.94	.	.	.	.	.	.	.	18.93;56.06	.	90.96	99.49	.	.	96.95	.	.	.	.	.	99.11	97.44	66.92	96.83	.	.	.	94.89	94.04	91.7	83.63	87.21	.	.	97.58	32.38	98.32	88.45	.	.	94.19	26.85;18.32	99.19	92.64	99.40	63.31	99.13
SRR7235895	42	94.81	99.94	.	.	.	.	.	.	.	18.93;56.06	.	90.96	99.49	.	.	96.95	.	.	.	.	.	99.11	97.44	66.92	96.83	.	.	.	94.89	94.04	91.7	83.63	87.21	.	.	97.58	32.38	98.32	88.45	.	.	94.19	26.85;18.32	99.19	92.64	99.40	63.31	99.13
SRR7235896	37	94.81	99.94;61.17	.	.	.	.	.	.	.	56.06	.	90.96	99.49	.	.	.	.	.	.	.	.	99.11	96.5	66.75	96.95	.	.	.	98.97	94.04	91.7	91.96	87.21	.	.	97.58	32.38	98.32	.	.	.	94.19	18.32;26.85	99.40	92.64	99.40	63.31	99.13
SRR7235897	40	94.81	99.94	.	.	.	.	.	.	.	56.06	10.87	90.96	99.49	.	.	97.18	.	.	.	.	.	99.11	97.44	.	97.08	.	.	.	94.8	94.04	98.11	91.96	87.31	.	.	97.58	32.38	98.32	.	.	.	94.19	26.85;18.32	99.19	92.64	99.40	63.31	99.13
SRR7235898	40	94.81	99.94	.	.	.	.	.	.	.	56.06	.	90.96	99.49	.	.	.	.	.	.	.	.	99.11	96.5	66.84	96.7	.	.	.	94.8	94.04	91.7	82.24	87.21	.	.	97.58	.	98.32	88.45	.	.	94.19	26.85;18.32	99.19	92.64	99.40	63.31	99.13
SRR7235899	41	94.81	99.94	.	.	.	.	.	.	.	56.06;18.93	.	90.96	99.49	.	.	96.95	.	.	.	.	.	99.11	97.44	66.92	96.83	.	.	.	94.89	94.04	91.7	83.63	87.21	.	.	97.58	32.38	98.32	88.45	.	.	94.19	18.32;26.85	99.19	92.64	99.40	63.31	99.13
SRR7235900	42	94.81	99.94	.	.	.	.	.	.	.	56.06	10.87	90.96	99.49	.	.	97.21	.	.	.	.	.	99.11	96.27	66.75	97.01	.	.	.	94.8	94.04	91.7	83.63	87.21	.	.	97.58	32.38	98.32	88.45	.	.	94.19	18.32;26.85	99.40	92.64	99.40	63.31	99.13
SRR7235901	42	94.81	99.94	.	.	.	.	.	.	.	56.06	10.87	90.96	99.49	.	.	97.21	.	.	.	.	.	99.11	96.5	66.92	96.7	.	.	.	94.8	94.04	91.7	83.63	91.74	.	.	97.58	32.38	98.32	88.45	.	.	94.19	18.32;26.40	99.19	92.87	99.40	63.31	99.13
SRR7235902	41	94.81	99.94	.	.	.	.	.	.	.	56.06;18.93	.	90.96	99.49	.	.	96.95	.	.	.	.	.	99.11	97.44	66.92	96.83	.	.	.	94.89	94.04	91.7	83.63	87.21	.	.	97.58	32.38	98.32	88.45	.	.	94.19	18.32;26.85	99.19	92.64	99.40	63.31	99.13
SRR7235903	39	94.81	99.94	.	.	.	.	.	.	.	56.06	.	90.96	99.49	.	.	97.25	.	.	.	.	.	99.11	96.5	66.75	96.83	.	.	.	94.8	90.80	91.7	91.96	91.54	.	.	97.58	.	98.32	.	.	.	94.19	18.32;26.85	99.19	92.64	99.40	63.31	99.27
SRR7235904	39	94.81	99.94	.	.	.	.	.	.	.	56.06	.	90.96	99.49	.	.	.	.	.	.	.	.	99.11	96.5	66.84	96.7	.	.	.	94.8	94.04	91.7	82.24	87.21	.	.	97.58	.	98.32	88.45	.	.	94.19	26.85;18.32	99.19	92.64	99.40	63.31	99.13
SRR7235905	39	94.81	99.94	.	.	.	.	.	.	.	56.06	.	90.96	99.49	.	.	.	.	.	.	.	.	99.11	96.5	66.75	97.14	.	.	.	94.8	94.04	91.7	83.93	87.21	.	.	97.58	31.11	98.32	88.45	.	.	94.19	18.32;26.85	99.19	92.87	99.40	63.31	99.13
SRR7235906	42	94.81	99.94	.	.	.	.	.	.	.	18.93;56.06	.	90.96	99.49	.	.	96.95	.	.	.	.	.	99.11	97.44	66.92	96.83	.	.	.	94.89	94.04	91.7	83.63	87.21	.	.	97.58	32.38	98.32	88.45	.	.	94.19	26.85;18.32	99.19	92.64	99.40	63.31	99.13
SRR7235907	41	94.81	99.94	.	.	.	.	.	.	.	18.93;56.06	.	90.96	99.49	.	.	96.95	.	.	.	.	.	99.11	97.44	66.92	96.83	.	.	.	94.89	94.04	91.7	83.63	87.21	.	.	97.58	32.38	98.32	88.45	.	.	94.19	26.85;18.32	99.19	92.64	99.40	63.31	99.13
SRR7235908	40	94.81	99.94	.	.	.	.	.	.	.	56.06	.	90.96	99.49	.	.	.	.	.	.	.	.	99.11	96.5	66.75	97.14	.	.	.	94.8	94.04	91.7	83.93	87.21	.	.	97.58	31.11	98.32	88.45	.	.	94.19	18.32;26.85	99.19	92.87	99.40	63.31	99.13
SRR7235909	39	94.81	99.94	.	.	.	.	.	.	.	56.06	.	90.96	99.49	.	.	.	.	.	.	.	.	98.85	96.5	66.92	96.64	.	.	.	94.8	94.04	91.95	83.63	87.21	.	.	97.58	32.38	98.32	88.45	.	.	94.19	26.85;18.32	99.40	92.64	99.40	63.31	99.13
SRR7235910	39	94.81	99.94	.	.	.	.	.	.	.	56.06	.	90.96	99.49	.	.	.	.	.	.	.	.	99.11	96.5	66.75	97.14	.	.	.	94.8	94.04	91.7	83.93	87.21	.	.	97.58	31.11	98.32	88.45	.	.	94.19	26.85;18.32	99.19	92.87	99.40	63.31	99.13
SRR7367477	37	94.81	99.94	.	.	.	.	.	.	.	56.06	.	90.96	99.49	.	.	.	.	.	.	.	.	99.11	96.5	66.75	97.14	.	.	.	94.8	94.04	91.7	83.93	87.21	.	.	97.58	31.11	98.32	88.45	.	.	94.19	18.32;26.85	99.19	92.87	99.40	63.31	99.13
SRR7367478	36	94.81	99.94	.	.	.	.	.	.	.	56.06	.	90.96	99.49	.	.	.	.	.	.	.	.	99.11	96.5	66.75	97.14	.	.	.	94.8	94.04	91.7	83.93	87.21	.	.	97.58	31.11	98.32	88.45	.	.	94.19	26.85;18.32	99.19	92.87	99.40	63.31	99.13
SRR7367479	37	94.81	99.94	.	.	.	.	.	.	.	56.06	.	90.96	99.49	.	.	.	.	.	.	.	.	99.11	96.5	66.75	97.14	.	.	.	94.8	94.04	91.7	83.93	87.21	.	.	97.58	31.11	98.32	88.45	.	.	94.19	26.85;18.59	99.19	92.87	99.40	63.31	99.13
SRR7367480	37	94.81	99.94	.	.	.	.	.	.	.	56.06	.	90.96	99.49	.	.	.	.	.	.	.	.	99.11	96.5	66.75	97.14	.	.	.	94.8	94.04	91.7	83.93	87.21	.	.	97.58	31.11	98.32	88.45	.	.	94.19	26.85;18.32	99.19	92.87	99.40	63.31	99.13
SRR7367481	36	94.81	99.94	.	.	.	.	.	.	.	56.06	.	90.96	99.49	.	.	.	.	.	.	.	.	99.11	96.5	66.75	97.14	.	.	.	94.8	94.04	91.7	83.93	87.21	.	.	97.58	31.11	98.32	88.45	.	.	94.19	26.85;18.32	99.19	92.87	99.40	63.31	99.13
SRR7367483	38	94.81	99.94	.	.	.	.	.	.	.	56.06	.	90.96	99.49	.	.	.	.	.	.	.	.	99.11	96.5	66.75	97.14	.	.	.	94.8	94.04	91.7	83.93	87.21	.	.	97.58	31.11	98.32	88.45	.	.	94.19	18.32;26.85	99.19	92.87	99.40	63.31	99.13
SRR7367484	39	94.81	99.94	.	.	.	.	.	.	.	18.93;55.96	.	90.96	98.97	.	.	.	.	86.09	86.45	.	.	98.98	97.44	66.84	94.28	.	.	.	94.89	91.46	91.82	83.93	87.51	.	.	97.58	32.38	98.32	88.45	.	.	94.19	26.85;18.32	99.19	92.64	99.40	63.31	99.27
SRR7367485	39	94.81	99.94	.	.	.	.	.	.	.	18.93;55.96	.	90.96	98.97	.	.	.	.	86.09	86.45	.	.	98.98	97.44	66.84	94.28	.	.	.	94.89	91.46	91.82	83.93	87.51	.	.	97.58	32.38	98.32	88.45	.	.	94.19	26.85;18.32	99.19	92.64	99.40	63.31	99.27
SRR7367486	37	94.89	99.90	.	.	.	.	.	.	.	56.06	.	.	99.23	.	.	98.61	.	.	.	.	.	98.98	97.79	67.00	96.89	.	.	.	94.8	90.49	90.57	82.24	87.61	.	.	97.58	32.38	98.32	88.45	.	.	94.19	26.40;18.32	99.19	92.64	99.60	62.59	99.27
SRR7367487	37	94.81	99.94	.	.	.	.	.	.	.	56.06	.	90.96	99.49	.	.	.	.	.	.	.	.	99.11	96.5	66.75	97.14	.	.	.	94.8	94.04	91.7	83.93	87.21	.	.	97.58	31.11	98.32	88.45	.	.	94.19	18.32;26.85	99.19	92.87	99.40	63.31	99.13
SRR7367488	39	94.81	99.94	.	.	.	98.29	.	.	.	56.06	.	90.96	99.49	.	.	.	.	.	.	.	.	99.11	96.5	66.75	97.14	.	.	.	94.8	94.04	91.7	83.93	87.21	.	.	97.58	31.11	98.32	88.45	.	.	94.19	26.85;18.32	99.19	92.87	99.40	63.31	99.13
SRR7367489	39	94.81	99.94	.	.	.	98.29	.	.	.	56.06	.	90.96	99.49	.	.	.	.	.	.	.	.	99.11	96.5	66.75	97.14	.	.	.	94.8	94.04	91.7	83.93	87.21	.	.	97.58	31.11	98.32	88.45	.	.	94.19	26.85;18.32	99.19	92.87	99.40	63.31	99.13
SRR7367490	39	94.81	99.94	.	.	.	98.29	.	.	.	56.06	.	90.96	99.49	.	.	.	.	.	.	.	.	99.11	96.5	66.75	97.14	.	.	.	94.8	94.04	91.7	83.93	87.21	.	.	97.58	31.11	98.32	88.45	.	.	94.19	26.85;18.32	99.19	92.87	99.40	63.31	99.13
SRR7367491	38	94.81	99.94	.	.	.	98.29	.	.	.	56.06	.	90.96	99.49	.	.	.	.	.	.	.	.	99.11	96.5	66.75	97.14	.	.	.	94.8	94.04	91.7	83.93	87.21	.	.	97.58	31.11	98.32	88.45	.	.	94.19	26.85;18.32	99.19	92.87	99.40	63.31	99.13
SRR7367492	38	94.81	99.94	.	.	.	.	.	.	.	56.06	.	90.96	99.49	.	.	.	.	.	.	.	.	99.11	96.5	66.75	97.14	.	.	.	94.8	94.04	91.7	83.93	87.21	.	.	97.58	31.11	98.32	88.45	.	.	94.19	18.32;26.85	99.19	92.87	99.40	63.31	99.13
SRR7367493	37	94.81	99.94	.	.	.	.	.	.	.	56.06	.	90.96	99.49	.	.	.	.	.	.	.	.	99.11	96.5	66.75	97.14	.	.	.	94.8	94.04	91.7	83.93	87.21	.	.	97.58	31.11	98.32	88.45	.	.	94.19	26.85;18.32	99.19	92.87	99.40	63.31	99.13
SRR7367494	37	94.81	99.94	.	.	.	.	.	.	.	56.06	.	90.96	99.49	.	.	.	.	.	.	.	.	99.11	96.5	66.75	97.14	.	.	.	94.8	94.04	91.7	83.93	87.21	.	.	97.58	31.11	98.32	88.45	.	.	94.19	26.85;18.32	99.19	92.87	99.40	63.31	99.13
SRR7367495	41	94.81	99.94	.	.	.	98.29	.	.	.	56.06	.	90.96	99.49	.	.	.	.	.	.	.	.	99.11	96.5	66.75	97.14	.	.	.	94.8	94.04	91.7	83.93	87.21	.	.	97.58	31.11	98.32	88.45	.	.	94.19	26.85;18.32	99.19	92.87	99.40	63.31	99.13
SRR7367496	39	94.81	99.94	.	.	.	.	.	.	.	56.06	.	90.96	99.49	.	.	.	.	.	.	.	.	99.11	96.5	66.75	97.14	.	.	.	94.8	94.04	91.7	83.93	87.21	.	.	97.58	31.11	98.32	88.45	.	.	94.19	26.85;18.32	99.19	92.87	99.40	63.31	99.13
SRR7367497	41	94.81	99.94	.	.	.	.	.	.	.	55.96	.	90.96	98.97	.	.	.	.	86.09	86.45	.	.	98.98	97.44	66.84	96.95	.	.	.	94.8	91.46	91.82	83.93	92.04	.	.	97.58	32.38	98.32	88.45	.	.	94.19	18.32;26.85	99.19	92.64	99.40	63.31	99.27
SRR7367498	40	94.81	99.94	.	.	.	.	.	.	.	55.96	.	90.96	98.97	.	.	.	.	86.09	86.45	.	.	98.98	97.44	66.84	96.95	.	.	.	94.8	91.46	91.82	83.93	92.04	.	.	97.58	32.38	98.32	88.45	.	.	94.19	18.32;26.85	99.19	92.64	99.40	63.31	99.27
SRR7367499	41	94.81	99.94;10.26	.	.	.	.	.	.	.	55.96	13.02	90.96	98.97	.	.	.	.	86.09	86.45	.	.	98.98	97.44	66.84	96.95	.	.	.	94.8	91.46	91.82	83.93	92.04	.	.	97.58	32.38	98.32	88.45	.	.	94.19	18.32;26.85	99.19	92.64	99.40	63.31	99.27
SRR7367500	41	94.81	99.94	.	.	.	.	.	.	.	56.06	10.87	90.96	99.49	.	.	97.21	.	.	.	.	.	99.11	97.44	.	96.89	.	.	.	94.8	94.04	91.7	83.63	91.74	.	.	97.58	32.38	98.32	88.45	.	.	94.19	26.85;18.32	99.19	92.64	99.40	63.31	99.13
SRR7367501	39	94.81	99.94	.	.	.	.	.	.	.	56.06	.	90.96	99.49	.	.	46.29	.	.	.	.	.	99.11	96.5	66.75	96.95	.	.	.	98.97	94.04	91.7	91.96	87.21	.	.	97.58	.	98.32	.	.	.	94.19	18.32;26.85	99.40	92.64	99.40	63.31	99.13
SRR7367502	42	94.81	99.94	.	.	.	.	.	.	.	18.93;55.96	.	90.96	98.97	.	.	.	.	86.09	86.45	.	.	98.98	97.44	66.84	94.28	.	.	.	94.89	91.46	91.82	83.93	87.51	.	.	97.58	32.38	98.32	88.45	.	.	94.19	26.85;18.32	99.19	92.64	99.40	63.31	99.27
SRR7367503	40	94.81	99.94	.	.	.	.	.	.	.	55.96;18.93	.	90.96	98.97	.	.	.	.	86.09	86.45	.	.	98.98	97.44	66.84	94.28	.	.	.	94.89	91.46	91.82	83.93	87.51	.	.	97.58	32.38	98.32	88.45	.	.	94.19	18.32;26.85	99.19	92.64	99.40	63.31	99.27
SRR7367504	40	94.81	99.94	.	.	.	.	.	.	.	55.96;18.93	.	90.96	98.97	.	.	.	.	86.09	86.45	.	.	98.98	97.44	66.84	94.28	.	.	.	94.89	91.46	91.82	83.93	87.51	.	.	97.58	32.38	98.32	88.45	.	.	94.19	18.32;26.85	99.19	92.64	99.40	63.31	99.27
SRR7367505	50	94.81	99.94	.	.	.	.	.	.	.	56.06	.	90.96	99.49	.	.	97.18	.	.	.	.	.	98.85	96.5	66.92	96.64	.	.	.	94.8	94.04	91.95	83.63	87.21	.	.	97.58	32.38	98.32	88.45	.	.	94.19	18.32;26.85	99.40	92.64	99.40	63.31	99.13
SRR7367506	38	94.81	99.94	.	.	.	.	.	.	.	56.06	.	90.96	99.49	.	.	97.25	.	.	.	.	.	99.11	97.44	66.92	96.7	.	.	.	94.8	94.04	91.7	83.63	87.21	.	.	97.58	31.11	98.32	.	.	.	94.19	26.85;18.32	99.19	92.64	99.40	63.31	99.13
SRR7367507	37	94.81	99.94	.	.	.	.	.	.	.	56.06	.	90.96	99.49	.	.	.	.	.	.	.	.	99.11	96.5	66.75	97.14	.	.	.	94.8	94.04	91.7	83.93	87.21	.	.	97.58	31.11	98.32	88.45	.	.	94.19	18.32;26.85	99.19	92.87	99.40	63.31	99.13
SRR7367508	37	94.81	99.94	.	.	.	.	.	.	.	56.06	.	90.96	99.49	.	.	.	.	.	.	.	.	99.11	96.5	66.75	97.14	.	.	.	94.8	94.04	91.7	83.93	87.21	.	.	97.58	31.11	98.32	88.45	.	.	94.19	18.32;26.85	99.19	92.87	99.40	63.31	99.13
SRR7367509	37	94.81	99.94	.	.	.	.	.	.	.	56.06	.	90.96	99.49	.	.	.	.	.	.	.	.	99.11	96.5	66.75	97.14	.	.	.	94.8	94.04	91.7	83.93	87.21	.	.	97.58	31.11	98.32	88.45	.	.	94.19	26.85;18.32	99.19	92.87	99.40	63.31	99.13
SRR7367510	37	94.81	99.94	.	.	.	.	.	.	.	56.06	.	90.96	99.49	.	.	.	.	.	.	.	.	99.11	96.5	66.75	97.14	.	.	.	94.8	94.04	91.7	83.93	87.21	.	.	97.58	31.11	98.32	88.45	.	.	94.19	18.32;26.85	99.19	92.87	99.40	63.31	99.13
SRR7367511	42	94.81	99.94	.	.	.	.	.	.	.	18.93;56.06	.	90.96	99.49	.	.	96.95	.	.	.	.	.	99.11	97.44	66.92	96.83	.	.	.	94.89	94.04	91.7	83.63	87.21	.	.	97.58	32.38	98.32	88.45	.	.	94.19	26.40;18.32	99.40	92.64	99.40	63.31	99.13
SRR7367512	40	94.81	99.94	.	.	.	.	.	.	.	18.93;56.06	.	90.96	99.49	.	.	.	.	.	.	.	.	99.11	97.44	66.92	96.83	.	.	.	94.89	94.04	91.7	83.63	87.21	.	.	97.58	32.38	98.32	88.45	.	.	94.19	26.85;18.32	99.19	92.64	99.40	63.31	99.13
SRR7367513	40	94.81	99.94;12.30	.	.	.	.	.	.	.	56.06;18.93	.	90.96	99.49	.	.	.	.	.	.	.	.	99.11	97.44	66.92	96.83	.	.	.	94.89	94.04	91.7	83.63	87.21	.	.	97.58	32.38	98.32	88.45	.	.	94.19	18.32;26.85	99.19	92.64	99.40	63.31	99.13
SRR7367514	42	94.81	99.94	.	.	.	.	.	.	.	56.06;18.93	.	90.96	99.49	.	.	96.95	.	.	.	.	.	99.11	97.44	66.92	96.83	.	.	.	94.89	94.04	91.7	83.63	87.21	.	.	97.58	32.38	98.32	88.45	.	.	94.19	18.32;26.85	99.19	92.64	99.40	63.31	99.13
SRR7367515	37	94.81	99.94	.	.	.	.	.	.	.	56.06	.	90.96	99.49	.	.	.	.	.	.	.	.	99.11	96.5	66.75	97.14	.	.	.	94.8	94.04	91.7	83.93	87.21	.	.	97.58	31.11	98.32	88.45	.	.	94.19	26.85;18.32	99.19	92.87	99.40	63.31	99.13
SRR7367516	37	94.81	99.94	.	.	.	.	.	.	.	56.06	.	90.96	99.49	.	.	.	.	.	.	.	.	99.11	96.5	66.75	97.14	.	.	.	94.8	94.04	91.7	83.93	87.21	.	.	97.58	31.11	98.32	88.45	.	.	94.19	18.32;26.85	99.19	92.87	99.40	63.31	99.13
SRR7367517	38	94.81	99.94	.	.	.	.	.	.	.	56.06	.	90.96	99.49	.	.	32.92	.	.	.	.	.	99.11	96.5	66.75	97.14	.	.	.	94.8	94.04	91.7	83.93	87.21	.	.	97.58	.	98.32	88.45	.	.	94.19	18.32;26.85	99.19	92.87	99.40	63.31	99.13
SRR7367518	40	94.81	99.94	.	.	.	.	.	.	.	56.06	.	90.96	99.49	.	.	17.51	.	.	.	.	.	99.11	96.5	66.75	97.14	.	.	.	94.8	94.04	91.7	83.93	87.21	.	.	97.58	31.11	98.32	88.45	.	.	94.19	18.32;26.85	99.19	92.87	99.40	63.31	99.13
SRR7367519	42	94.81	99.94	.	.	.	.	.	.	.	55.96	.	90.96	98.97	.	.	98.61	.	86.09	86.45	.	.	98.98	97.44	66.84	96.95	.	.	.	94.8	92.81	91.82	83.93	87.51	.	.	97.58	24.68	.	88.45	.	.	.	18.32;26.85	99.19	92.64	99.40	63.31	99.27
SRR7367520	38	94.81	99.94	.	.	.	.	.	.	.	56.06	.	90.96	99.49	.	.	.	.	.	.	.	.	99.11	96.5	66.75	97.14	.	.	.	94.8	94.04	91.7	83.93	87.21	.	.	97.58	31.11	98.32	88.45	.	.	94.19	26.85;18.32	99.19	92.87	99.40	63.31	99.13
SRR7367521	38	94.81	99.94	.	.	.	.	.	.	.	56.06	.	90.96	99.49	.	.	.	.	.	.	.	.	99.11	96.5	66.75	97.14	.	.	.	94.8	94.04	91.7	83.93	87.21	.	.	97.58	31.11	98.32	88.45	.	.	94.19	18.32;26.85	99.19	92.87	99.40	63.31	99.13
SRR7367522	40	94.81	99.94	.	.	.	.	.	.	.	56.06	.	90.96	99.49	.	.	5.95;9.79	.	.	.	.	.	99.11	96.5	66.75	97.14	.	.	.	94.8	94.04	91.7	83.93	87.21	.	.	97.58	31.11	98.32	88.45	.	.	94.19	18.32;26.85	99.19	92.87	99.40	63.31	99.13
SRR7367523	40	94.81	99.94	.	.	.	.	.	.	.	56.06;18.93	.	90.96	99.49	.	.	17.55	.	.	.	.	.	99.11	97.55	66.75	96.89	.	.	.	94.8	94.04	91.7	91.96	91.54	.	.	97.58	32.62	98.32	88.45	.	.	94.19	18.32;26.85	99.40	92.64	99.40	63.31	99.13
SRR7367524	39	94.81	99.94	.	.	.	.	.	.	.	56.06	.	90.96	99.49	.	.	19.74	.	.	.	.	.	99.11	96.5	66.75	97.14	.	.	.	94.8	94.04	91.7	83.93	87.21	.	.	97.58	31.11	98.32	88.45	.	.	94.19	18.32;26.85	99.19	92.87	99.40	63.31	99.13
SRR7408226	35	94.81	99.94	.	.	.	.	.	.	.	56.06	.	90.96	99.49	.	.	.	.	.	.	.	.	99.11	97.44	66.92	96.7	.	.	.	94.8	94.04	91.7	83.63	87.21	.	.	97.58	31.11	98.32	.	.	.	94.19	26.85;18.32	99.19	92.64	99.40	63.31	99.13
SRR7408227	35	94.81	99.94	.	.	.	.	.	.	.	56.06	.	90.96	99.49	.	.	46.37	.	.	.	.	.	99.11	97.44	66.92	96.7	.	.	.	94.8	94.04	91.7	83.63	87.21	.	.	97.58	31.11	98.32	.	.	.	94.19	18.32;26.85	99.19	92.64	99.40	63.31	99.13
SRR7408228	35	94.81	99.94	.	.	.	.	.	.	.	56.06	.	90.96	99.49	.	.	.	.	.	.	.	.	99.11	97.44	66.92	96.7	.	.	.	94.8	94.04	91.7	83.63	87.21	.	.	97.58	31.11	98.32	.	.	.	94.19	18.32;26.85	99.19	92.64	99.40	63.31	99.13
SRR7408229	35	94.81	99.94	.	.	.	.	.	.	.	56.06	.	90.96	99.49	.	.	.	.	.	.	.	.	99.11	97.44	66.92	96.7	.	.	.	94.8	94.04	91.7	83.63	87.21	.	.	97.58	31.11	98.32	.	.	.	94.19	18.32;26.85	99.19	92.64	99.40	63.31	99.13
SRR7408230	34	94.81	99.94	.	.	.	.	.	.	.	56.06	.	90.96	99.49	.	.	.	.	.	.	.	.	99.11	97.44	66.92	96.7	.	.	.	94.8	94.04	91.7	83.63	87.21	.	.	97.58	31.11	98.32	.	.	.	94.19	18.32;26.85	99.19	92.64	99.40	63.31	99.13
SRR7408231	34	94.81	99.94	.	.	.	.	.	.	.	56.06	.	90.96	99.49	.	.	.	.	.	.	.	.	99.11	97.44	66.92	96.7	.	.	.	94.8	94.04	91.7	83.63	87.21	.	.	97.58	31.11	98.32	.	.	.	94.19	18.32;26.85	99.19	92.64	99.40	63.31	99.13
SRR7408232	39	94.81	99.94	.	.	.	.	.	.	.	56.06	.	90.96	99.49	.	.	97.25	.	.	.	.	.	99.11	97.44	66.92	96.7	.	.	.	94.8	94.04	91.7	83.63	87.21	.	.	97.58	31.11	98.32	.	.	.	94.19	18.32;26.85	99.19	92.64	99.40	63.31	99.13
SRR7408233	40	94.81	99.94	.	.	.	.	.	.	.	56.06	.	90.96	99.49	.	.	97.25	.	.	.	.	.	99.11	97.44	66.92	96.7	.	.	.	94.8	94.04	91.7	83.63	87.21	.	.	97.58	31.11	98.32	.	.	.	94.19	26.85;18.32	99.19	92.64	99.40	63.31	99.13
SRR7408234	40	94.81	99.94	.	.	.	.	.	.	.	56.06	.	90.96	99.49	.	.	97.25	.	.	.	.	.	99.11	97.44	66.92	96.7	.	.	.	94.8	94.04	91.7	83.63	87.21	.	.	97.58	31.11	98.32	.	.	.	94.19	26.85;18.32	99.19	92.64	99.40	63.31	99.13
SRR7408235	39	94.81	99.94	.	.	.	.	.	.	.	56.06	.	90.96	99.49	.	.	.	.	.	.	.	.	99.11	97.44	66.92	96.7	.	.	.	94.8	94.04	91.7	83.63	87.21	.	.	97.58	31.11	98.32	.	.	.	94.19	18.32;26.85	99.19	92.64	99.40	63.31	99.13
SRR7408236	40	94.81	99.94	.	.	.	.	.	.	.	56.06	.	90.96	99.49	.	.	97.25	.	.	.	.	.	99.11	97.44	66.92	96.7	.	.	.	94.8	94.04	91.7	83.63	87.21	.	.	97.58	31.11	98.32	.	.	.	94.19	26.85;18.32	99.19	92.64	99.40	63.31	99.13
SRR7408237	40	94.81	99.94	.	.	.	.	.	.	.	56.06	.	90.96	99.49	.	.	97.25	.	.	.	.	.	99.11	97.44	66.92	96.7	.	.	.	94.8	94.04	91.7	83.63	87.21	.	.	97.58	31.11	98.32	.	.	.	94.19	26.85;18.32	99.19	92.64	99.40	63.31	99.13
SRR7408238	40	94.81	99.94	.	.	.	.	.	.	.	56.06	.	90.96	99.49	.	.	97.25	.	.	.	.	.	99.11	97.44	66.92	96.7	.	.	.	94.8	94.04	91.7	83.63	87.21	.	.	97.58	31.11	98.32	.	.	.	94.19	26.85;18.32	99.19	92.64	99.40	63.31	99.13
SRR7408239	40	94.81	99.94	.	.	.	.	.	.	.	56.06	.	90.96	99.49	.	.	97.25	.	.	.	.	.	99.11	97.44	66.92	96.7	.	.	.	94.8	94.04	91.7	83.63	87.21	.	.	97.58	31.11	98.32	.	.	.	94.19	26.85;18.32	99.19	92.64	99.40	63.31	99.13
SRR7408240	40	94.81	99.94	.	.	.	.	.	.	.	56.06	.	90.96	99.49	.	.	97.25	.	.	.	.	.	99.11	97.44	66.92	96.7	.	.	.	94.8	94.04	91.7	83.63	87.21	.	.	97.58	31.11	98.32	.	.	.	94.19	26.85;18.32	99.19	92.64	99.40	63.31	99.13
SRR7408241	40	94.81	99.94	.	.	.	.	.	.	.	56.06	.	90.96	99.49	.	.	97.25	.	.	.	.	.	99.11	97.44	66.92	96.7	.	.	.	94.8	94.04	91.7	83.63	87.21	.	.	97.58	31.11	98.32	.	.	.	94.19	26.85;18.32	99.19	92.64	99.40	63.31	99.13
SRR7419949	37	94.81	99.94	.	.	.	.	.	.	.	56.06	.	90.96	99.49	.	.	.	.	.	.	.	.	99.11	96.5	66.75	97.14	.	.	.	94.8	94.04	91.7	83.93	87.21	.	.	97.58	31.11	98.32	88.45	.	.	94.19	26.85;18.59	99.19	92.87	99.40	63.31	99.13
SRR7419950	39	94.81	99.94	.	.	.	.	.	.	.	56.06;18.93	.	90.96	99.49	.	.	.	.	.	.	.	.	99.11	97.55	66.75	96.89	.	.	.	94.8	94.04	91.7	91.96	91.54	.	.	97.58	32.62	98.32	88.45	.	.	94.19	18.32;26.85	99.40	92.64	99.40	63.31	99.13
SRR7419952	37	94.81	99.94	.	.	.	.	.	.	.	56.06	.	90.96	99.49	.	.	.	.	.	.	.	.	99.11	96.5	66.75	97.14	.	.	.	94.8	94.04	91.7	83.93	87.21	.	.	97.58	31.11	98.32	88.45	.	.	94.19	26.85;18.32	99.19	92.87	99.40	63.31	99.13
SRR7419953	41	94.81	99.94	.	.	.	.	.	.	.	56.06	.	90.96	99.49	.	.	17.66	.	.	.	74.06	.	99.11	96.5	66.75		.	.	.	94.8	94.04	91.7	83.93	87.21	.	.	97.58	31.11	98.32	88.45	.	.	94.19	18.59	99.19	92.87	99.40	63.31	99.13
SRR7419955	37	94.81	99.94	.	.	.	.	.	.	.	56.06	.	90.96	99.49	.	.	.	.	.	.	.	.	99.11	96.5	66.75	97.14	.	.	.	94.8	94.04	91.7	83.93	87.21	.	.	97.58	31.11	98.32	88.45	.	.	94.19	18.59;26.85	99.19	92.87	99.40	63.31	99.13
SRR7419956	37	94.81	99.94	.	.	.	.	.	.	.	56.06	.	90.96	99.49	.	.	.	.	.	.	.	.	99.11	96.5	66.75	97.14	.	.	.	94.8	94.04	91.7	83.93	87.21	.	.	97.58	31.11	98.32	88.45	.	.	94.19	18.59;26.85	99.19	92.87	99.40	63.31	99.13
SRR7419957	42	94.81	99.94	.	.	.	.	.	.	.	18.93;56.06	.	90.96	99.49	.	.	97.21	.	.	.	.	.	99.11	96.27	66.92	96.64	.	.	.	94.8	94.04	91.7	83.93	87.31	.	.	97.58	.	98.32	88.45	.	.	94.19	26.85;18.32	99.40	92.64	99.40	63.31	99.13
SRR7419958	38	94.89	99.90	.	.	.	.	.	.	.	56.06	9.62	.	99.23	.	.	98.61	.	.	.	.	.	99.11	97.79	65.07	96.89	.	.	.	94.8	90.70	90.57	82.24	87.61	.	.	97.58	32.38	98.32	88.45	.	.	94.19	18.32;26.40	99.19	92.64	99.50	62.59	99.27
SRR7419959	38	94.89	99.90	.	.	.	.	.	.	.	56.06	9.62	.	99.23	.	.	98.61	.	.	.	.	.	99.11	97.79	65.07	96.89	.	.	.	94.8	90.70	90.57	82.24	87.61	.	.	97.58	32.38	98.32	88.45	.	.	94.19	26.40;18.32	99.19	92.64	99.50	62.59	99.27
SRR7419960	44	94.81	99.94	.	.	.	.	.	.	.	55.96	.	90.96	98.97	.	.	98.38	.	86.09	86.45	.	.	98.98	97.44	66.84	96.95	.	.	.	94.8	91.46	91.82	83.93	92.04	.	.	97.58	32.38	98.32	88.45	.	.	94.19	26.85;18.32	99.19	92.64	99.40	63.31	99.27
SRR7419961	40	94.81	99.94	.	.	.	.	.	.	.	55.96;18.93	.	90.96	98.97	.	.	.	.	86.09	86.45	.	.	98.98	97.44	66.84	94.28	.	.	.	94.89	91.46	91.82	83.93	87.51	.	.	97.58	32.38	98.32	88.45	.	.	94.19	18.32;26.85	99.19	92.64	99.40	63.31	99.27
SRR7419963	41	94.81	99.94;7.72;10.65	.	.	.	.	.	.	.	55.96;18.93	13.02	90.96	98.97	.	.	.	.	86.09	86.45	.	.	98.98	97.44	66.84	94.28	.	.	.	94.89	91.46	91.82	83.93	87.51	.	.	97.58	32.38	98.32	88.45	.	.	94.19	18.32;26.85	99.19	92.64	99.40	63.31	99.27
SRR7419964	38	94.81	99.94	.	.	.	.	.	.	.	56.06	.	90.96	99.49	.	.	.	.	.	.	.	.	99.11	96.5	66.75	97.14	.	.	.	94.8	94.04	91.7	83.93	87.21	.	.	97.58	31.11	98.32	88.45	.	.	94.19	18.59	99.19	92.87	99.40	63.31	99.13
SRR7419965	40	94.89	99.87	.	.	.	.	.	.	.	56.06;18.93	10.87	90.96	99.49	.	.	97.48	.	.	.	.	.	98.73	98.83	.	96.46	.	.	.	94.8	93.54	89.94	86.11	92.25	.	.	97.58	31.83;22.54	98.32	88.45	99.42	.	94.19	21.55	99.19	94.07	99.60	63.31	99.27
SRR7419966	39	94.81	99.94	.	.	.	.	.	.	.	18.93;56.06	.	90.96	99.49	.	.	.	.	.	.	.	.	99.11	97.55	66.75	96.89	.	.	.	94.8	94.04	91.7	91.96	91.54	.	.	97.58	32.62	98.32	88.45	.	.	94.19	26.85;18.32	99.40	92.64	99.40	63.31	99.13
SRR7419967	39	94.81	99.94	.	.	.	.	.	.	.	18.93;56.06	.	90.96	99.49	.	.	.	.	.	.	.	.	99.11	97.55	66.75	96.89	.	.	.	94.8	94.04	91.7	91.96	91.54	.	.	97.58	32.62	98.32	88.45	.	.	94.19	26.85;18.32	99.40	92.64	99.40	63.31	99.13
SRR7439186	32	94.81	11.34;99.94	.	.	.	.	.	.	.	.	.	.	.	.	.	.	.	.	.	.	.	99.11	97.55	66.75	96.89	.	.	.	94.8	94.04	91.7	91.96	91.54	.	.	97.58	32.62	98.32	88.45	.	23.26	94.19	18.32;26.85	99.40	92.64	99.40	63.31	99.27
SRR7439187	40	94.81	26.31;10.04	.	.	.	.	.	.	.	56.06;18.93	.	90.96	99.49	.	.	97.25	.	.	.	.	.	99.11	97.55	66.75	96.89	.	.	.	94.8	94.04	91.7	91.96	91.54	3.88	.	97.58	32.62	98.32	88.45	.	.	94.19	18.32;26.85	99.40	92.64	99.40	63.31	99.13
SRR7439188	39	94.81	99.94	.	.	.	.	.	.	.	55.96	.	90.96	98.97	.	.	.	.	86.09	86.45	.	.	98.98	97.44	66.84	96.95	.	.	.	94.8	91.46	91.82	83.93	92.04	.	.	97.58	32.38	98.32	.	.	.	94.19	18.32;26.85	99.19	92.64	99.40	63.31	99.27
SRR7439189	35	94.89	99.97	.	.	.	.	.	.	.	18.93;56.06	.	90.96	99.49	.	.	.	.	86.09	87.05	.	.	98.85	98.37	.	97.2	.	.	.	94.8	91.15	90.44	85.62	92.15	.	.	97.58	.	98.32	88.45	.	.	94.19	26.85;18.32	99.19	92.87	99.60	63.31	99.27
SRR7439190	38	94.81	99.94	.	.	.	.	.	.	.	56.06;18.93	.	90.96	99.49	.	.	.	.	.	.	.	.	99.11	96.5	66.75	96.7	.	.	.	94.8	94.04	91.7	83.63	91.74	.	.	97.58	32.38	98.32	88.45	.	.	94.19	18.32;26.85	99.19	92.87	99.40	63.31	99.13
SRR7439191	40	94.81	99.94	.	.	.	.	.	.	.	56.06	10.87	90.96	99.49	.	.	.	.	.	.	.	.	99.11	97.44	66.92	96.89	.	.	.	94.8	94.04	91.7	83.63	91.54	.	.	97.58	.	98.32	88.45	.	.	94.19	26.85;18.32	99.40	92.64	99.40	63.31	99.13
SRR7439192	41	94.89	99.87	.	.	.	.	.	.	.	18.93;56.06	10.87	90.96	99.49	.	.	97.48	.	.	.	.	.	98.6	98.83	.	96.46	.	.	.	94.8	93.54	90.06	90.08	92.25	.	.	97.58	22.54;31.83	98.32	88.45	99.42	.	94.19	26.85;18.32	99.19	94.22	99.60	63.31	99.27
SRR7439193	39	94.89	99.87	.	.	.	.	.	.	.	56.06;18.93	.	90.96	99.49	.	.	97.51	28.46	.	.	.	.	98.73	98.6	.	97.39	.	.	.	94.84	90.94	90.19	85.62	92.15	.	.	97.58	.	98.32	88.45	.	.	94.19	18.32;26.85	99.19	92.94	99.60	63.31	99.13
SRR7439194	38	94.81	99.94	.	.	.	.	.	.	.	56.06	.	90.96	99.49	.	.	.	.	.	.	.	.	99.11	96.5	66.75	97.14	.	.	.	94.8	94.04	91.7	83.93	87.21	.	.	97.58	31.11	98.32	88.45	.	.	94.19	18.32;26.85	99.19	92.87	99.40	63.31	99.13
SRR7439195	37	94.81	99.94	.	.	.	.	.	.	.	56.06	.	90.96	99.49	.	.	.	.	.	.	.	.	99.11	96.5	66.75	97.14	.	.	.	94.8	94.04	91.7	83.93	87.21	.	.	97.58	31.11	98.32	88.45	.	.	94.19	26.85;18.32	99.19	92.87	99.40	63.31	99.13
SRR7439196	37	94.81	99.94;11.79	.	.	.	.	.	.	.	56.06	.	90.96	99.49	.	.	.	.	.	.	.	.	99.11	96.5	66.75	97.14	.	.	.	94.8	94.04	91.7	83.93	87.21	.	.	97.58	31.11	98.32	88.45	.	.	94.19	18.32;26.85	99.19	92.87	99.40	63.31	99.13
SRR7439197	37	94.81	99.94	.	.	.	.	.	.	.	56.06	.	90.96	99.49	.	.	.	.	.	.	.	.	99.11	96.5	66.75	97.14	.	.	.	94.8	94.04	91.7	83.93	87.21	.	.	97.58	31.11	98.32	88.45	.	.	94.19	26.85;18.32	99.19	92.87	99.40	63.31	99.13
SRR7439198	39	94.81	99.90	.	.	.	.	.	.	.	56.06	.	90.96	99.49	.	.	.	.	.	.	.	.	99.11	96.5	66.75	97.14	.	.	.	94.8	94.04	91.7	83.93	87.21	.	.	97.58	31.11	98.32	88.45	.	.	94.19	18.32;26.85	99.19	92.87	99.40	63.31	99.13
SRR7439199	41	94.81	99.94	.	.	.	.	.	.	.	56.06;18.93	.	90.96	99.49	.	.	96.95	.	.	.	.	.	99.11	97.44	66.92	96.83	.	.	.	94.89	94.04	91.7	83.63	87.21	.	.	97.58	32.38	98.32	88.45	.	.	94.19	18.32;26.85	99.19	92.64	99.40	63.31	99.13
SRR7439200	39	94.81	99.94	.	.	.	.	.	.	.	18.93;56.06	.	90.96	99.49	.	.	.	.	.	.	.	.	99.11	97.44	66.92	96.83	.	.	.	94.89	94.04	91.7	83.63	87.21	.	.	97.58	32.38	98.32	88.45	.	.	94.19	26.85;18.32	99.19	92.64	99.40	63.31	99.13
SRR7439202	44	94.81	99.94	.	.	.	.	.	.	.	56.06;18.93	.	90.96	99.49	.	.	96.95	.	.	.	.	.	99.11	97.44	66.92	96.83	.	.	.	94.89	94.04	91.7	83.63	87.21	.	.	97.58	32.38	98.32	88.45	.	.	94.19	18.32;26.85	99.19	92.64	99.40	63.31	99.13
SRR7439203	41	94.81	99.94	.	.	.	.	.	.	.	56.06;18.93	.	90.96	99.49	.	.	96.95	.	.	.	.	.	99.11	97.44	66.92	96.83	.	.	.	94.89	94.04	91.7	83.63	87.21	.	.	97.58	32.38	98.32	88.45	.	.	94.19	18.32;26.85	99.19	92.64	99.40	63.31	99.13
SRR7439204	36	94.81	99.94	.	.	.	.	.	.	.	56.06	.	90.96	.	.	.	.	.	.	.	.	.	99.11	96.5	66.75	97.14	.	.	.	94.8	94.04	91.7	83.93	87.21	.	.	97.58	31.11	98.32	88.45	.	.	94.19	18.32;26.85	99.19	92.87	99.40	63.31	99.13
SRR7439205	36	94.81	99.94	.	.	.	.	.	.	.	56.06	.	90.96	99.49	.	.	.	.	.	.	.	.	99.11	96.5	66.75	97.14	.	.	.	94.8	94.04	91.7	83.93	87.21	.	.	97.58	31.11	98.32	88.45	.	.	94.19	26.85;18.32	99.19	92.87	99.40	63.31	99.13
SRR7439206	31	94.81	99.94	.	.	.	.	.	.	.	.	.	.	.	.	.	.	.	.	.	.	.	99.11	97.55	66.75	96.89	.	.	.	94.8	94.04	91.7	91.96	91.54	.	.	97.58	32.62	98.32	88.45	.	.	94.19	18.32;26.85	99.40	92.64	99.40	63.31	99.27
SRR7439207	40	94.81	99.94	.	.	.	.	.	.	.	18.93;56.06	.	90.96	99.49	.	.	97.25	.	.	.	.	.	99.11	97.55	66.75	96.89	.	.	.	94.8	94.04	91.7	91.96	91.54	.	.	97.58	32.62	98.32	88.45	.	.	94.19	18.32;26.85	99.40	92.64	99.40	63.31	99.13
SRR7439208	43	94.81	99.94	.	.	.	.	.	.	.	55.96;18.93	29.69	90.96	98.97	.	.	.	.	86.09	86.45	.	.	98.98	97.44	66.84	94.28	.	.	.	94.89	91.46	91.82	83.93	87.51	.	.	97.58	32.38	98.32	88.45	.	.	94.19	18.32;26.85	99.19	92.64	99.40	63.31	99.27
SRR7439209	42	94.81	99.94	.	.	.	.	.	.	.	55.96;18.93	.	90.96	98.97	.	.	.	.	86.09	86.45	.	.	98.98	97.44	66.84	94.28	.	.	.	94.89	91.46	91.82	83.93	87.51	.	.	97.58	32.38	98.32	88.45	.	.	94.19	18.32;26.85	99.19	92.64	99.40	63.31	99.27
SRR7439210	40	94.81	95.52;10.04	.	.	.	.	.	.	.	56.06;18.93	.	90.96	99.49	.	.	97.25	.	.	.	.	.	99.11	97.55	66.75	96.89	.	.	.	94.8	94.04	91.7	91.96	91.54	3.88	.	97.58	32.62	98.32	88.45	.	.	94.19	18.32;26.85	99.40	92.64	99.40	63.31	99.13
SRR7439211	34	94.81	99.94	.	.	.	.	.	.	.	56.06	.	90.96	99.49	.	.	.	.	.	.	.	.	99.11	97.55	66.75	96.89	.	.	.	94.8	94.04	91.7	91.96	91.54	.	.	97.58	32.62	98.32	88.45	.	.	94.19	26.85;18.32	99.40	92.64	99.40	63.31	99.27
SRR7439212	41	94.81	99.94	.	.	.	.	.	.	.	55.96;18.93	.	90.96	98.97	.	.	.	.	86.09	86.45	.	.	98.98	97.44	66.84	94.28	.	.	.	94.89	91.46	91.82	83.93	87.51	.	.	97.58	32.38	98.32	88.45	.	.	94.19	18.32;26.85	99.19	92.64	99.40	63.31	99.27
SRR7439213	38	94.81	99.90	.	.	.	.	.	.	.	56.06	.	90.96	99.49	.	.	.	.	.	.	.	.	99.11	96.5	66.75	97.14	.	.	.	94.8	94.04	91.7	83.93	87.21	.	.	97.58	31.11	98.32	88.45	.	.	94.19	18.32;26.85	99.19	92.87	99.40	63.31	99.13
SRR7439214	42	94.81	99.94	.	.	.	.	.	.	.	55.96;18.93	.	90.96	98.97	.	.	.	.	86.09	86.45	.	.	98.98	97.44	66.84	94.28	.	.	.	94.89	91.46	91.82	83.93	87.51	.	.	97.58	32.38	98.32	88.45	.	.	94.19	18.32;26.85	99.19	92.64	99.40	63.31	99.27
SRR7439215	43	94.81	99.94	.	.	.	.	.	.	.	55.96;18.93	.	90.96	98.97	.	.	.	.	86.09	86.45	.	.	98.98	97.44	66.84	94.28	.	.	.	94.89	91.46	91.82	83.93	87.51	.	.	97.58	32.38	98.32	88.45	.	.	94.19	18.32;26.85	99.19	92.64	99.40	63.31	99.27
SRR7439216	40	94.81	99.94	.	.	.	.	.	.	.	56.06	.	90.96	99.49	.	.	55.25	.	.	.	.	.	99.11	96.5	66.92	96.77	.	.	.	94.8	94.04	91.7	83.93	87.21	.	.	97.58	32.62	98.32	88.45	.	.	94.19	18.59	99.19	92.64	99.40	63.31	99.13
SRR7439217	40	94.81	99.94	.	.	.	.	.	.	.	56.06;18.93	.	90.96	99.49	.	.	.	.	.	.	.	.	99.11	97.55	66.75	96.89	.	.	.	94.8	94.04	91.7	91.96	91.54	.	.	97.58	32.62	98.32	88.45	.	.	94.19	18.32;26.85	99.40	92.64	99.40	63.31	99.13
SRR7439219	38	94.81	99.94	.	.	.	.	.	.	.	56.06	.	90.96	99.49	.	.	.	.	.	.	.	.	99.11	96.5	66.75	97.14	.	.	.	94.8	94.04	91.7	83.93	87.21	.	.	97.58	31.11	98.32	88.45	.	.	94.19	18.32;26.85	99.19	92.87	99.40	63.31	99.13
SRR7439220	40	94.81	99.94	.	.	.	.	.	.	.	56.06;18.93	.	90.96	99.49	.	.	25.80	.	.	.	.	.	99.11	97.55	66.75	96.89	.	.	.	94.8	94.04	91.7	91.96	91.54	.	.	97.58	32.62	98.32	88.45	.	.	94.19	18.32;26.85	99.40	92.64	99.40	63.31	99.13
SRR7439221	38	94.81	99.94	.	.	.	.	.	.	.	56.06	.	90.96	99.49	.	.	.	.	.	.	.	.	99.11	96.5	66.75	97.14	.	.	.	94.8	94.04	91.7	83.93	87.21	.	.	97.58	31.11	98.32	88.45	.	.	94.19	18.32;26.85	99.19	92.87	99.40	63.31	99.13
SRR7439222	39	94.81	99.94	.	.	.	.	.	.	.	56.06	.	90.96	99.49	.	.	17.18	.	.	.	.	.	99.11	96.5	66.75	97.14	.	.	.	94.8	94.04	91.7	83.93	87.21	.	.	97.58	31.11	98.32	88.45	.	.	94.19	26.85;18.32	99.19	92.87	99.40	63.31	99.13
SRR7450395	35	94.81	99.94	.	.	.	.	.	.	.	56.06	.	90.96	99.49	.	.	.	.	.	.	.	.	99.11	97.44	66.92	96.7	.	.	.	94.8	94.04	91.7	83.63	87.21	.	.	97.58	31.11	98.32	.	.	.	94.19	26.85;18.32	99.19	92.64	99.40	63.31	99.13
SRR7450396	35	94.81	99.94	.	.	.	.	.	.	.	56.06	.	90.96	99.49	.	.	.	.	.	.	.	.	99.11	97.44	66.92	96.7	.	.	.	94.8	94.04	91.7	83.63	87.21	.	.	97.58	31.11	98.32	.	.	.	94.19	26.85;18.32	99.19	92.64	99.40	63.31	99.13
SRR7450397	35	94.81	99.94	.	.	.	.	.	.	.	56.06	.	90.96	99.49	.	.	.	.	.	.	.	.	99.11	97.44	66.92	96.7	.	.	.	94.8	94.04	91.7	83.63	87.21	.	.	97.58	31.11	98.32	.	.	.	94.19	26.85;18.32	99.19	92.64	99.40	63.31	99.13
SRR7450398	35	94.81	99.94	.	.	.	.	.	.	.	56.06	.	90.96	99.49	.	.	.	.	.	.	.	.	99.11	97.44	66.92	96.7	.	.	.	94.8	94.04	91.7	83.63	87.21	.	.	97.58	31.11	98.32	.	.	.	94.19	18.32;26.85	99.19	92.64	99.40	63.31	99.13
SRR7450399	35	94.81	99.94	.	.	.	.	.	.	.	56.06	.	90.96	99.49	.	.	.	.	.	.	.	.	99.11	97.44	66.92	96.7	.	.	.	94.8	94.04	91.7	83.63	87.21	.	.	97.58	31.11	98.32	.	.	.	94.19	26.85;18.32	99.19	92.64	99.40	63.31	99.13
[truncated: 88 more columns]
