# Supplementary material for: Pan-genome diversification and recombination in Cronobacter sakazakii, an opportunistic pathogen in neonates, and insights to its xerotolerant lifestyle
Source: BMC Microbiol. 2019 Dec 27;19:306. doi: 10.1186/s12866-019-1664-7 (PMC6935241; doi:10.1186/s12866-019-1664-7)
Supplement: Supplementary file 13 — Additional file 13: Table S10. Recombination parameters calculated by mcorr [file 12866_2019_1664_MOESM13_ESM.xlsx]

## Sheet: Sheet1
[gamma/mu]
value = 1.6054
bootstrapping mean = 1.60646
bootstrapping standard deviation = 0.0422353
bootstrapping size = 1000
bootstrapping median = 1.60461
bootstrapping lower bound (5%) = 1.53761
bootstrapping upper bound (95%) = 1.68185
[fbar]
value = 815.559
bootstrapping mean = 819.772
bootstrapping standard deviation = 80.2033
bootstrapping size = 1000
bootstrapping median = 812.747
bootstrapping lower bound (5%) = 696.993
bootstrapping upper bound (95%) = 961.164
[c]
value = 0.53346
bootstrapping mean = 0.533273
bootstrapping standard deviation = 0.00529032
bootstrapping size = 1000
bootstrapping median = 0.53348
bootstrapping lower bound (5%) = 0.524013
bootstrapping upper bound (95%) = 0.541772
