# Supplementary material for: Pan-genome diversification and recombination in Cronobacter sakazakii, an opportunistic pathogen in neonates, and insights to its xerotolerant lifestyle
Source: BMC Microbiol. 2019 Dec 27;19:306. doi: 10.1186/s12866-019-1664-7 (PMC6935241; doi:10.1186/s12866-019-1664-7)
Supplement: Supplementary file 14 — Additional file 14: Table S11. List of recombined genes in C. sakazakii inferred by fastGEAR [file 12866_2019_1664_MOESM14_ESM.xlsx]

## Sheet: Recent Recombinations
genes	recombinations	annotation
rhsA	46	putative deoxyribonuclease RhsA
entF	38	Enterobactin synthase component F
ptrA_1	34	Protease 3
group_429	29	hypothetical protein
zntA	29	Lead, cadmium, zinc and mercury-transporting ATPase
vgrG1_2	26	Actin cross-linking toxin VgrG1
ydaP	26	Putative thiamine pyrophosphate-containing protein YdaP
ygcB	26	CRISPR-associated endonuclease/helicase Cas3
sdcS	25	putative transporter
group_16257	24	putative FAD-linked oxidoreductase
group_321	24	hypothetical protein
xylB	24	Xylulose kinase
amiB	23	N-acetylmuramoyl-L-alanine amidase AmiB
dsbD_1	23	Thiol:disulfide interchange protein DsbD
group_473	23	hypothetical protein
iucC	22	Aerobactin synthase
cmpR_2	21	HTH-type transcriptional activator CmpR
flu	21	Antigen 43
group_4424	21	Methyl-accepting chemotaxis protein I
nasA	21	Nitrate reductase
sbcC	21	Nuclease SbcCD subunit C
appA_1	20	Periplasmic AppA protein
bluF_1	20	Blue light- and temperature-regulated antirepressor BluF
fecA	20	Fe(3+) dicitrate transport protein FecA
group_1730	20	hypothetical protein
group_337	20	hypothetical protein
mukB	20	Chromosome partition protein MukB
nifJ	20	Pyruvate-flavodoxin oxidoreductase
rhsC_1	20	Putative deoxyribonuclease RhsC
group_16997	19	hypothetical protein
group_2013	19	hypothetical protein
group_210	19	hypothetical protein
group_422	19	hypothetical protein
malT	19	HTH-type transcriptional regulator MalT
ptrA_2	19	Protease 3
ptsG_2	19	PTS system glucose-specific EIICBA component
scrB	19	Sucrose-6-phosphate hydrolase
smc_2	19	hypothetical protein
treY	19	Maltooligosyl trehalose synthase
tsr_2	19	Methyl-accepting chemotaxis protein I
alr	18	Alanine racemase, biosynthetic
dinB1_3	18	DNA polymerase IV 1
efeB	18	Deferrochelatase/peroxidase EfeB
group_299	18	hypothetical protein
group_6065	18	hypothetical protein
ilvA	18	L-threonine dehydratase biosynthetic IlvA
trmB_1	18	tRNA (guanine-N(7)-)-methyltransferase
viaA	18	Protein ViaA
ycgJ	18	putative methyltransferase YcgJ
yicI	18	Alpha-xylosidase
alaS	17	Alanine--tRNA ligase
arsB	17	Arsenical pump membrane protein
casA	17	CRISPR system Cascade subunit CasA
copA_1	17	Copper-exporting P-type ATPase A
dsbD_2	17	Thiol:disulfide interchange protein DsbD
entD	17	Enterobactin synthase component D
fadE	17	Acyl-coenzyme A dehydrogenase
fdhF_1	17	Formate dehydrogenase H
purL	17	Phosphoribosylformylglycinamidine synthase
ywaD	17	Aminopeptidase YwaD
ada	16	Bifunctional transcriptional activator/DNA repair enzyme Ada
apxIB	16	Toxin RTX-I translocation ATP-binding protein
casC	16	CRISPR system Cascade subunit CasC
cca	16	Multifunctional CCA protein
ccpA_3	16	Catabolite control protein A
fabH_1	16	3-oxoacyl-[acyl-carrier-protein] synthase 3
fhuB	16	Iron(3+)-hydroxamate import system permease protein FhuB
group_1368	16	hypothetical protein
group_16781	16	hypothetical protein
group_3330	16	hypothetical protein
group_841	16	putative type I restriction enzymeP M protein
katG	16	Catalase-peroxidase
maeB	16	NADP-dependent malic enzyme
mfd	16	Transcription-repair-coupling factor
mngB_1	16	Mannosylglycerate hydrolase
murE	16	UDP-N-acetylmuramoyl-L-alanyl-D-glutamate--2,6-diaminopimelate ligase
pncB	16	Nicotinate phosphoribosyltransferase
ravA	16	ATPase RavA
rhsC_3	16	Putative deoxyribonuclease RhsC
smc	16	Chromosome partition protein Smc
csxA	15	Exo-beta-D-glucosaminidase
dppB_1	15	Dipeptide transport system permease protein DppB
entA	15	2,3-dihydro-2,3-dihydroxybenzoate dehydrogenase
fadJ	15	Fatty acid oxidation complex subunit alpha
ftsK	15	DNA translocase FtsK
gpmI	15	2,3-bisphosphoglycerate-independent phosphoglycerate mutase
group_16525	15	hypothetical protein
group_2538	15	Deacetylase
group_272	15	hypothetical protein
group_2826	15	hypothetical protein
group_3040	15	Oligosaccharide 4-alpha-D-glucosyltransferase
group_427	15	hypothetical protein
gsiB_2	15	Glutathione-binding protein GsiB
hsrA_1	15	putative transport protein HsrA
katE	15	Catalase HPII
livH_1	15	High-affinity branched-chain amino acid transport system permease protein LivH
lon_1	15	Lon protease
luxA_2	15	Alkanal monooxygenase alpha chain
metH	15	Methionine synthase
prr	15	Gamma-aminobutyraldehyde dehydrogenase
purR	15	HTH-type transcriptional repressor PurR
rep	15	ATP-dependent DNA helicase Rep
setA	15	Sugar efflux transporter A
smc_1	15	hypothetical protein
sufS	15	Cysteine desulfurase
ygiC	15	Putative acid--amine ligase YgiC
aaeB_1	14	p-hydroxybenzoic acid efflux pump subunit AaeB
argE	14	Acetylornithine deacetylase
betA	14	Oxygen-dependent choline dehydrogenase
betB	14	NAD/NADP-dependent betaine aldehyde dehydrogenase
ccmF	14	Cytochrome c-type biogenesis protein CcmF
citC	14	[Citrate [pro-3S]-lyase] ligase
codA	14	Cytosine deaminase
dhaK	14	Dihydroxyacetone kinase
fes	14	Enterochelin esterase
glnD	14	Bifunctional uridylyltransferase/uridylyl-removing enzyme
glnE	14	Bifunctional glutamine synthetase adenylyltransferase/adenylyl-removing enzyme
gltP	14	Proton/glutamate-aspartate symporter
group_1058	14	hypothetical protein
group_1724	14	hypothetical protein
group_4113	14	hypothetical protein
group_455	14	hypothetical protein
group_526	14	hypothetical protein
group_953	14	hypothetical protein
kup	14	Low affinity potassium transport system protein kup
lysA	14	Diaminopimelate decarboxylase
malS	14	Periplasmic alpha-amylase
mdoC	14	Glucans biosynthesis protein C
mutS	14	DNA mismatch repair protein MutS
patB_1	14	Cystathionine beta-lyase PatB
pepN	14	Aminopeptidase N
polA	14	DNA polymerase I
polB	14	DNA polymerase II
por_1	14	Polyol:NADP oxidoreductase
recB	14	RecBCD enzyme subunit RecB
recC	14	RecBCD enzyme subunit RecC
thiE	14	Thiamine-phosphate synthase
ttgC	14	Toluene efflux pump outer membrane protein TtgC
xylH	14	Xylose transport system permease protein XylH
ycaO	14	Ribosomal protein S12 methylthiotransferase accessory factor YcaO
aiiB	13	N-acyl homoserine lactonase AiiB
atzF	13	Allophanate hydrolase
bisC	13	Biotin sulfoxide reductase
budC	13	Diacetyl reductase [(S)-acetoin forming]
cysI	13	Sulfite reductase [NADPH] hemoprotein beta-component
davD	13	Glutarate-semialdehyde dehydrogenase DavD
dmsA_1	13	Dimethyl sulfoxide reductase DmsA
dnaE	13	DNA polymerase III subunit alpha
fhlA	13	Formate hydrogenlyase transcriptional activator FhlA
fni	13	Isopentenyl-diphosphate delta-isomerase
glyA1	13	Serine hydroxymethyltransferase 1
group_106	13	hypothetical protein
group_464	13	Gluconate 2-dehydrogenase cytochrome c subunit
group_657	13	hypothetical protein
group_661	13	hypothetical protein
licR	13	putative licABCH operon regulator
mdtB	13	Multidrug resistance protein MdtB
mrcA	13	Penicillin-binding protein 1A
mtnA	13	Methylthioribose-1-phosphate isomerase
nasR	13	Nitrate regulatory protein
puuD_2	13	Gamma-glutamyl-gamma-aminobutyrate hydrolase PuuD
rclR_1	13	RCS-specific HTH-type transcriptional activator RclR
ssa1	13	Extracellular serine protease
tap	13	Methyl-accepting chemotaxis protein IV
tilS	13	tRNA(Ile)-lysidine synthase
tktB	13	Transketolase 2
uup	13	ABC transporter ATP-binding protein uup
ypdA	13	Sensor histidine kinase YpdA
amn	12	AMP nucleosidase
barA_1	12	Signal transduction histidine-protein kinase BarA
creC	12	Sensor protein CreC
cydA_3	12	Cytochrome bd ubiquinol oxidase subunit 1
dcp	12	Dipeptidyl carboxypeptidase
eptA	12	Phosphoethanolamine transferase EptA
feoB	12	Fe(2+) transporter FeoB
fhuE	12	FhuE receptor
group_1055	12	hypothetical protein
group_107	12	hypothetical protein
group_1105	12	hypothetical protein
group_1243	12	2-ketogluconate reductase
group_160	12	DNA polymerase IV 1
group_1620	12	Beta-glucosidase BoGH3B
group_16695	12	hypothetical protein
group_1728	12	hypothetical protein
group_1950	12	hypothetical protein
group_4191	12	Methyl-accepting chemotaxis protein III
hmp	12	Flavohemoprotein
hoxN	12	High-affinity nickel transport protein
ilvC	12	Ketol-acid reductoisomerase (NADP(+))
kgtP_1	12	Alpha-ketoglutarate permease
ligA	12	DNA ligase
lpoA	12	Penicillin-binding protein activator LpoA
lysN_1	12	2-aminoadipate transaminase
metG	12	Methionine--tRNA ligase
mscK	12	Mechanosensitive channel MscK
nlhH	12	Carboxylesterase NlhH
patB_2	12	Cystathionine beta-lyase PatB
pntA	12	NAD(P) transhydrogenase subunit alpha
prc	12	Tail-specific protease
roxA_1	12	50S ribosomal protein L16 3-hydroxylase
rutG	12	Putative pyrimidine permease RutG
sapD	12	Peptide transport system ATP-binding protein SapD
sbcD	12	Nuclease SbcCD subunit D
selU	12	tRNA 2-selenouridine synthase
ssuB	12	Aliphatic sulfonates import ATP-binding protein SsuB
thiF	12	Sulfur carrier protein ThiS adenylyltransferase
ybaL	12	Inner membrane protein YbaL
ybiT	12	putative ABC transporter ATP-binding protein YbiT
yeaD	12	Putative glucose-6-phosphate 1-epimerase
yfgF_1	12	Cyclic di-GMP phosphodiesterase YfgF
ygfA	12	5-formyltetrahydrofolate cyclo-ligase
ygiD	12	4,5-DOPA dioxygenase extradiol
yihP_1	12	Putative 2,3-dihydroxypropane-1-sulfonate exporter
aceK	11	Isocitrate dehydrogenase kinase/phosphatase
acnA	11	Aconitate hydratase A
adrB_1	11	Putative cyclic-di-GMP phosphodiesterase AdrB
aidB	11	Putative acyl-CoA dehydrogenase AidB
arcB_1	11	Delta(1)-pyrroline-2-carboxylate reductase
argC	11	N-acetyl-gamma-glutamyl-phosphate reductase
bcsB	11	Cyclic di-GMP-binding protein
bglF_1	11	PTS system beta-glucoside-specific EIIBCA component
bshA	11	N-acetyl-alpha-D-glucosaminyl L-malate synthase
budB	11	Acetolactate synthase, catabolic
clpA	11	ATP-dependent Clp protease ATP-binding subunit ClpA
clpP1	11	ATP-dependent Clp protease proteolytic subunit 1
crtI	11	Phytoene desaturase (lycopene-forming)
cysS	11	Cysteine--tRNA ligase
dapA_2	11	4-hydroxy-tetrahydrodipicolinate synthase
dapE_1	11	hypothetical protein
deoR	11	Deoxyribose operon repressor
dgoK1	11	putative 2-dehydro-3-deoxygalactonokinase DgoK1
dinF	11	DNA damage-inducible protein F
dinG_2	11	putative ATP-dependent helicase DinG
dppA_1	11	Periplasmic dipeptide transport protein
dusA	11	tRNA-dihydrouridine(20/20a) synthase
edcC	11	Phenolic acid decarboxylase subunit C
fadB	11	Fatty acid oxidation complex subunit alpha
galK	11	Galactokinase
gldA	11	Glycerol dehydrogenase
gmr	11	Cyclic di-GMP phosphodiesterase Gmr
group_1010	11	hypothetical protein
group_1222	11	hypothetical protein
group_176	11	hypothetical protein
group_2079	11	hypothetical protein
group_2462	11	Extracellular exo-alpha-(1->5)-L-arabinofuranosidase
group_3081	11	hypothetical protein
group_324	11	hypothetical protein
group_423	11	hypothetical protein
group_4282	11	hypothetical protein
group_4468	11	hypothetical protein
group_544	11	hypothetical protein
group_583	11	hypothetical protein
group_666	11	hypothetical protein
group_835	11	hypothetical protein
gsiA_4	11	Glutathione import ATP-binding protein GsiA
guaD	11	Guanine deaminase
htpX_2	11	Protease HtpX
iucA	11	N(2)-citryl-N(6)-acetyl-N(6)-hydroxylysine synthase
iucB	11	N(6)-hydroxylysine O-acetyltransferase
limB	11	Limonene 1,2-monooxygenase
lolE	11	Lipoprotein-releasing system transmembrane protein LolE
metE_2	11	5-methyltetrahydropteroyltriglutamate--homocysteine methyltransferase
mgtB	11	Magnesium-transporting ATPase, P-type 1
nagE	11	PTS system N-acetylglucosamine-specific EIICBA component
narG	11	Respiratory nitrate reductase 1 alpha chain
oprF	11	Outer membrane porin F
orfC	11	Antigen Lp49
potF	11	Putrescine-binding periplasmic protein
ppiD	11	Peptidyl-prolyl cis-trans isomerase D
ptsP	11	Phosphoenolpyruvate-dependent phosphotransferase system
puuP	11	Putrescine importer PuuP
queG	11	Epoxyqueuosine reductase
rayT	11	REP-associated tyrosine transposase
rbsR	11	Ribose operon repressor
recG	11	ATP-dependent DNA helicase RecG
rhtB_1	11	Homoserine/homoserine lactone efflux protein
rsmF	11	Ribosomal RNA small subunit methyltransferase F
rsxC	11	Electron transport complex subunit RsxC
rutR	11	HTH-type transcriptional regulator RutR
ssuA	11	Putative aliphatic sulfonates-binding protein
sutR_2	11	HTH-type transcriptional regulator SutR
tamB	11	Translocation and assembly module TamB
topB	11	DNA topoisomerase 3
tyrR	11	Transcriptional regulatory protein TyrR
walR	11	Transcriptional regulatory protein WalR
xerC_1	11	Tyrosine recombinase XerC
yehU	11	Sensor histidine kinase YehU
yheI	11	putative multidrug resistance ABC transporter ATP-binding/permease protein YheI
yhjD	11	Inner membrane protein YhjD
ais	10	Aconitate isomerase
amiC_2	10	N-acetylmuramoyl-L-alanine amidase AmiC
baeS_1	10	Signal transduction histidine-protein kinase BaeS
bepA_2	10	Beta-barrel assembly-enhancing protease
betT	10	High-affinity choline transport protein
bglF_3	10	PTS system beta-glucoside-specific EIIBCA component
bglK	10	Beta-glucoside kinase
bphD	10	2-hydroxy-6-oxo-6-phenylhexa-2,4-dienoate hydrolase
cdhR_2	10	HTH-type transcriptional regulator CdhR
clpB_3	10	Chaperone protein ClpB
cmpD	10	Bicarbonate transport ATP-binding protein CmpD
cyaA	10	Adenylate cyclase
cysW_1	10	Sulfate transport system permease protein CysW
dctP	10	Solute-binding protein
dcuA	10	Anaerobic C4-dicarboxylate transporter DcuA
dinB1_1	10	DNA polymerase IV 1
dmlR_3	10	HTH-type transcriptional regulator DmlR
eamA	10	putative amino-acid metabolite efflux pump
fepB	10	Ferrienterobactin-binding periplasmic protein
fepG	10	Ferric enterobactin transport system permease protein FepG
fliC	10	Flagellin
garK	10	Glycerate 2-kinase
gmuD_1	10	6-phospho-beta-glucosidase GmuD
group_108	10	hypothetical protein
group_1420	10	hypothetical protein
group_15782	10	hypothetical protein
group_16075	10	PhoH-like protein
group_16078	10	hypothetical protein
group_16660	10	hypothetical protein
group_16890	10	hypothetical protein
group_16945	10	Ferredoxin
group_209	10	hypothetical protein
group_269	10	hypothetical protein
group_2711	10	Ferredoxin--NADP reductase
group_3075	10	Magnesium and cobalt efflux protein CorC
group_3402	10	hypothetical protein
group_3407	10	hypothetical protein
group_3422	10	Oligo-1,6-glucosidase
group_361	10	hypothetical protein
group_480	10	hypothetical protein
group_486	10	hypothetical protein
group_515	10	hypothetical protein
group_5959	10	TelA-like protein
group_675	10	hypothetical protein
hisD	10	Histidinol dehydrogenase
hmuT	10	Hemin-binding periplasmic protein HmuT
hsrA_3	10	putative transport protein HsrA
hypB	10	Hydrogenase isoenzymes nickel incorporation protein HypB
lacZ	10	Beta-galactosidase
ldcA	10	Murein tetrapeptide carboxypeptidase
mazG	10	Nucleoside triphosphate pyrophosphohydrolase
menC	10	o-succinylbenzoate synthase
mnmE	10	tRNA modification GTPase MnmE
norG_2	10	HTH-type transcriptional regulator NorG
nrdD	10	Anaerobic ribonucleoside-triphosphate reductase
oprM	10	Outer membrane protein OprM
panC	10	Pantothenate synthetase
pfkB	10	ATP-dependent 6-phosphofructokinase isozyme 2
rhsB_2	10	putative deoxyribonuclease RhsB
ribD	10	Riboflavin biosynthesis protein RibD
rlmF	10	Ribosomal RNA large subunit methyltransferase F
rlmM	10	Ribosomal RNA large subunit methyltransferase M
rstA	10	Transcriptional regulatory protein RstA
sbnA	10	putative siderophore biosynthesis protein SbnA
scrY	10	Sucrose porin
thiD	10	Hydroxymethylpyrimidine/phosphomethylpyrimidine kinase
trg_3	10	Methyl-accepting chemotaxis protein III
trg_8	10	Methyl-accepting chemotaxis protein III
tsaC	10	Threonylcarbamoyl-AMP synthase
yagT	10	Putative xanthine dehydrogenase YagT iron-sulfur-binding subunit
ybiO	10	Moderate conductance mechanosensitive channel YbiO
yebZ	10	Inner membrane protein YebZ
yedV	10	putative sensor-like histidine kinase YedV
yegE_2	10	putative diguanylate cyclase YegE
yejM	10	Inner membrane protein YejM
yfhM	10	putative lipoprotein YfhM
yhjE_1	10	Inner membrane metabolite transport protein YhjE
yihQ	10	Sulfoquinovosidase
yjiA	10	putative GTP-binding protein YjiA
adaA	9	Bifunctional transcriptional activator/DNA repair enzyme AdaA
alaA	9	Glutamate-pyruvate aminotransferase AlaA
amiC_1	9	Aliphatic amidase expression-regulating protein
appA_2	9	Oligopeptide-binding protein AppA
araG	9	Arabinose import ATP-binding protein AraG
argA	9	Amino-acid acetyltransferase
argO	9	Arginine exporter protein ArgO
aroP	9	Aromatic amino acid transport protein AroP
aspS	9	Aspartate--tRNA ligase
astA	9	Arginine N-succinyltransferase
astB	9	N-succinylarginine dihydrolase
cstA	9	Carbon starvation protein A
cydD	9	ATP-binding/permease protein CydD
dcuB	9	Anaerobic C4-dicarboxylate transporter DcuB
dcuD	9	Putative cryptic C4-dicarboxylate transporter DcuD
dnaN	9	DNA polymerase III subunit beta
dpp5	9	Dipeptidyl-peptidase 5
entB	9	Enterobactin synthase component B
fepA	9	Ferrienterobactin receptor
fruA	9	PTS system fructose-specific EIIB'BC component
ftsY	9	Signal recognition particle receptor FtsY
ghrA	9	Glyoxylate/hydroxypyruvate reductase A
glgX_2	9	Glycogen operon protein GlgX
glpK	9	Glycerol kinase
group_1141	9	hypothetical protein
group_1396	9	hypothetical protein
group_1456	9	Swarming motility regulation sensor protein RssA
group_15934	9	hypothetical protein
group_16376	9	Acetyltransferase Pat
group_16469	9	hypothetical protein
group_16647	9	hypothetical protein
group_2457	9	hypothetical protein
gsiB_3	9	Glutathione-binding protein GsiB
hemN_1	9	Oxygen-independent coproporphyrinogen-III oxidase-like protein YqeR
hipA	9	Serine/threonine-protein kinase HipA
hldE	9	Bifunctional protein HldE
icaB	9	Poly-beta-1,6-N-acetyl-D-glucosamine N-deacetylase
iolC	9	5-dehydro-2-deoxygluconokinase
leuD1	9	3-isopropylmalate dehydratase small subunit 1
lptD	9	LPS-assembly protein LptD
maa	9	Maltose O-acetyltransferase
malF_1	9	Maltose transport system permease protein MalF
malX	9	PTS system maltose-specific EIICB component
mdoD	9	Glucans biosynthesis protein D
mdoG	9	Glucans biosynthesis protein G
mdtA	9	Multidrug resistance protein MdtA
menD	9	2-succinyl-5-enolpyruvyl-6-hydroxy-3-cyclohexene-1-carboxylate synthase
menH	9	2-succinyl-6-hydroxy-2,4-cyclohexadiene-1-carboxylate synthase
mlhB	9	Monoterpene epsilon-lactone hydrolase
mltG	9	Endolytic murein transglycosylase
mtnD	9	Acireductone dioxygenase
murD	9	UDP-N-acetylmuramoylalanine--D-glutamate ligase
murI	9	Glutamate racemase
narK	9	Nitrate/nitrite transporter NarK
nhaB	9	Na(+)/H(+) antiporter NhaB
nnr	9	Bifunctional NAD(P)H-hydrate repair enzyme Nnr
ntrC	9	Nitrogen assimilation regulatory protein
nuoG	9	NADH-quinone oxidoreductase subunit G
oppF_2	9	Oligopeptide transport ATP-binding protein OppF
pdxB	9	Erythronate-4-phosphate dehydrogenase
ppsR	9	Phosphoenolpyruvate synthase regulatory protein
prlC	9	Oligopeptidase A
pta	9	Phosphate acetyltransferase
qorB	9	Quinone oxidoreductase 2
rarA	9	Replication-associated recombination protein A
recF_1	9	DNA replication and repair protein RecF
repB	9	RepFIB replication protein A
rfbB	9	dTDP-glucose 4,6-dehydratase
rlpA	9	Endolytic peptidoglycan transglycosylase RlpA
rluE	9	Ribosomal large subunit pseudouridine synthase E
rob_2	9	Right origin-binding protein
rstB	9	Sensor protein RstB
rutB	9	Peroxyureidoacrylate/ureidoacrylate amidohydrolase RutB
sdaC_2	9	Serine transporter
sgrR_1	9	HTH-type transcriptional regulator SgrR
slt	9	Soluble lytic murein transglycosylase
surA	9	Chaperone SurA
tauD_2	9	Alpha-ketoglutarate-dependent taurine dioxygenase
tmcA	9	tRNA(Met) cytidine acetyltransferase TmcA
trg_7	9	Methyl-accepting chemotaxis protein III
trpC	9	Tryptophan biosynthesis protein TrpCF
uppP	9	Undecaprenyl-diphosphatase
uvrA	9	UvrABC system protein A
uxaA	9	Altronate dehydratase
uxaB	9	Altronate oxidoreductase
vgrG1_3	9	Actin cross-linking toxin VgrG1
virB	9	Virulence regulon transcriptional activator VirB
wecF	9	TDP-N-acetylfucosamine:lipid II N-acetylfucosaminyltransferase
wzyE	9	putative ECA polymerase
yahB	9	putative HTH-type transcriptional regulator YahB
yajI	9	putative lipoprotein YajI
ybfF	9	Esterase YbfF
ybhS	9	Inner membrane transport permease YbhS
yceM	9	Putative oxidoreductase YceM
ydfK	9	putative membrane protein YdfK
ydhP_1	9	Inner membrane transport protein YdhP
yeeA	9	Inner membrane protein YeeA
yehY	9	Glycine betaine uptake system permease protein YehY
yfeX	9	putative deferrochelatase/peroxidase YfeX
yhdN_2	9	2,5-diketo-D-gluconic acid reductase B
accA1	8	Acetyl-/propionyl-coenzyme A carboxylase alpha chain
alaC	8	Glutamate-pyruvate aminotransferase AlaC
araA	8	L-arabinose isomerase
arcB	8	Aerobic respiration control sensor protein ArcB
aspC	8	Aspartate aminotransferase
avtA	8	Valine--pyruvate aminotransferase
bepA_1	8	Beta-barrel assembly-enhancing protease
bioF	8	8-amino-7-oxononanoate synthase
cbl	8	HTH-type transcriptional regulator cbl
cfa	8	Cyclopropane-fatty-acyl-phospholipid synthase
chiA_2	8	Chitinase A
chiP	8	Chitoporin
chrR	8	Chromate reductase
citB	8	Transcriptional regulatory protein CitB
clsC	8	Cardiolipin synthase C
cmoB	8	tRNA U34 carboxymethyltransferase
coaBC	8	Coenzyme A biosynthesis bifunctional protein CoaBC
cobB	8	NAD-dependent protein deacylase
cpxA	8	Sensor histidine kinase CpxA
creD	8	Inner membrane protein CreD
cutC_1	8	Choline trimethylamine-lyase
cutC_2	8	Copper homeostasis protein CutC
dapB	8	4-hydroxy-tetrahydrodipicolinate reductase
dauA_1	8	C4-dicarboxylic acid transporter DauA
dkgB	8	2,5-diketo-D-gluconic acid reductase B
dxr	8	1-deoxy-D-xylulose 5-phosphate reductoisomerase
emrB_1	8	Multidrug export protein EmrB
fdoG_1	8	Formate dehydrogenase-O major subunit
folC	8	Dihydrofolate synthase/folylpolyglutamate synthase
folM	8	Dihydromonapterin reductase
fosA	8	Glutathione transferase FosA
gabT	8	4-aminobutyrate aminotransferase GabT
gcvA	8	Glycine cleavage system transcriptional activator
glpR_1	8	Glycerol-3-phosphate regulon repressor
gltD	8	Glutamate synthase [NADPH] small chain
group_1163	8	hypothetical protein
group_1231	8	hypothetical protein
group_1364	8	hypothetical protein
group_15997	8	hypothetical protein
group_16555	8	hypothetical protein
group_16825	8	hypothetical protein
group_2010	8	putative MFS-type transporter
group_2037	8	hypothetical protein
group_2158	8	hypothetical protein
group_2421	8	hypothetical protein
group_2445	8	hypothetical protein
group_330	8	hypothetical protein
group_3365	8	hypothetical protein
group_3472	8	Methyl-accepting chemotaxis protein I
group_356	8	hypothetical protein
group_3643	8	hypothetical protein
group_441	8	hypothetical protein
group_4471	8	hypothetical protein
group_457	8	hypothetical protein
group_4628	8	putative signaling protein
group_465	8	Gluconate 2-dehydrogenase cytochrome c subunit
group_475	8	hypothetical protein
group_5897	8	hypothetical protein
group_5935	8	hypothetical protein
group_6095	8	D-galactonate dehydratase family member
group_647	8	hypothetical protein
group_702	8	hypothetical protein
group_753	8	Metallo-beta-lactamase L1 type 3
group_756	8	3 beta-hydroxysteroid dehydrogenase/Delta 5-->4-isomerase
group_771	8	hypothetical protein
hemN_2	8	Oxygen-independent coproporphyrinogen III oxidase
hisF	8	Imidazole glycerol phosphate synthase subunit HisF
hyfA_2	8	Hydrogenase-4 component A
igaA	8	Intracellular growth attenuator protein igaA
iolE_1	8	Inosose dehydratase
iutA	8	Ferric aerobactin receptor
kbl	8	2-amino-3-ketobutyrate coenzyme A ligase
kipI	8	Kinase A inhibitor
ligB	8	DNA ligase B
lip_1_1	8	Lipase 1
manA_1	8	Mannose-6-phosphate isomerase
mngR_1	8	Mannosyl-D-glycerate transport/metabolism system repressor MngR
mnmC	8	tRNA 5-methylaminomethyl-2-thiouridine biosynthesis bifunctional protein MnmC
modA	8	Molybdate-binding periplasmic protein
mrdB	8	Peptidoglycan glycosyltransferase MrdB
mscS	8	Small-conductance mechanosensitive channel
msrA	8	Peptide methionine sulfoxide reductase MsrA
murG	8	UDP-N-acetylglucosamine--N-acetylmuramyl-(pentapeptide) pyrophosphoryl-undecaprenol N-acetylglucosamine transferase
murJ	8	putative lipid II flippase MurJ
mutY	8	Adenine DNA glycosylase
nadB	8	L-aspartate oxidase
nlpD_2	8	Murein hydrolase activator NlpD
pheT	8	Phenylalanine--tRNA ligase beta subunit
poxB	8	Pyruvate dehydrogenase [ubiquinone]
prsE	8	Type I secretion system membrane fusion protein PrsE
pspB_2	8	Putative phosphoserine phosphatase 2
purH	8	Bifunctional purine biosynthesis protein PurH
rclR_2	8	RCS-specific HTH-type transcriptional activator RclR
recX	8	Regulatory protein RecX
rlmA	8	23S rRNA (guanine(745)-N(1))-methyltransferase
rlmC	8	23S rRNA (uracil(747)-C(5))-methyltransferase RlmC
rpsA_2	8	30S ribosomal protein S1
rsmJ	8	Ribosomal RNA small subunit methyltransferase J
shlB	8	Hemolysin transporter protein ShlB
spoT	8	Bifunctional (p)ppGpp synthase/hydrolase SpoT
sppA	8	Protease 4
sprT	8	Protein SprT
spuE	8	Spermidine-binding periplasmic protein SpuE
sttH	8	Streptothricin hydrolase
sufD	8	FeS cluster assembly protein SufD
tauD_1	8	Alpha-ketoglutarate-dependent taurine dioxygenase
tehB	8	Tellurite methyltransferase
tmk	8	Thymidylate kinase
tyrA	8	T-protein
tyrP_1	8	Tyrosine-specific transport protein
ubiD	8	3-octaprenyl-4-hydroxybenzoate carboxy-lyase
ubiG_2	8	Ubiquinone biosynthesis O-methyltransferase
uidB	8	Glucuronide carrier protein
uspG	8	Universal stress protein UP12
vgrG1_1	8	Actin cross-linking toxin VgrG1
vioA	8	dTDP-4-amino-4,6-dideoxy-D-glucose transaminase
yebS	8	Inner membrane protein YebS
yfbT	8	Sugar phosphatase YfbT
yfcG_1	8	Disulfide-bond oxidoreductase YfcG
yjfC	8	Putative acid--amine ligase YjfC
yjgH	8	RutC family protein YjgH
yodB	8	HTH-type transcriptional regulator YodB
ytfQ	8	ABC transporter periplasmic-binding protein YtfQ
aaeB_2	7	p-hydroxybenzoic acid efflux pump subunit AaeB
aceF	7	Dihydrolipoyllysine-residue acetyltransferase component of pyruvate dehydrogenase complex
acnB	7	Aconitate hydratase B
acrB_1	7	Multidrug efflux pump subunit AcrB
afr_2	7	1,5-anhydro-D-fructose reductase
algC	7	Phosphomannomutase/phosphoglucomutase
anmK	7	Anhydro-N-acetylmuramic acid kinase
aroE	7	Shikimate dehydrogenase (NADP(+))
astC	7	Succinylornithine transaminase
bcsA	7	Cellulose synthase catalytic subunit [UDP-forming]
btuC	7	Vitamin B12 import system permease protein BtuC
cdhR_1	7	HTH-type transcriptional regulator CdhR
cmpB	7	Bicarbonate transport system permease protein CmpB
cpnA	7	Cyclopentanol dehydrogenase
csdA	7	Cysteine desulfurase CsdA
cysJ_1	7	Sulfite reductase [NADPH] flavoprotein alpha-component
ddlA	7	D-alanine--D-alanine ligase A
ddpC	7	putative D,D-dipeptide transport system permease protein DdpC
dnaB_1	7	Replicative DNA helicase
edd	7	Phosphogluconate dehydratase
epmA	7	Elongation factor P--(R)-beta-lysine ligase
exoX	7	Exodeoxyribonuclease 10
fbaB	7	Fructose-bisphosphate aldolase class 1
fdhF_3	7	Formate dehydrogenase H
folD	7	Bifunctional protein FolD protein
ggt	7	Gamma-glutamyltranspeptidase
glmS	7	Glutamine--fructose-6-phosphate aminotransferase [isomerizing]
gltX	7	Glutamate--tRNA ligase
gmuF	7	putative mannose-6-phosphate isomerase GmuF
group_1082	7	hypothetical protein
group_1175	7	Transcriptional regulator KdgR
group_1274	7	hypothetical protein
group_1423	7	hypothetical protein
group_1465	7	hypothetical protein
group_1472	7	hypothetical protein
group_1511	7	hypothetical protein
group_15834	7	Aminodeoxyfutalosine deaminase
group_15888	7	hypothetical protein
group_16831	7	6-deoxy-6-sulfogluconolactonase
group_16895	7	hypothetical protein
group_16958	7	Zinc-type alcohol dehydrogenase-like protein
group_17037	7	hypothetical protein
group_17077	7	hypothetical protein
group_2050	7	hypothetical protein
group_231	7	hypothetical protein
group_2442	7	Prophage integrase IntA
group_2691	7	HTH-type transcriptional regulator DmlR
group_3272	7	putative oxidoreductase
group_3430	7	hypothetical protein
group_360	7	hypothetical protein
group_4272	7	hypothetical protein
group_4304	7	hypothetical protein
group_4470	7	hypothetical protein
group_4488	7	hypothetical protein
group_4493	7	Prophage bactoprenol glucosyl transferase
group_452	7	hypothetical protein
group_4598	7	hypothetical protein
group_4605	7	hypothetical protein
group_561	7	hypothetical protein
group_5987	7	hypothetical protein
group_6174	7	hypothetical protein
group_6205	7	hypothetical protein
group_751	7	hypothetical protein
group_787	7	hypothetical protein
group_822	7	Lysozyme RrrD
group_935	7	hypothetical protein
hemF	7	Oxygen-dependent coproporphyrinogen-III oxidase
hemH	7	Ferrochelatase
hsrA_2	7	putative transport protein HsrA
htrE_2	7	Outer membrane usher protein HtrE
hycE	7	Formate hydrogenlyase subunit 5
iscS	7	Cysteine desulfurase IscS
iucD	7	L-lysine N6-monooxygenase
kdpA	7	Potassium-transporting ATPase potassium-binding subunit
kdpB	7	Potassium-transporting ATPase ATP-binding subunit
kefC_2	7	Glutathione-regulated potassium-efflux system protein KefC
kstR	7	Nucleoid occlusion factor SlmA
leuC1	7	3-isopropylmalate dehydratase large subunit 1
lysN	7	2-aminoadipate transaminase
lysP	7	Lysine-specific permease
malL_2	7	Oligo-1,6-glucosidase
malP_3	7	PTS system maltose-specific EIICB component
manA_2	7	Mannose-6-phosphate isomerase ManA
mepA	7	Penicillin-insensitive murein endopeptidase
mepS_2	7	Murein DD-endopeptidase MepS/Murein LD-carboxypeptidase
metE_1	7	5-methyltetrahydropteroyltriglutamate--homocysteine methyltransferase
murB	7	UDP-N-acetylenolpyruvoylglucosamine reductase
nadK	7	NAD kinase
nuoN	7	NADH-quinone oxidoreductase subunit N
parA_2	7	Plasmid partition protein A
pcpR	7	PCP degradation transcriptional activation protein
pgi	7	Glucose-6-phosphate isomerase
pipB2_2	7	Secreted effector protein PipB2
potA_3	7	Spermidine/putrescine import ATP-binding protein PotA
ppc	7	Phosphoenolpyruvate carboxylase
ppk	7	Polyphosphate kinase
puuA_1	7	Gamma-glutamylputrescine synthetase PuuA
puuA_2	7	Gamma-glutamylputrescine synthetase PuuA
qorA	7	Quinone oxidoreductase 1
queA	7	S-adenosylmethionine:tRNA ribosyltransferase-isomerase
queC	7	7-cyano-7-deazaguanine synthase
rhsA_2	7	Putative deoxyribonuclease RhsC
rluB	7	Ribosomal large subunit pseudouridine synthase B
roxA_2	7	50S ribosomal protein L16 3-hydroxylase
rsmA	7	Ribosomal RNA small subunit methyltransferase A
rspR_1	7	HTH-type transcriptional repressor RspR
scrK	7	Fructokinase
secA	7	Protein translocase subunit SecA
serA	7	D-3-phosphoglycerate dehydrogenase
solA	7	N-methyl-L-tryptophan oxidase
speF	7	Inducible ornithine decarboxylase
ssuD	7	Alkanesulfonate monooxygenase
thrB	7	Homoserine kinase
tqsA	7	AI-2 transport protein TqsA
treZ	7	Malto-oligosyltrehalose trehalohydrolase
truD	7	tRNA pseudouridine synthase D
tsr_8	7	Methyl-accepting chemotaxis protein I
tyrB	7	Aromatic-amino-acid aminotransferase
ubiI	7	2-octaprenylphenol hydroxylase
uspE	7	Universal stress protein E
viuB	7	Vibriobactin utilization protein ViuB
wecB	7	UDP-N-acetylglucosamine 2-epimerase
xerC_4	7	Tyrosine recombinase XerC
ybdH	7	putative oxidoreductase YbdH
ybiH	7	putative HTH-type transcriptional regulator YbiH
ydcO	7	Inner membrane protein YdcO
ydhC	7	Inner membrane transport protein YdhC
yeiR	7	Zinc-binding GTPase YeiR
yfdG	7	Prophage bactoprenol-linked glucose translocase
yhbU	7	putative protease YhbU
yhdY	7	Inner membrane amino-acid ABC transporter permease protein YhdY
yibH	7	Inner membrane protein YibH
yigL	7	Pyridoxal phosphate phosphatase YigL
yihG	7	putative acyltransferase YihG
yihU_1	7	3-sulfolactaldehyde reductase
yjiY	7	Inner membrane protein YjiY
yliI	7	Aldose sugar dehydrogenase YliI
znuB	7	High-affinity zinc uptake system membrane protein ZnuB
acpH	6	Acyl carrier protein phosphodiesterase
acr1	6	Fatty acyl-CoA reductase
adh_1	6	Alcohol dehydrogenase
adhE	6	Aldehyde-alcohol dehydrogenase
alsD	6	Alpha-acetolactate decarboxylase
amiD	6	N-acetylmuramoyl-L-alanine amidase AmiD
ansP2	6	L-asparagine permease 2
apbC	6	Iron-sulfur cluster carrier protein
aqpZ	6	Aquaporin Z
araE	6	Arabinose-proton symporter
astD	6	N-succinylglutamate 5-semialdehyde dehydrogenase
bepC	6	Outer membrane efflux protein BepC
bioD1_1	6	ATP-dependent dethiobiotin synthetase BioD 1
bioD1_2	6	ATP-dependent dethiobiotin synthetase BioD 1
blc	6	Outer membrane lipoprotein Blc
ccmA	6	Cytochrome c biogenesis ATP-binding export protein CcmA
ccpA_1	6	Catabolite control protein A
chaA	6	Sodium-potassium/proton antiporter ChaA
citF	6	Citrate lyase alpha chain
citG	6	2-(5''-triphosphoribosyl)-3'-dephosphocoenzyme-A synthase
clsB	6	Cardiolipin synthase B
cotSA	6	Spore coat protein SA
cra_2	6	Catabolite repressor/activator
cueO	6	Blue copper oxidase CueO
cycB	6	Cyclodextrin-binding protein
cysB	6	HTH-type transcriptional regulator CysB
cysG_1	6	Siroheme synthase
cysQ	6	3'(2'),5'-bisphosphate nucleotidase CysQ
cytR_1	6	HTH-type transcriptional repressor CytR
dgoD	6	D-galactonate dehydratase
dmlR_2	6	HTH-type transcriptional regulator DmlR
dmsC_2	6	Anaerobic dimethyl sulfoxide reductase chain C
dnaB	6	Replicative DNA helicase
dprA	6	DNA processing protein DprA
dtpA	6	Dipeptide and tripeptide permease A
eamB	6	Cysteine/O-acetylserine efflux protein
emrA_2	6	Multidrug export protein EmrA
entH	6	Proofreading thioesterase EntH
fecE	6	Fe(3+) dicitrate transport ATP-binding protein FecE
fhuA_2	6	Ferrichrome-iron receptor
fimD_2	6	Outer membrane usher protein FimD
fliK	6	Flagellar hook-length control protein
fumA	6	Fumarate hydratase class I, aerobic
gcvP	6	Glycine dehydrogenase (decarboxylating)
glmM	6	Phosphoglucosamine mutase
glmU_1	6	Bifunctional protein GlmU
glnL	6	Nitrogen regulation protein NR(II)
gpr_1	6	L-glyceraldehyde 3-phosphate reductase
group_1049	6	hypothetical protein
group_1072	6	hypothetical protein
group_112	6	hypothetical protein
group_1161	6	Dimethyl sulfoxide reductase DmsA
group_1434	6	hypothetical protein
group_1452	6	D-psicose 3-epimerase
group_15863	6	hypothetical protein
group_1674	6	Methyl-accepting chemotaxis protein I
group_18	6	Putative deoxyribonuclease RhsC
group_1959	6	hypothetical protein
group_2009	6	hypothetical protein
group_2178	6	hypothetical protein
group_2276	6	hypothetical protein
group_24	6	putative deoxyribonuclease RhsB
group_2401	6	Cyclic nucleotide-gated potassium channel
group_245	6	hypothetical protein
group_2534	6	Methyl-accepting chemotaxis protein II
group_2675	6	hypothetical protein
group_2913	6	hypothetical protein
group_3046	6	PTS system beta-glucoside-specific EIIBCA component
group_3067	6	hypothetical protein
group_307	6	hypothetical protein
group_3092	6	hypothetical protein
group_3243	6	hypothetical protein
group_4	6	Putative deoxyribonuclease RhsC
group_4034	6	hypothetical protein
group_4218	6	hypothetical protein
group_426	6	hypothetical protein
group_4563	6	hypothetical protein
group_5347	6	hypothetical protein
group_560	6	hypothetical protein
group_5997	6	Periplasmic dipeptide transport protein
group_6018	6	Lichenan permease IIC component
group_6142	6	Maltoporin
group_676	6	hypothetical protein
group_768	6	hypothetical protein
group_830	6	hypothetical protein
group_865	6	hypothetical protein
group_900	6	hypothetical protein
group_905	6	hypothetical protein
gsiA_1	6	Glutathione import ATP-binding protein GsiA
hchA	6	Molecular chaperone Hsp31 and glyoxalase 3
hcp	6	Hydroxylamine reductase
intA	6	Prophage integrase IntA
iolE_2	6	Inosose dehydratase
ispD	6	2-C-methyl-D-erythritol 4-phosphate cytidylyltransferase
ispF	6	2-C-methyl-D-erythritol 2,4-cyclodiphosphate synthase
kdgK_1	6	2-dehydro-3-deoxygluconokinase
lolB	6	Outer-membrane lipoprotein LolB
lplA	6	Lipoate-protein ligase A
lpxK	6	Tetraacyldisaccharide 4'-kinase
malP_1	6	Maltodextrin phosphorylase
mdh	6	Malate dehydrogenase
mdoB	6	Phosphoglycerol transferase I
moeA	6	Molybdopterin molybdenumtransferase
murC	6	UDP-N-acetylmuramate--L-alanine ligase
nap	6	Arylesterase
nfo	6	Endonuclease 4
nuoM	6	NADH-quinone oxidoreductase subunit M
nupX	6	Putative nucleoside permease NupX
osmW	6	Osmoprotectant import permease protein OsmW
oxyR_1	6	Hydrogen peroxide-inducible genes activator
parC	6	DNA topoisomerase 4 subunit A
parE	6	DNA topoisomerase 4 subunit B
pepQ	6	Xaa-Pro dipeptidase
pepT_1	6	Peptidase T
pgrR_2	6	HTH-type transcriptional regulator PgrR
phnO	6	Aminoalkylphosphonate N-acetyltransferase
phoR	6	Phosphate regulon sensor protein PhoR
plsB	6	Glycerol-3-phosphate acyltransferase
prmB	6	50S ribosomal protein L3 glutamine methyltransferase
proX	6	Glycine betaine/proline betaine-binding periplasmic protein
psd	6	Phosphatidylserine decarboxylase proenzyme
pssA	6	CDP-diacylglycerol--serine O-phosphatidyltransferase
purD	6	Phosphoribosylamine--glycine ligase
purF	6	Amidophosphoribosyltransferase
purT	6	Formate-dependent phosphoribosylglycinamide formyltransferase
puuC	6	Aldehyde dehydrogenase PuuC
pyrC	6	Dihydroorotase
quiA	6	Quinate/shikimate dehydrogenase (quinone)
rafR	6	HTH-type transcriptional regulator RafR
rbn	6	Ribonuclease BN
rcsC	6	Sensor histidine kinase RcsC
recJ	6	Single-stranded-DNA-specific exonuclease RecJ
recN	6	DNA repair protein RecN
rhaR_2	6	HTH-type transcriptional activator RhaR
rnb	6	Exoribonuclease 2
sacX	6	Negative regulator of SacY activity
sapC	6	Putrescine export system permease protein SapC
sbmA	6	Peptide antibiotic transporter SbmA
selB	6	Selenocysteine-specific elongation factor
serB	6	Phosphoserine phosphatase
sthA	6	Soluble pyridine nucleotide transhydrogenase
tdh	6	L-threonine 3-dehydrogenase
trg_2	6	Methyl-accepting chemotaxis protein III
truC	6	tRNA pseudouridine synthase C
uvsE	6	UV DNA damage endonuclease
valS	6	Valine--tRNA ligase
vgrG1_5	6	Actin cross-linking toxin VgrG1
wecH	6	O-acetyltransferase WecH
xanP	6	Xanthine permease XanP
xthA	6	Exodeoxyribonuclease III
ybbH	6	putative HTH-type transcriptional regulator YbbH
ybeY	6	Endoribonuclease YbeY
ybhR	6	Inner membrane transport permease YbhR
ybiR	6	Inner membrane protein YbiR
ycdT	6	putative diguanylate cyclase YcdT
yciK	6	putative oxidoreductase YciK
ygaP	6	Inner membrane protein YgaP
yghA_1	6	putative oxidoreductase YghA
yigZ	6	IMPACT family member YigZ
yihU_2	6	3-sulfolactaldehyde reductase
yjgN	6	Inner membrane protein YjgN
ylaB_1	6	Putative cyclic-di-GMP phosphodiesterase YlaB
ynfM	6	Inner membrane transport protein YnfM
yraJ_1	6	Outer membrane usher protein YraJ
ywrO_1	6	General stress protein 14
zinT	6	Metal-binding protein ZinT
zntR	6	HTH-type transcriptional regulator ZntR
aas	5	Bifunctional protein Aas
aat	5	Leucyl/phenylalanyl-tRNA--protein transferase
adrA	5	putative diguanylate cyclase AdrA
afr_1	5	1,5-anhydro-D-fructose reductase
ahpF	5	Alkyl hydroperoxide reductase subunit F
ampH	5	D-alanyl-D-alanine-carboxypeptidase/endopeptidase AmpH
apaH	5	Bis(5'-nucleosyl)-tetraphosphatase [symmetrical]
araF	5	L-arabinose-binding periplasmic protein
ascG_2	5	HTH-type transcriptional regulator AscG
bamA	5	Outer membrane protein assembly factor BamA
bglY	5	Beta-galactosidase BglY
ccmE	5	Cytochrome c-type biogenesis protein CcmE
cdh	5	CDP-diacylglycerol pyrophosphatase
cdiA	5	tRNA nuclease CdiA
chiA_1	5	Chitinase A
cmpR_1	5	HTH-type transcriptional activator CmpR
coaA	5	Pantothenate kinase
comEC	5	ComE operon protein 3
cph2_1	5	Phytochrome-like protein cph2
cydA_1	5	Cytochrome bd-I ubiquinol oxidase subunit 1
cydB_1	5	Cytochrome bd-I ubiquinol oxidase subunit 2
cysW_2	5	Sulfate transport system permease protein CysW
dapF	5	Diaminopimelate epimerase
dcyD	5	D-cysteine desulfhydrase
decR_1	5	DNA-binding transcriptional activator DecR
degP	5	Periplasmic serine endoprotease DegP
der	5	GTPase Der
desVI	5	putative methyltransferase
dinB	5	DNA polymerase IV
dkgA	5	2,5-diketo-D-gluconic acid reductase A
dnaC	5	DNA replication protein DnaC
dnaE_2	5	DNA polymerase III subunit alpha
dnaG_1	5	DNA primase
dppA_3	5	Periplasmic dipeptide transport protein
dppC	5	Dipeptide transport system permease protein DppC
draG	5	ADP-ribosyl-[dinitrogen reductase] glycohydrolase
dsbE	5	Thiol:disulfide interchange protein DsbE
dtd	5	D-aminoacyl-tRNA deacylase
efe	5	2-oxoglutarate-dependent ethylene/succinate-forming enzyme
emrA_1	5	Multidrug export protein EmrA
emrB_2	5	Multidrug export protein EmrB
epsJ_1	5	putative glycosyltransferase EpsJ
fabH_2	5	3-oxoacyl-[acyl-carrier-protein] synthase 3
fabI	5	Enoyl-[acyl-carrier-protein] reductase [NADH] FabI
fadD	5	Long-chain-fatty-acid--CoA ligase
fadH	5	2,4-dienoyl-CoA reductase [NADPH]
fadI	5	3-ketoacyl-CoA thiolase
fadL	5	Long-chain fatty acid transport protein
ffh	5	Signal recognition particle protein
fhuD	5	Iron(3+)-hydroxamate-binding protein FhuD
frmA	5	S-(hydroxymethyl)glutathione dehydrogenase
ftsW	5	putative peptidoglycan glycosyltransferase FtsW
galM_2	5	Aldose 1-epimerase
gap1	5	Glyceraldehyde-3-phosphate dehydrogenase 1
ghrB	5	Glyoxylate/hydroxypyruvate reductase B
glcR	5	HTH-type transcriptional repressor GlcR
glnQ_4	5	Glutamine transport ATP-binding protein GlnQ
glpD	5	Aerobic glycerol-3-phosphate dehydrogenase
glpT	5	Glycerol-3-phosphate transporter
glvR	5	HTH-type transcriptional regulator GlvR
gph	5	Phosphoglycolate phosphatase
group_1012	5	hypothetical protein
group_1061	5	hypothetical protein
group_1134	5	hypothetical protein
group_1165	5	hypothetical protein
group_1342	5	hypothetical protein
group_1381	5	Lichenan permease IIC component
group_1402	5	hypothetical protein
group_1429	5	hypothetical protein
group_1454	5	hypothetical protein
group_1506	5	hypothetical protein
group_15329	5	hypothetical protein
group_15366	5	hypothetical protein
group_15481	5	Proline/betaine transporter
group_157	5	hypothetical protein
group_15928	5	hypothetical protein
group_16060	5	HTH-type transcriptional regulator BetI
group_16116	5	hypothetical protein
group_16451	5	hypothetical protein
group_16473	5	hypothetical protein
group_16802	5	hypothetical protein
group_1691	5	Ribosomal protein S12 methylthiotransferase RimO
group_16988	5	hypothetical protein
group_17147	5	hypothetical protein
group_172	5	hypothetical protein
group_1726	5	Ferric aerobactin receptor
group_174	5	hypothetical protein
group_1745	5	hypothetical protein
group_1747	5	hypothetical protein
group_1892	5	hypothetical protein
group_2	5	Putative deoxyribonuclease RhsC
group_203	5	hypothetical protein
group_2206	5	D-galactonate dehydratase family member
group_2332	5	Prophage integrase IntS
group_2491	5	hypothetical protein
group_2513	5	hypothetical protein
group_2671	5	hypothetical protein
group_2850	5	Alcohol dehydrogenase
group_3023	5	hypothetical protein
group_3086	5	putative oxidoreductase
group_3198	5	hypothetical protein
group_3281	5	Methyl-accepting chemotaxis protein I
group_339	5	hypothetical protein
group_3408	5	hypothetical protein
group_3418	5	putative zinc-binding alcohol dehydrogenase
group_3435	5	hypothetical protein
group_3474	5	hypothetical protein
group_358	5	hypothetical protein
group_3702	5	hypothetical protein
group_385	5	hypothetical protein
group_4188	5	hypothetical protein
group_419	5	hypothetical protein
group_4264	5	putative metallo-hydrolase
group_4299	5	Vitamin B12 transporter BtuB
group_4309	5	hypothetical protein
group_445	5	Trehalase
group_450	5	hypothetical protein
group_4608	5	putative transporter
group_494	5	hypothetical protein
group_5036	5	hypothetical protein
group_5100	5	hypothetical protein
group_541	5	hypothetical protein
group_5619	5	hypothetical protein
group_5982	5	Methionine import ATP-binding protein MetN
group_610	5	hypothetical protein
group_642	5	hypothetical protein
group_655	5	hypothetical protein
group_664	5	hypothetical protein
group_723	5	Replicative DNA helicase
group_725	5	Replicative DNA helicase
group_734	5	hypothetical protein
group_815	5	hypothetical protein
group_816	5	hypothetical protein
group_90	5	hypothetical protein
group_922	5	hypothetical protein
group_928	5	hypothetical protein
group_951	5	hypothetical protein
group_988	5	hypothetical protein
gsiC_2	5	Glutathione transport system permease protein GsiC
gyrB	5	DNA gyrase subunit B
hcaT	5	putative 3-phenylpropionic acid transporter
hemG	5	Protoporphyrinogen IX dehydrogenase [menaquinone]
hscC_1	5	Chaperone protein HscC
htpG_2	5	Chaperone protein HtpG
hyfA_1	5	Hydrogenase-4 component A
hypE	5	Hydrogenase isoenzymes formation protein HypE
infB	5	Translation initiation factor IF-2
intQ_1	5	Putative defective protein IntQ
kefF_2	5	Glutathione-regulated potassium-efflux system ancillary protein KefF
lapB	5	Lipopolysaccharide assembly protein B
ldhA_1	5	L-lactate dehydrogenase 1
lolC	5	Lipoprotein-releasing system transmembrane protein LolC
lpxL	5	Lipid A biosynthesis lauroyltransferase
lutR_1	5	HTH-type transcriptional regulator LutR
lutR_2	5	HTH-type transcriptional regulator LutR
luxA_1	5	Alkanal monooxygenase alpha chain
malQ	5	4-alpha-glucanotransferase
malZ	5	Maltodextrin glucosidase
mdoH	5	Glucans biosynthesis glucosyltransferase H
mftC	5	Putative mycofactocin radical SAM maturase MftC
mltA	5	Membrane-bound lytic murein transglycosylase A
modE	5	Transcriptional regulator ModE
msbA_1	5	Lipid A export ATP-binding/permease protein MsbA
msrQ	5	Protein-methionine-sulfoxide reductase heme-binding subunit MsrQ
mtnK	5	Methylthioribose kinase
nagK	5	N-acetyl-D-glucosamine kinase
nanC	5	putative N-acetylneuraminic acid outer membrane channel protein NanC
nanK	5	N-acetylmannosamine kinase
nodD2_1	5	Nodulation protein D 2
nodD2_2	5	Nodulation protein D 2
nudC	5	NADH pyrophosphatase
nudL	5	putative Nudix hydrolase NudL
nuoF	5	NADH-quinone oxidoreductase subunit F
ompL	5	Porin OmpL
oppA_1	5	Periplasmic oligopeptide-binding protein
oppA_2	5	Periplasmic oligopeptide-binding protein
panE	5	2-dehydropantoate 2-reductase
panF	5	Sodium/pantothenate symporter
pcaK	5	hypothetical protein
pepT_2	5	Peptidase T
pgk	5	Phosphoglycerate kinase
pla	5	Coagulase/fibrinolysin
prs_1	5	Ribose-phosphate pyrophosphokinase
purM	5	Phosphoribosylformylglycinamidine cyclo-ligase
rbsC_1	5	Ribose import permease protein RbsC
rbsK	5	Ribokinase
rclR_3	5	RCS-specific HTH-type transcriptional activator RclR
rcsD	5	Phosphotransferase RcsD
rdgB	5	dITP/XTP pyrophosphatase
recF_2	5	DNA replication and repair protein RecF
rhaA	5	L-rhamnose isomerase
rhtC_1	5	Threonine efflux protein
ribZ	5	Riboflavin transporter RibZ
rlmB_1	5	23S rRNA (guanosine-2'-O-)-methyltransferase RlmB
rng	5	Ribonuclease G
rpoC	5	DNA-directed RNA polymerase subunit beta'
rpoN	5	RNA polymerase sigma-54 factor
rrrD	5	Lysozyme RrrD
rrrD_1	5	Lysozyme RrrD
rssA	5	Swarming motility regulation sensor protein RssA
rsuA	5	Ribosomal small subunit pseudouridine synthase A
rutE	5	putative malonic semialdehyde reductase RutE
speG_2	5	Spermidine N(1)-acetyltransferase
srpA	5	Multidrug export protein AcrE
sseA	5	3-mercaptopyruvate sulfurtransferase
sugC	5	Trehalose import ATP-binding protein SugC
tcdA	5	tRNA threonylcarbamoyladenosine dehydratase
tetC	5	Transposon Tn10 TetC protein
treA	5	Periplasmic trehalase
treF	5	Cytoplasmic trehalase
trpA	5	Tryptophan synthase alpha chain
trxA_1	5	Thioredoxin
tsgA	5	Protein TsgA
tuaD	5	UDP-glucose 6-dehydrogenase TuaD
ubiA	5	4-hydroxybenzoate octaprenyltransferase
upp	5	Uracil phosphoribosyltransferase
usg	5	USG-1 protein
uspB	5	Universal stress protein B
vdcA	5	Diguanylate cyclase VdcA
xylR	5	Xylose operon regulatory protein
yccS_2	5	Inner membrane protein YccS
yceB	5	putative lipoprotein YceB
yddM	5	putative HTH-type transcriptional regulator YddM
yeaP	5	putative diguanylate cyclase YeaP
yecD	5	Isochorismatase family protein YecD
ygdG	5	Flap endonuclease Xni
yhaJ	5	HTH-type transcriptional regulator YhaJ
yicJ_3	5	Inner membrane symporter YicJ
yidC	5	Membrane protein insertase YidC
yihS	5	Sulfoquinovose isomerase
alsT	4	Amino-acid carrier protein AlsT
ampC	4	Beta-lactamase
ansA	4	L-asparaginase 1
arcA_2	4	Arginine deiminase
arcC1	4	Carbamate kinase 1
argF_2	4	Ornithine carbamoyltransferase subunit F
ascG_1	4	HTH-type transcriptional regulator AscG
axe1_6A	4	Carbohydrate acetyl esterase/feruloyl esterase
barA_2	4	Signal transduction histidine-protein kinase BarA
basR	4	Transcriptional regulatory protein BasR
benM	4	HTH-type transcriptional regulator BenM
bin3	4	Putative transposon Tn552 DNA-invertase bin3
brnQ	4	Branched-chain amino acid transport system 2 carrier protein
btuF	4	Vitamin B12-binding protein
casD	4	CRISPR system Cascade subunit CasD
casE	4	CRISPR system Cascade subunit CasE
ccmH_2	4	Cytochrome c-type biogenesis protein CcmH
ccpA_2	4	Catabolite control protein A
citE	4	Citrate lyase subunit beta
clsA	4	Cardiolipin synthase A
corA_2	4	Magnesium transport protein CorA
cpdA_2	4	3',5'-cyclic adenosine monophosphate phosphodiesterase CpdA
crfC	4	Clamp-binding protein CrfC
crp	4	cAMP-activated global transcriptional regulator CRP
crtE	4	Geranylgeranyl diphosphate synthase
csgA	4	C-factor
cusS_2	4	Sensor kinase CusS
cutD	4	Choline trimethylamine-lyase activating enzyme
cybB	4	Cytochrome b561
cynR	4	HTH-type transcriptional regulator CynR
cysH	4	Phosphoadenosine phosphosulfate reductase
dacA	4	D-alanyl-D-alanine carboxypeptidase DacA
dgoT	4	D-galactonate transporter
dinG_1	4	putative ATP-dependent helicase DinG
dmlR_7	4	HTH-type transcriptional regulator DmlR
dmsA_2	4	Dimethyl sulfoxide reductase DmsA
dmsB_2	4	Anaerobic dimethyl sulfoxide reductase chain B
drrA	4	Daunorubicin/doxorubicin resistance ATP-binding protein DrrA
dsbG	4	Thiol:disulfide interchange protein DsbG
dusC	4	tRNA-dihydrouridine(16) synthase
efeU	4	Ferrous iron permease EfeU
envZ	4	Osmolarity sensor protein EnvZ
epd	4	D-erythrose-4-phosphate dehydrogenase
epsE	4	Type II secretion system protein E
fabB	4	3-oxoacyl-[acyl-carrier-protein] synthase 1
fabG_4	4	3-oxoacyl-[acyl-carrier-protein] reductase FabG
fepC	4	Ferric enterobactin transport ATP-binding protein FepC
flgI	4	Flagellar P-ring protein
flhB	4	Flagellar biosynthetic protein FlhB
fliD	4	Flagellar hook-associated protein 2
ftsP	4	Cell division protein FtsP
ftsZ	4	Cell division protein FtsZ
galT	4	Galactose-1-phosphate uridylyltransferase
glcC	4	Glc operon transcriptional activator
glgA	4	Glycogen synthase
glgC_1	4	Glucose-1-phosphate adenylyltransferase
glnA	4	Glutamine synthetase
glnM	4	putative glutamine ABC transporter permease protein GlnM
gloC	4	Hydroxyacylglutathione hydrolase GloC
glrK	4	Sensor histidine kinase GlrK
glrR	4	Transcriptional regulatory protein GlrR
glyS	4	Glycine--tRNA ligase beta subunit
gnd	4	6-phosphogluconate dehydrogenase, decarboxylating
group_1050	4	Hydrolase
group_1081	4	hypothetical protein
group_1084	4	hypothetical protein
group_1090	4	hypothetical protein
group_1100	4	hypothetical protein
group_1153	4	hypothetical protein
group_1202	4	hypothetical protein
group_121	4	Actin cross-linking toxin VgrG1
group_1307	4	hypothetical protein
group_1309	4	hypothetical protein
group_1414	4	hypothetical protein
group_1428	4	hypothetical protein
group_1446	4	Inner membrane protein YjdF
group_15259	4	hypothetical protein
group_1535	4	Fatty acid metabolism regulator protein
group_1543	4	HTH-type transcriptional regulator DmlR
group_1548	4	hypothetical protein
group_15596	4	hypothetical protein
group_15916	4	hypothetical protein
group_16013	4	hypothetical protein
group_16112	4	hypothetical protein
group_16326	4	hypothetical protein
group_1654	4	hypothetical protein
group_1683	4	Methyl-accepting chemotaxis protein III
group_16925	4	hypothetical protein
group_16989	4	hypothetical protein
group_1701	4	hypothetical protein
group_1753	4	Single-stranded DNA-binding protein
group_1756	4	hypothetical protein
group_1791	4	hypothetical protein
group_2008	4	hypothetical protein
group_224	4	hypothetical protein
group_2374	4	hypothetical protein
group_2410	4	hypothetical protein
group_2444	4	hypothetical protein
group_2561	4	hypothetical protein
group_2599	4	hypothetical protein
group_2602	4	hypothetical protein
group_2651	4	3-oxoacyl-[acyl-carrier-protein] reductase FabG
group_2662	4	hypothetical protein
group_2758	4	hypothetical protein
group_2953	4	Chromosome partition protein Smc
group_296	4	hypothetical protein
group_3027	4	hypothetical protein
group_3072	4	hypothetical protein
group_3074	4	hypothetical protein
group_3120	4	hypothetical protein
group_3143	4	hypothetical protein
group_3202	4	hypothetical protein
group_322	4	hypothetical protein
group_3300	4	hypothetical protein
group_3312	4	hypothetical protein
group_3360	4	hypothetical protein
group_3615	4	hypothetical protein
group_415	4	Molybdopterin-guanine dinucleotide biosynthesis adapter protein
group_4321	4	Membrane lipoprotein TpN32
group_433	4	hypothetical protein
group_437	4	hypothetical protein
group_4383	4	Putative two-component membrane permease complex subunit SMU_747c
group_447	4	Trehalase
group_4560	4	HTH-type transcriptional regulator DmlR
group_4827	4	hypothetical protein
group_4962	4	hypothetical protein
group_5184	4	putative HTH-type transcriptional regulator
group_53	4	hypothetical protein
group_536	4	Actin cross-linking toxin VgrG1
group_5398	4	hypothetical protein
group_581	4	hypothetical protein
group_5882	4	Ferrichrome-iron receptor
group_5893	4	Glutathione transport system permease protein GsiD
group_5909	4	hypothetical protein
group_5916	4	hypothetical protein
group_6059	4	hypothetical protein
group_724	4	Replicative DNA helicase
group_7587	4	hypothetical protein
group_779	4	Putative O-methyltransferase/MSMEI_4947
group_791	4	hypothetical protein
group_796	4	hypothetical protein
group_923	4	hypothetical protein
group_949	4	hypothetical protein
group_974	4	hypothetical protein
grxB_1	4	Glutaredoxin 2
guaA	4	GMP synthase [glutamine-hydrolyzing]
guaC	4	GMP reductase
hflD	4	High frequency lysogenization protein HflD
hipB	4	Antitoxin HipB
holB	4	DNA polymerase III subunit delta'
ileS	4	Isoleucine--tRNA ligase
ilvH	4	Acetolactate synthase isozyme 3 small subunit
kefC_1	4	Glutathione-regulated potassium-efflux system protein KefC
kpsM	4	Polysialic acid transport protein KpsM
lacY_1	4	Lactose permease
lamB_2	4	Maltoporin
lcfB	4	Long-chain-fatty-acid--CoA ligase
leuS	4	Leucine--tRNA ligase
lexA_1	4	LexA repressor
lpdA	4	Dihydrolipoyl dehydrogenase
lpfA_1	4	putative major fimbrial subunit LpfA
lysC	4	Lysine-sensitive aspartokinase 3
mcp4	4	Methyl-accepting chemotaxis protein 4
mdtH_2	4	Multidrug resistance protein MdtH
metC_1	4	Cystathionine beta-lyase
metN_2	4	Methionine import ATP-binding protein MetN
moaE	4	Molybdopterin synthase catalytic subunit
mobA	4	Molybdenum cofactor guanylyltransferase
modB	4	Molybdenum transport system permease protein ModB
moeZ	4	putative adenylyltransferase/sulfurtransferase MoeZ
mtnN	4	5'-methylthioadenosine/S-adenosylhomocysteine nucleosidase
mukE	4	Chromosome partition protein MukE
nadD	4	Nicotinate-nucleotide adenylyltransferase
nagC_2	4	N-acetylglucosamine repressor
nanE	4	Putative N-acetylmannosamine-6-phosphate 2-epimerase
nphR	4	Transcriptional activator NphR
nrdA	4	Ribonucleoside-diphosphate reductase 1 subunit alpha
nrdF	4	Ribonucleoside-diphosphate reductase 2 subunit beta
osmX	4	Osmoprotectant-binding protein OsmX
otsA	4	Trehalose-6-phosphate synthase
pckA	4	Phosphoenolpyruvate carboxykinase (ATP)
pdhR_2	4	Pyruvate dehydrogenase complex repressor
pheA	4	P-protein
phnO_2	4	hypothetical protein
por_2	4	Polyol:NADP oxidoreductase
potH	4	Putrescine transport system permease protein PotH
ppx	4	Exopolyphosphatase
priC	4	Primosomal replication protein N''
prn	4	Pertactin autotransporter
proY	4	Proline-specific permease ProY
pstC	4	Phosphate transport system permease protein PstC
puuB	4	Gamma-glutamylputrescine oxidoreductase
pyrD	4	Dihydroorotate dehydrogenase (quinone)
rdgC_2	4	Recombination-associated protein RdgC
relA	4	GTP pyrophosphokinase
rhaS	4	HTH-type transcriptional activator RhaS
rhsC_2	4	Putative deoxyribonuclease RhsC
rlmG	4	Ribosomal RNA large subunit methyltransferase G
rlmL	4	Ribosomal RNA large subunit methyltransferase K/L
rlmN	4	Dual-specificity RNA methyltransferase RlmN
rpoB	4	DNA-directed RNA polymerase subunit beta
rsbW	4	Serine-protein kinase RsbW
rusA_2	4	Crossover junction endodeoxyribonuclease RusA
sapB	4	Putrescine export system permease protein SapB
sohB	4	putative protease SohB
ssuC_2	4	Putative aliphatic sulfonates transport permease protein SsuC
steT	4	Serine/threonine exchanger SteT
symE	4	Toxic protein SymE
tabA_2	4	Toxin-antitoxin biofilm protein TabA
tag	4	DNA-3-methyladenine glycosylase 1
tar_2	4	Methyl-accepting chemotaxis protein II
tauA	4	Taurine-binding periplasmic protein
tctD	4	Transcriptional regulatory protein tctD
thiK	4	Thiamine kinase
trpGD	4	Bifunctional protein TrpGD
tsr_5	4	Methyl-accepting chemotaxis protein I
tsr_6	4	Methyl-accepting chemotaxis protein I
tsr_7	4	Methyl-accepting chemotaxis protein I
ttr	4	Acetyltransferase
tusE	4	Sulfurtransferase TusE
tyrS	4	Tyrosine--tRNA ligase
ugl	4	Unsaturated chondroitin disaccharide hydrolase
ugpC_1	4	sn-glycerol-3-phosphate import ATP-binding protein UgpC
uspA	4	Universal stress protein A
wecD_1	4	dTDP-fucosamine acetyltransferase
wecD_2	4	dTDP-fucosamine acetyltransferase
wecE	4	dTDP-4-amino-4,6-dideoxygalactose transaminase
wzc	4	Tyrosine-protein kinase wzc
wzxC	4	Lipopolysaccharide biosynthesis protein WzxC
wzxE	4	Lipid III flippase
xylA	4	Xylose isomerase
xylF	4	D-xylose-binding periplasmic protein
yajR	4	Inner membrane transport protein YajR
ybbJ	4	Inner membrane protein YbbJ
ybdO_3	4	putative HTH-type transcriptional regulator YbdO
ycdZ	4	Inner membrane protein YcdZ
ycjP	4	Inner membrane ABC transporter permease protein YcjP
ydcV_1	4	Inner membrane ABC transporter permease protein YdcV
ydfG	4	NADP-dependent 3-hydroxy acid dehydrogenase YdfG
ydhP_2	4	Inner membrane transport protein YdhP
yehZ	4	Glycine betaine-binding protein YehZ
yesO	4	Putative ABC transporter substrate-binding protein YesO
yesR	4	Unsaturated rhamnogalacturonyl hydrolase YesR
yfcD	4	putative Nudix hydrolase YfcD
yfdC	4	Inner membrane protein YfdC
yfgF_2	4	Cyclic di-GMP phosphodiesterase YfgF
ygbF	4	CRISPR-associated endoribonuclease Cas2
yghA_2	4	putative oxidoreductase YghA
yhaK	4	Pirin-like protein YhaK
yhdN	4	General stress protein 69
yhhW	4	Quercetin 2,3-dioxygenase
yhjX	4	putative MFS-type transporter YhjX
yjcC	4	Putative cyclic-di-GMP phosphodiesterase YjcC
yjjP	4	Inner membrane protein YjjP
ylmA	4	putative ABC transporter ATP-binding protein YlmA
ymfD	4	Bacillibactin exporter
yohD	4	Inner membrane protein YohD
yraI_1	4	putative fimbrial chaperone YraI
ysnE	4	putative N-acetyltransferase YsnE
zitB	4	Zinc transporter ZitB
aaeA_2	3	p-hydroxybenzoic acid efflux pump subunit AaeA
accA	3	Acetyl-coenzyme A carboxylase carboxyl transferase subunit alpha
acpS	3	Holo-[acyl-carrier-protein] synthase
adhR	3	HTH-type transcriptional regulator AdhR
ahr	3	Aldehyde reductase Ahr
ald1	3	Long-chain-aldehyde dehydrogenase
amiA	3	N-acetylmuramoyl-L-alanine amidase AmiA
apbE	3	FAD:protein FMN transferase
araC	3	Arabinose operon regulatory protein
argB	3	Acetylglutamate kinase
argS	3	Arginine--tRNA ligase
arsC_2	3	Arsenate reductase
arsC_3	3	Arsenate reductase
artJ	3	ABC transporter arginine-binding protein 1
artQ_2	3	Arginine transport system permease protein ArtQ
aspT	3	Aspartate/alanine antiporter
axeA1	3	Acetylxylan esterase
bamC	3	Outer membrane protein assembly factor BamC
basS	3	Sensor protein BasS
bcr	3	Bicyclomycin resistance protein
bdlA	3	Biofilm dispersion protein BdlA
birA_1	3	Bifunctional ligase/repressor BirA
bluF_2	3	Blue light- and temperature-regulated antirepressor BluF
bluR_1	3	HTH-type transcriptional repressor BluR
caf1A	3	F1 capsule-anchoring protein
cdiA2	3	tRNA nuclease CdiA-2
chbA_2	3	PTS system N,N'-diacetylchitobiose-specific EIIA component
cheV	3	Chemotaxis protein CheV
clpB_4	3	Chaperone protein ClpB
cobC	3	Adenosylcobalamin/alpha-ribazole phosphatase
corC_4	3	Magnesium and cobalt efflux protein CorC
cpdA_1	3	3',5'-cyclic adenosine monophosphate phosphodiesterase CpdA
cph2_4	3	Phytochrome-like protein cph2
crcB	3	Putative fluoride ion transporter CrcB
csy1	3	CRISPR-associated protein Csy1
cusA	3	Cation efflux system protein CusA
cusC	3	Cation efflux system protein CusC
cysA_2	3	Sulfate/thiosulfate import ATP-binding protein CysA
cysZ	3	Sulfate transporter CysZ
dctA	3	Aerobic C4-dicarboxylate transport protein
dedD	3	Cell division protein DedD
dgkA	3	Diacylglycerol kinase
dmlR_1	3	HTH-type transcriptional regulator DmlR
dnaG_2	3	DNA primase
dnaJ_1	3	Chaperone protein DnaJ
eda	3	KHG/KDPG aldolase
emrA_3	3	Multidrug export protein EmrA
emrE	3	Multidrug transporter EmrE
engB	3	putative GTP-binding protein EngB
eptC	3	Phosphoethanolamine transferase EptC
fabD	3	Malonyl CoA-acyl carrier protein transacylase
fhuF	3	Ferric iron reductase protein FhuF
fic	3	putative adenosine monophosphate-protein transferase fic
fimD_3	3	Outer membrane usher protein FimD
flgJ_2	3	hypothetical protein
frlD	3	Fructoselysine 6-kinase
fruB	3	Multiphosphoryl transfer protein
ftsQ	3	Cell division protein FtsQ
galE	3	UDP-glucose 4-epimerase
galS	3	HTH-type transcriptional regulator GalS
gcvT	3	Aminomethyltransferase
glnH_2	3	Glutamine-binding periplasmic protein
glpG	3	Rhomboid protease GlpG
glpR_2	3	Glycerol-3-phosphate regulon repressor
gltI	3	Glutamate/aspartate import solute-binding protein
gntR	3	HTH-type transcriptional regulator GntR
group_1042	3	hypothetical protein
group_113	3	hypothetical protein
group_1137	3	hypothetical protein
group_1138	3	hypothetical protein
group_1148	3	hypothetical protein
group_1152	3	Methyl viologen resistance protein YddG
group_1362	3	hypothetical protein
group_1424	3	hypothetical protein
group_1457	3	Aspartate racemase
group_1458	3	hypothetical protein
group_1497	3	hypothetical protein
group_1507	3	hypothetical protein
group_1509	3	hypothetical protein
group_154	3	hypothetical protein
group_1549	3	hypothetical protein
group_15778	3	hypothetical protein
group_15825	3	hypothetical protein
group_15846	3	hypothetical protein
group_15867	3	hypothetical protein
group_15899	3	hypothetical protein
group_15941	3	hypothetical protein
group_15963	3	PhoH-like protein
group_16000	3	hypothetical protein
group_1612	3	Actin cross-linking toxin VgrG1
group_16139	3	hypothetical protein
group_16392	3	hypothetical protein
group_1645	3	hypothetical protein
group_1651	3	hypothetical protein
group_16543	3	hypothetical protein
group_1663	3	hypothetical protein
group_17053	3	hypothetical protein
group_1732	3	hypothetical protein
group_1869	3	hypothetical protein
group_19	3	hypothetical protein
group_1941	3	hypothetical protein
group_1976	3	hypothetical protein
group_1979	3	hypothetical protein
group_1988	3	Phytochrome-like protein cph2
group_2006	3	hypothetical protein
group_2024	3	hypothetical protein
group_2102	3	Phytochrome-like protein cph2
group_2109	3	hypothetical protein
group_2120	3	hypothetical protein
group_2198	3	hypothetical protein
group_2228	3	Putative phosphoserine phosphatase 2
group_223	3	Chromosome partition protein Smc
group_2234	3	hypothetical protein
group_2273	3	hypothetical protein
group_2288	3	hypothetical protein
group_2313	3	hypothetical protein
group_235	3	hypothetical protein
group_2379	3	hypothetical protein
group_2428	3	Acetyltransferase
group_2528	3	hypothetical protein
group_2557	3	hypothetical protein
group_2560	3	Ureidoglycolate lyase
group_2570	3	hypothetical protein
group_258	3	hypothetical protein
group_259	3	hypothetical protein
group_2593	3	hypothetical protein
group_2687	3	hypothetical protein
group_2745	3	hypothetical protein
group_2757	3	hypothetical protein
group_2765	3	hypothetical protein
group_2791	3	hypothetical protein
group_2833	3	hypothetical protein
group_3082	3	HTH-type transcriptional regulator SutR
group_3273	3	putative oxidoreductase
group_3328	3	hypothetical protein
group_3359	3	hypothetical protein
group_3367	3	hypothetical protein
group_3368	3	hypothetical protein
group_3369	3	hypothetical protein
group_3379	3	Hexuronate transporter
group_34	3	hypothetical protein
group_3411	3	hypothetical protein
group_347	3	hypothetical protein
group_3471	3	hypothetical protein
group_3538	3	Signal transduction histidine-protein kinase BaeS
group_354	3	hypothetical protein
group_3589	3	hypothetical protein
group_3599	3	hypothetical protein
group_362	3	hypothetical protein
group_3624	3	RepFIB replication protein A
group_3653	3	hypothetical protein
group_3703	3	hypothetical protein
group_3755	3	hypothetical protein
group_3768	3	Prophage integrase IntS
group_3770	3	hypothetical protein
group_3803	3	hypothetical protein
group_4080	3	Inner membrane symporter YicJ
group_4144	3	hypothetical protein
group_4200	3	hypothetical protein
group_4221	3	hypothetical protein
group_424	3	hypothetical protein
group_4258	3	hypothetical protein
group_4273	3	hypothetical protein
group_4435	3	hypothetical protein
group_4463	3	hypothetical protein
group_4467	3	hypothetical protein
group_4711	3	hypothetical protein
group_493	3	Prophage bactoprenol-linked glucose translocase
group_5037	3	hypothetical protein
group_5038	3	hypothetical protein
group_520	3	hypothetical protein
group_556	3	hypothetical protein
group_5927	3	hypothetical protein
group_5944	3	hypothetical protein
group_6054	3	hypothetical protein
group_6070	3	hypothetical protein
group_6109	3	hypothetical protein
group_6506	3	hypothetical protein
group_667	3	hypothetical protein
group_674	3	hypothetical protein
group_688	3	hypothetical protein
group_7643	3	hypothetical protein
group_794	3	hypothetical protein
group_896	3	Outer membrane usher protein YraJ
group_936	3	LexA repressor
group_971	3	Chaperone protein ClpB
group_975	3	hypothetical protein
group_982	3	hypothetical protein
group_998	3	Methyl-accepting chemotaxis protein II
gyrA	3	DNA gyrase subunit A
hcpA	3	Major exported protein
hcpA_1	3	hypothetical protein
hcpA_2	3	hypothetical protein
hcr	3	NADH oxidoreductase HCR
hexR_1	3	HTH-type transcriptional regulator HexR
hisC	3	Histidinol-phosphate aminotransferase
hisI	3	Phosphoribosyl-AMP cyclohydrolase
hisJ	3	Histidine-binding periplasmic protein
hsdS	3	hypothetical protein
hxlR	3	HTH-type transcriptional activator HxlR
hycA	3	Formate hydrogenlyase regulatory protein HycA
hycI	3	Hydrogenase 3 maturation protease
icsA	3	Outer membrane protein IcsA autotransporter
iolD	3	3D-(3,5/4)-trihydroxycyclohexane-1,2-dione hydrolase
kdgT	3	2-keto-3-deoxygluconate permease
kdsB	3	3-deoxy-manno-octulosonate cytidylyltransferase
kstR2	3	HTH-type transcriptional repressor KstR2
leuA	3	2-isopropylmalate synthase
lip_1_2	3	Lipase 1
lipA	3	Lipoyl synthase
livF_1	3	High-affinity branched-chain amino acid transport ATP-binding protein LivF
livF_3	3	High-affinity branched-chain amino acid transport ATP-binding protein LivF
lldR_1	3	Putative L-lactate dehydrogenase operon regulatory protein
lon_2	3	Lon protease
lprI	3	Lipoprotein LprI
lptB_2	3	Lipopolysaccharide export system ATP-binding protein LptB
lysS	3	Lysine--tRNA ligase
malK_2	3	Maltose/maltodextrin import ATP-binding protein MalK
mdfA	3	Multidrug transporter MdfA
metN_3	3	Methionine import ATP-binding protein MetN
metQ_1	3	Methionine-binding lipoprotein MetQ
mggB	3	Mannosylglucosyl-3-phosphoglycerate phosphatase
miaB	3	tRNA-2-methylthio-N(6)-dimethylallyladenosine synthase
mngR_3	3	Mannosyl-D-glycerate transport/metabolism system repressor MngR
moaB	3	Molybdenum cofactor biosynthesis protein B
mtgA	3	Biosynthetic peptidoglycan transglycosylase
mug	3	G/U mismatch-specific DNA glycosylase
murQ	3	N-acetylmuramic acid 6-phosphate etherase
nadE	3	NH(3)-dependent NAD(+) synthetase
narH	3	Respiratory nitrate reductase 1 beta chain
narL_1	3	Nitrate/nitrite response regulator protein NarL
nfsB	3	Oxygen-insensitive NAD(P)H nitroreductase
nimT	3	2-nitroimidazole transporter
nolA_1	3	Nodulation protein NolA
nolA_2	3	Nodulation protein NolA
nucS	3	Endonuclease NucS
nuoI_1	3	NADH-quinone oxidoreductase subunit I
nuoL	3	NADH-quinone oxidoreductase subunit L
nupC_1	3	Nucleoside permease NupC
ompW	3	Outer membrane protein W
oppD_1	3	Oligopeptide transport ATP-binding protein OppD
oppD_2	3	Oligopeptide transport ATP-binding protein OppD
otsB	3	Trehalose-6-phosphate phosphatase
papC	3	Outer membrane usher protein PapC
parA_1	3	Chromosome partitioning protein ParA
pcnB	3	Poly(A) polymerase I
pepD	3	Cytosol non-specific dipeptidase
pflB	3	Formate acetyltransferase 1
pgpA	3	Phosphatidylglycerophosphatase A
pipB2_1	3	Secreted effector protein PipB2
plsX	3	Phosphate acyltransferase
potA_2	3	Spermidine/putrescine import ATP-binding protein PotA
potE	3	Putrescine transporter PotE
prfA	3	Peptide chain release factor RF1
proA	3	Gamma-glutamyl phosphate reductase
prtS	3	Protease PrtS
rhaT	3	L-rhamnose-proton symporter
rhtA	3	Threonine/homoserine exporter RhtA
rimK	3	Ribosomal protein S6--L-glutamate ligase
rpe	3	Ribulose-phosphate 3-epimerase
rrrD_3	3	Lysozyme RrrD
rsgA	3	Small ribosomal subunit biogenesis GTPase RsgA
rsmG	3	Ribosomal RNA small subunit methyltransferase G
rspR_2	3	HTH-type transcriptional repressor RspR
rsxD	3	Electron transport complex subunit RsxD
rsxE	3	Electron transport complex subunit RsxE
rusA_1	3	Crossover junction endodeoxyribonuclease RusA
sbcB	3	Exodeoxyribonuclease I
sdaC_1	3	Serine transporter
slp	3	Outer membrane protein slp
slt_1	3	Soluble lytic murein transglycosylase
speA	3	Biosynthetic arginine decarboxylase
spxA	3	Regulatory protein Spx
ssuC_3	3	Putative aliphatic sulfonates transport permease protein SsuC
ssuE	3	FMN reductase (NADPH)
sucC	3	Succinate--CoA ligase [ADP-forming] subunit beta
sutR_1	3	HTH-type transcriptional regulator SutR
tal	3	Transaldolase
tar_1	3	Methyl-accepting chemotaxis protein II
tatC	3	Sec-independent protein translocase protein TatC
thpR	3	RNA 2',3'-cyclic phosphodiesterase
tibC	3	Glycosyltransferase TibC
traC	3	DNA primase TraC
treB	3	PTS system trehalose-specific EIIBC component
trkG	3	Trk system potassium uptake protein TrkG
trmL	3	tRNA (cytidine(34)-2'-O)-methyltransferase
ttcA	3	tRNA 2-thiocytidine biosynthesis protein TtcA
ubiH	3	2-octaprenyl-6-methoxyphenol hydroxylase
vsr	3	Very short patch repair protein
wfgD	3	UDP-Glc:alpha-D-GlcNAc-diphosphoundecaprenol beta-1,3-glucosyltransferase WfgD
wzzB	3	Chain length determinant protein
xerC_5	3	Tyrosine recombinase XerC
xerH	3	Tyrosine recombinase XerH
yafJ	3	Putative glutamine amidotransferase YafJ
ybdO_2	3	putative HTH-type transcriptional regulator YbdO
ycdX	3	putative phosphatase YcdX
ycfH	3	putative metal-dependent hydrolase YcfH
ycjU	3	Beta-phosphoglucomutase
yddG	3	Methyl viologen resistance protein YddG
ydjM	3	Inner membrane protein YdjM
yedK	3	Putative SOS response-associated peptidase YedK
yehW	3	Glycine betaine uptake system permease protein YehW
yfcE	3	Phosphodiesterase YfcE
yfcG_2	3	Disulfide-bond oxidoreductase YfcG
yfcS	3	putative fimbrial chaperone YfcS
yfdH_2	3	Prophage bactoprenol glucosyl transferase
yfkM_1	3	General stress protein 18
ygbN	3	Inner membrane permease YgbN
ygfZ	3	tRNA-modifying protein YgfZ
yghB	3	Inner membrane protein YghB
yihP_2	3	Putative 2,3-dihydroxypropane-1-sulfonate exporter
yjjX	3	Non-canonical purine NTP phosphatase
ymgA	3	putative two-component-system connector protein YmgA
yqaB	3	Fructose-1-phosphate phosphatase YqaB
yraJ_2	3	Outer membrane usher protein YraJ
ywrO_2	3	General stress protein 14
aaeA_1	2	p-hydroxybenzoic acid efflux pump subunit AaeA
accD	2	Acetyl-coenzyme A carboxylase carboxyl transferase subunit beta
acrF_1	2	Multidrug export protein AcrF
acsAB	2	Cellulose synthase 1
adhT	2	Alcohol dehydrogenase
alkB	2	Alpha-ketoglutarate-dependent dioxygenase AlkB
ariR	2	putative two-component-system connector protein AriR
asnS	2	Asparagine--tRNA ligase
atpA	2	ATP synthase subunit alpha
betI_3	2	HTH-type transcriptional regulator BetI
bin3_2	2	Putative transposon Tn552 DNA-invertase bin3
cbs	2	Putative cystathionine beta-synthase
cfxP	2	Phosphoribulokinase, plasmid
clpB_1	2	Chaperone protein ClpB
coaE_2	2	Dephospho-CoA kinase
cobT	2	Aerobic cobaltochelatase subunit CobT
cof	2	HMP-PP phosphatase
comEA	2	ComE operon protein 1
cpxP	2	Periplasmic protein CpxP
crl	2	Sigma factor-binding protein Crl
csdE	2	Sulfur acceptor protein CsdE
cyoE	2	Protoheme IX farnesyltransferase
cysG_2	2	Siroheme synthase
dhmA	2	Haloalkane dehalogenase
dinB_1	2	hypothetical protein
dinB1_2	2	DNA polymerase IV 1
djlA	2	Co-chaperone protein DjlA
dmsC_1	2	Anaerobic dimethyl sulfoxide reductase chain C
dmsD	2	Tat proofreading chaperone DmsD
dnaB_2	2	hypothetical protein
dnaJ	2	Chaperone protein DnaJ
dnaQ_2	2	DNA polymerase III subunit epsilon
eae_2	2	Intimin
eco	2	Ecotin
efeO	2	Iron uptake system component EfeO
ehpR	2	Phenazine antibiotic resistance protein EhpR
endA	2	Endonuclease-1
epmC	2	Elongation factor P hydroxylase
epsH	2	Putative glycosyltransferase EpsH
exuT_3	2	Hexuronate transporter
fadR_2	2	Fatty acid metabolism regulator protein
fhuA_1	2	Ferrichrome-iron receptor
fimA	2	PAP fimbrial minor pilin protein
fliF	2	Flagellar M-ring protein
fliP	2	Flagellar biosynthetic protein FliP
fliT	2	Flagellar protein FliT
fpr	2	Ferredoxin--NADP reductase
frr	2	Ribosome-recycling factor
ftnA_1	2	Bacterial non-heme ferritin
ftsI	2	Peptidoglycan D,D-transpeptidase FtsI
ganB	2	Arabinogalactan endo-beta-1,4-galactanase
glgB	2	1,4-alpha-glucan branching enzyme GlgB
glgS	2	Surface composition regulator
glnQ_2	2	Glutamine transport ATP-binding protein GlnQ
glpF	2	Glycerol uptake facilitator protein
glpX	2	Fructose-1,6-bisphosphatase 1 class 2
glsA2	2	Glutaminase 2
gltC_2	2	HTH-type transcriptional regulator GltC
gmd	2	GDP-mannose 4,6-dehydratase
gmk	2	Guanylate kinase
gpmA	2	2,3-bisphosphoglycerate-dependent phosphoglycerate mutase
group_1034	2	hypothetical protein
group_1070	2	HTH-type transcriptional regulator PgrR
group_1098	2	hypothetical protein
group_1106	2	Chromosome partition protein Smc
group_1116	2	hypothetical protein
group_1150	2	hypothetical protein
group_116	2	hypothetical protein
group_1180	2	hypothetical protein
group_1182	2	Glycerate 2-kinase
group_1209	2	hypothetical protein
group_122	2	Actin cross-linking toxin VgrG1
group_127	2	Actin cross-linking toxin VgrG1
group_1271	2	Methyl-accepting chemotaxis protein III
group_1298	2	hypothetical protein
group_1299	2	hypothetical protein
group_1310	2	hypothetical protein
group_1315	2	hypothetical protein
group_1321	2	hypothetical protein
group_1322	2	hypothetical protein
group_1325	2	hypothetical protein
group_1383	2	hypothetical protein
group_1390	2	Outer membrane usher protein FimD
group_140	2	hypothetical protein
group_1427	2	hypothetical protein
group_1449	2	hypothetical protein
group_1466	2	hypothetical protein
group_1486	2	hypothetical protein
group_152	2	hypothetical protein
group_15298	2	hypothetical protein
group_1531	2	hypothetical protein
group_1538	2	hypothetical protein
group_15410	2	hypothetical protein
group_15463	2	hypothetical protein
group_15467	2	hypothetical protein
group_15561	2	Beta-glucosidase BoGH3B
group_1581	2	hypothetical protein
group_15908	2	hypothetical protein
group_15942	2	hypothetical protein
group_1596	2	hypothetical protein
group_1602	2	hypothetical protein
group_16132	2	hypothetical protein
group_1616	2	Crossover junction endodeoxyribonuclease RusA
group_16331	2	hypothetical protein
group_16345	2	High-affinity branched-chain amino acid transport system permease protein LivH
group_1635	2	hypothetical protein
group_16351	2	hypothetical protein
group_1646	2	hypothetical protein
group_16483	2	hypothetical protein
group_16579	2	hypothetical protein
group_16633	2	hypothetical protein
group_16734	2	hypothetical protein
group_16794	2	Ureidoglycolate lyase
group_16876	2	hypothetical protein
group_16918	2	hypothetical protein
group_1693	2	hypothetical protein
group_16979	2	hypothetical protein
group_16986	2	putative acyl-CoA thioester hydrolase
group_17049	2	putative oxidoreductase
group_17098	2	D-psicose 3-epimerase
group_17105	2	hypothetical protein
group_17151	2	hypothetical protein
group_17158	2	hypothetical protein
group_1731	2	hypothetical protein
group_1754	2	hypothetical protein
group_1757	2	hypothetical protein
group_1823	2	hypothetical protein
group_1857	2	hypothetical protein
group_187	2	hypothetical protein
group_1896	2	hypothetical protein
group_1903	2	hypothetical protein
group_1904	2	hypothetical protein
group_1938	2	hypothetical protein
group_195	2	Actin cross-linking toxin VgrG1
group_1986	2	Glycerol-3-phosphate regulon repressor
group_2004	2	hypothetical protein
group_202	2	hypothetical protein
group_2033	2	hypothetical protein
group_2034	2	hypothetical protein
group_2045	2	hypothetical protein
group_2069	2	hypothetical protein
group_2077	2	Methyl-accepting chemotaxis protein III
group_2110	2	hypothetical protein
group_2168	2	hypothetical protein
group_2174	2	hypothetical protein
group_2187	2	putative type I restriction enzymeP M protein
group_2194	2	CRISPR-associated endonuclease Cas1
group_2209	2	hypothetical protein
group_2223	2	hypothetical protein
group_2269	2	hypothetical protein
group_2317	2	hypothetical protein
group_234	2	hypothetical protein
group_2416	2	hypothetical protein
group_2425	2	hypothetical protein
group_2443	2	hypothetical protein
group_2495	2	putative N-acetyltransferase
group_2520	2	hypothetical protein
group_2521	2	hypothetical protein
group_2540	2	hypothetical protein
group_2572	2	hypothetical protein
group_2652	2	hypothetical protein
group_2665	2	hypothetical protein
group_2670	2	hypothetical protein
group_2673	2	hypothetical protein
group_2697	2	hypothetical protein
group_273	2	hypothetical protein
group_2742	2	hypothetical protein
group_2743	2	hypothetical protein
group_2843	2	hypothetical protein
group_2867	2	hypothetical protein
group_2875	2	hypothetical protein
group_2888	2	hypothetical protein
group_2915	2	hypothetical protein
group_2920	2	hypothetical protein
group_2988	2	hypothetical protein
group_309	2	hypothetical protein
group_31	2	hypothetical protein
group_3141	2	Acetyltransferase
group_3195	2	Cytochrome c-554(548)
group_3236	2	hypothetical protein
group_3238	2	HTH-type transcriptional regulator NorG
group_3291	2	hypothetical protein
group_3296	2	hypothetical protein
group_3301	2	putative signaling protein
group_3321	2	hypothetical protein
group_3376	2	Inner membrane protein YjiY
group_3420	2	putative ABC transporter-binding protein
group_3426	2	hypothetical protein
group_3445	2	hypothetical protein
group_3451	2	putative signaling protein
group_3459	2	hypothetical protein
group_3505	2	hypothetical protein
group_352	2	2-succinyl-5-enolpyruvyl-6-hydroxy-3-cyclohexene-1-carboxylate synthase
group_3554	2	hypothetical protein
group_3570	2	hypothetical protein
group_3610	2	hypothetical protein
group_3630	2	Iron-sulfur cluster carrier protein
group_3634	2	putative cysteine-rich protein YhjQ
group_3639	2	hypothetical protein
group_3707	2	hypothetical protein
group_3743	2	hypothetical protein
group_3769	2	Chromosome partition protein Smc
group_380	2	tRNA nuclease CdiA
group_3802	2	hypothetical protein
group_3882	2	putative HTH-type transcriptional regulator
group_3920	2	hypothetical protein
group_393	2	hypothetical protein
group_3974	2	hypothetical protein
group_40	2	hypothetical protein
group_4010	2	hypothetical protein
group_4091	2	hypothetical protein
group_4120	2	hypothetical protein
group_417	2	hypothetical protein
group_4177	2	hypothetical protein
group_4426	2	hypothetical protein
group_4444	2	hypothetical protein
group_4509	2	hypothetical protein
group_451	2	hypothetical protein
group_4517	2	hypothetical protein
group_456	2	hypothetical protein
group_4595	2	hypothetical protein
group_46	2	hypothetical protein
group_463	2	hypothetical protein
group_4667	2	Phenylacetate-coenzyme A ligase
group_4701	2	Mannosyl-D-glycerate transport/metabolism system repressor MngR
group_4709	2	Putative prophage major tail sheath protein
group_4751	2	hypothetical protein
group_4797	2	hypothetical protein
group_4798	2	hypothetical protein
group_4850	2	hypothetical protein
group_487	2	hypothetical protein
group_5010	2	hypothetical protein
group_504	2	hypothetical protein
group_505	2	hypothetical protein
group_5101	2	hypothetical protein
group_550	2	hypothetical protein
group_5706	2	hypothetical protein
group_5899	2	Putative anti-sigma factor antagonist
group_5941	2	hypothetical protein
group_5942	2	hypothetical protein
group_6023	2	hypothetical protein
group_6056	2	hypothetical protein
group_6057	2	hypothetical protein
group_6061	2	hypothetical protein
group_6063	2	hypothetical protein
group_6064	2	hypothetical protein
group_6067	2	hypothetical protein
group_6099	2	hypothetical protein
group_611	2	Alpha-xylosidase
group_6117	2	hypothetical protein
group_6234	2	hypothetical protein
group_631	2	hypothetical protein
group_6391	2	hypothetical protein
group_6607	2	hypothetical protein
group_6795	2	hypothetical protein
group_6838	2	Replicative DNA helicase
group_692	2	hypothetical protein
group_7136	2	hypothetical protein
group_715	2	hypothetical protein
group_740	2	hypothetical protein
group_750	2	hypothetical protein
group_763	2	hypothetical protein
group_7646	2	hypothetical protein
group_767	2	hypothetical protein
group_7819	2	hypothetical protein
group_814	2	Mobilization protein MbeC
group_911	2	Riboflavin transporter RfnT
group_941	2	hypothetical protein
group_970	2	Chaperone protein ClpB
gshB	2	Glutathione synthetase
gsiC_1	2	Glutathione transport system permease protein GsiC
gsk	2	Inosine-guanosine kinase
gtfA	2	Sucrose phosphorylase
hemB	2	Delta-aminolevulinic acid dehydratase
hemE	2	Uroporphyrinogen decarboxylase
hemX	2	Putative uroporphyrinogen-III C-methyltransferase
hflK_1	2	Modulator of FtsH protease HflK
hflK_2	2	Modulator of FtsH protease HflK
higB	2	Endoribonuclease HigB
higB2_2	2	Putative toxin HigB2
hisA	2	1-(5-phosphoribosyl)-5-[(5-phosphoribosylamino)methylideneamino] imidazole-4-carboxamide isomerase
hisH	2	Imidazole glycerol phosphate synthase subunit HisH
hiuH	2	5-hydroxyisourate hydrolase
hmuU	2	Hemin transport system permease protein HmuU
hscA	2	Chaperone protein HscA
hscC_2	2	Chaperone protein HscC
hsdM	2	Type I restriction enzyme EcoKI M protein
hsdR_2	2	Type I restriction enzyme EcoR124II R protein
htpX_3	2	Protease HtpX
ilvI	2	Acetolactate synthase isozyme 3 large subunit
intQ	2	Putative defective protein IntQ
iolB	2	5-deoxy-glucuronate isomerase
iscR	2	HTH-type transcriptional regulator IscR
kduI	2	4-deoxy-L-threo-5-hexosulose-uronate ketol-isomerase
kpsT	2	Polysialic acid transport ATP-binding protein KpsT
lacF	2	Lactose transport system permease protein LacF
ldhA_2	2	D-lactate dehydrogenase
[truncated: 844 more rows]

## Sheet: Ancestral Recombinations
genes	recombinations	annotation
rhsC_3	29	Putative deoxyribonuclease RhsC
rhsA	28	putative deoxyribonuclease RhsA
group_427	23	hypothetical protein
entF	22	Enterobactin synthase component F
vgrG1_1	21	Actin cross-linking toxin VgrG1
group_106	19	hypothetical protein
narG	17	Respiratory nitrate reductase 1 alpha chain
ptrA_1	17	Protease 3
group_2013	16	hypothetical protein
group_1105	13	hypothetical protein
ptrA_2	13	Protease 3
group_3081	12	hypothetical protein
smc	12	Chromosome partition protein Smc
ygcB	12	CRISPR-associated endonuclease/helicase Cas3
fhlA	11	Formate hydrogenlyase transcriptional activator FhlA
group_1141	11	hypothetical protein
group_330	11	hypothetical protein
group_429	11	hypothetical protein
mukB	11	Chromosome partition protein MukB
bisC	10	Biotin sulfoxide reductase
fecA	10	Fe(3+) dicitrate transport protein FecA
iucC	10	Aerobactin synthase
recB	10	RecBCD enzyme subunit RecB
dcp	9	Dipeptidyl carboxypeptidase
flu	9	Antigen 43
gltP	9	Proton/glutamate-aspartate symporter
group_480	9	hypothetical protein
gsiA_4	9	Glutathione import ATP-binding protein GsiA
hsdR_2	9	Type I restriction enzyme EcoR124II R protein
rhsC_1	9	Putative deoxyribonuclease RhsC
creC	8	Sensor protein CreC
dsbD_2	8	Thiol:disulfide interchange protein DsbD
ftsK	8	DNA translocase FtsK
group_526	8	hypothetical protein
rhsB	8	putative deoxyribonuclease RhsB
rrrD_1	8	Lysozyme RrrD
yfgF_2	8	Cyclic di-GMP phosphodiesterase YfgF
appA_2	7	Oligopeptide-binding protein AppA
crcB	7	Putative fluoride ion transporter CrcB
dmsA_1	7	Dimethyl sulfoxide reductase DmsA
gap1	7	Glyceraldehyde-3-phosphate dehydrogenase 1
group_1079	7	hypothetical protein
group_1635	7	hypothetical protein
group_209	7	hypothetical protein
group_455	7	hypothetical protein
group_473	7	hypothetical protein
group_5100	7	hypothetical protein
group_674	7	hypothetical protein
katG	7	Catalase-peroxidase
ligB	7	DNA ligase B
por_1	7	Polyol:NADP oxidoreductase
thiE	7	Thiamine-phosphate synthase
trkG	7	Trk system potassium uptake protein TrkG
vgrG1_2	7	Actin cross-linking toxin VgrG1
walR	7	Transcriptional regulatory protein WalR
ydaP	7	Putative thiamine pyrophosphate-containing protein YdaP
yfdG	7	Prophage bactoprenol-linked glucose translocase
aaeB_1	6	p-hydroxybenzoic acid efflux pump subunit AaeB
apxIB	6	Toxin RTX-I translocation ATP-binding protein
bcsA	6	Cellulose synthase catalytic subunit [UDP-forming]
bglF_3	6	PTS system beta-glucoside-specific EIIBCA component
creD	6	Inner membrane protein CreD
dinB1_3	6	DNA polymerase IV 1
fadJ	6	Fatty acid oxidation complex subunit alpha
fruA	6	PTS system fructose-specific EIIB'BC component
group_1368	6	hypothetical protein
group_1950	6	hypothetical protein
group_2	6	Putative deoxyribonuclease RhsC
group_210	6	hypothetical protein
group_2158	6	hypothetical protein
group_423	6	hypothetical protein
group_666	6	hypothetical protein
group_835	6	hypothetical protein
hoxN	6	High-affinity nickel transport protein
ppiD	6	Peptidyl-prolyl cis-trans isomerase D
purT	6	Formate-dependent phosphoribosylglycinamide formyltransferase
rlpA	6	Endolytic peptidoglycan transglycosylase RlpA
sbcC	6	Nuclease SbcCD subunit C
sdcS	6	putative transporter
selB	6	Selenocysteine-specific elongation factor
ssuD	6	Alkanesulfonate monooxygenase
trg_3	6	Methyl-accepting chemotaxis protein III
uup	6	ABC transporter ATP-binding protein uup
yedV	6	putative sensor-like histidine kinase YedV
ada	5	Bifunctional transcriptional activator/DNA repair enzyme Ada
appA_1	5	Periplasmic AppA protein
arcB	5	Aerobic respiration control sensor protein ArcB
arsA_1	5	Arsenical pump-driving ATPase
axe1_6A	5	Carbohydrate acetyl esterase/feruloyl esterase
bin3_2	5	Putative transposon Tn552 DNA-invertase bin3
dapE_1	5	hypothetical protein
fepA	5	Ferrienterobactin receptor
fhuE	5	FhuE receptor
group_1100	5	hypothetical protein
group_1237	5	hypothetical protein
group_160	5	DNA polymerase IV 1
group_2289	5	RNA polymerase-associated protein RapA
group_2711	5	Ferredoxin--NADP reductase
group_441	5	hypothetical protein
group_515	5	hypothetical protein
guaD	5	Guanine deaminase
iucA	5	N(2)-citryl-N(6)-acetyl-N(6)-hydroxylysine synthase
nap	5	Arylesterase
nfo	5	Endonuclease 4
nifJ	5	Pyruvate-flavodoxin oxidoreductase
pheA	5	P-protein
puuA_2	5	Gamma-glutamylputrescine synthetase PuuA
ssa1	5	Extracellular serine protease
trg_7	5	Methyl-accepting chemotaxis protein III
trmB_1	5	tRNA (guanine-N(7)-)-methyltransferase
yfdH	5	Prophage bactoprenol glucosyl transferase
zntA	5	Lead, cadmium, zinc and mercury-transporting ATPase
aaeA_1	4	p-hydroxybenzoic acid efflux pump subunit AaeA
barA_2	4	Signal transduction histidine-protein kinase BarA
bluF_2	4	Blue light- and temperature-regulated antirepressor BluF
casA	4	CRISPR system Cascade subunit CasA
dapA_2	4	4-hydroxy-tetrahydrodipicolinate synthase
dinG_2	4	putative ATP-dependent helicase DinG
dppB_1	4	Dipeptide transport system permease protein DppB
dsbD_1	4	Thiol:disulfide interchange protein DsbD
epsJ_1	4	putative glycosyltransferase EpsJ
gldA	4	Glycerol dehydrogenase
gpmI	4	2,3-bisphosphoglycerate-independent phosphoglycerate mutase
group_1055	4	hypothetical protein
group_1161	4	Dimethyl sulfoxide reductase DmsA
group_1456	4	Swarming motility regulation sensor protein RssA
group_2222	4	hypothetical protein
group_309	4	hypothetical protein
group_324	4	hypothetical protein
group_3365	4	hypothetical protein
group_343	4	Intimin
group_452	4	hypothetical protein
group_475	4	hypothetical protein
group_536	4	Actin cross-linking toxin VgrG1
group_611	4	Alpha-xylosidase
group_702	4	hypothetical protein
group_725	4	Replicative DNA helicase
group_841	4	putative type I restriction enzymeP M protein
group_951	4	hypothetical protein
hcp	4	Hydroxylamine reductase
hsdR	4	Type-1 restriction enzyme R protein
hsrA_1	4	putative transport protein HsrA
icaB	4	Poly-beta-1,6-N-acetyl-D-glucosamine N-deacetylase
iucB	4	N(6)-hydroxylysine O-acetyltransferase
lon_1	4	Lon protease
lytD	4	Beta-N-acetylglucosaminidase
mcp4	4	Methyl-accepting chemotaxis protein 4
mftC	4	Putative mycofactocin radical SAM maturase MftC
mgtB	4	Magnesium-transporting ATPase, P-type 1
oppA_2	4	Periplasmic oligopeptide-binding protein
oprF	4	Outer membrane porin F
pepT_1	4	Peptidase T
pncB	4	Nicotinate phosphoribosyltransferase
polA	4	DNA polymerase I
potA_3	4	Spermidine/putrescine import ATP-binding protein PotA
ppsR	4	Phosphoenolpyruvate synthase regulatory protein
prc	4	Tail-specific protease
rep	4	ATP-dependent DNA helicase Rep
repB	4	RepFIB replication protein A
rsxC	4	Electron transport complex subunit RsxC
scrB	4	Sucrose-6-phosphate hydrolase
sugC	4	Trehalose import ATP-binding protein SugC
treF	4	Cytoplasmic trehalase
trg_8	4	Methyl-accepting chemotaxis protein III
tsr_2	4	Methyl-accepting chemotaxis protein I
uxaB	4	Altronate oxidoreductase
vgrG1_5	4	Actin cross-linking toxin VgrG1
xerC_5	4	Tyrosine recombinase XerC
ycdT	4	putative diguanylate cyclase YcdT
acrF_1	3	Multidrug export protein AcrF
amiB	3	N-acetylmuramoyl-L-alanine amidase AmiB
argE	3	Acetylornithine deacetylase
barA_1	3	Signal transduction histidine-protein kinase BarA
bglF_1	3	PTS system beta-glucoside-specific EIIBCA component
bglK	3	Beta-glucoside kinase
bluF_1	3	Blue light- and temperature-regulated antirepressor BluF
btuC	3	Vitamin B12 import system permease protein BtuC
cas3	3	CRISPR-associated nuclease/helicase Cas3 subtype I-F/YPEST
casC	3	CRISPR system Cascade subunit CasC
clpA	3	ATP-dependent Clp protease ATP-binding subunit ClpA
cmpD	3	Bicarbonate transport ATP-binding protein CmpD
cusC	3	Cation efflux system protein CusC
dinB1_4	3	DNA polymerase IV 1
dmsC_2	3	Anaerobic dimethyl sulfoxide reductase chain C
eae_2	3	Intimin
fadH	3	2,4-dienoyl-CoA reductase [NADPH]
fimD_1	3	Outer membrane usher protein FimD
flgJ_2	3	hypothetical protein
fliD	3	Flagellar hook-associated protein 2
glgC_1	3	Glucose-1-phosphate adenylyltransferase
group_1050	3	Hydrolase
group_1072	3	hypothetical protein
group_1116	3	hypothetical protein
group_1231	3	hypothetical protein
group_1342	3	hypothetical protein
group_1364	3	hypothetical protein
group_1511	3	hypothetical protein
group_154	3	hypothetical protein
group_1567	3	hypothetical protein
group_15899	3	hypothetical protein
group_1620	3	Beta-glucosidase BoGH3B
group_16326	3	hypothetical protein
group_1726	3	Ferric aerobactin receptor
group_1730	3	hypothetical protein
group_18	3	Putative deoxyribonuclease RhsC
group_1824	3	Putative defective protein IntQ
group_1869	3	hypothetical protein
group_1974	3	hypothetical protein
group_202	3	hypothetical protein
group_2077	3	Methyl-accepting chemotaxis protein III
group_2180	3	hypothetical protein
group_2182	3	hypothetical protein
group_22	3	Putative deoxyribonuclease RhsC
group_224	3	hypothetical protein
group_2313	3	hypothetical protein
group_234	3	hypothetical protein
group_2449	3	Gamma-glutamyl-gamma-aminobutyrate hydrolase PuuD
group_2743	3	hypothetical protein
group_2874	3	hypothetical protein
group_328	3	hypothetical protein
group_3281	3	Methyl-accepting chemotaxis protein I
group_3312	3	hypothetical protein
group_3384	3	hypothetical protein
group_34	3	hypothetical protein
group_340	3	hypothetical protein
group_3402	3	hypothetical protein
group_361	3	hypothetical protein
group_3706	3	hypothetical protein
group_4010	3	hypothetical protein
group_4282	3	hypothetical protein
group_4424	3	Methyl-accepting chemotaxis protein I
group_447	3	Trehalase
group_5619	3	hypothetical protein
group_5959	3	TelA-like protein
group_6065	3	hypothetical protein
group_657	3	hypothetical protein
group_787	3	hypothetical protein
group_971	3	Chaperone protein ClpB
gsiB_2	3	Glutathione-binding protein GsiB
hcpA_1	3	hypothetical protein
hisF	3	Imidazole glycerol phosphate synthase subunit HisF
hsdM	3	Type I restriction enzyme EcoKI M protein
hsrA_2	3	putative transport protein HsrA
hsrA_3	3	putative transport protein HsrA
iutA	3	Ferric aerobactin receptor
lcfB	3	Long-chain-fatty-acid--CoA ligase
lpxK	3	Tetraacyldisaccharide 4'-kinase
malX	3	PTS system maltose-specific EIICB component
manA_1	3	Mannose-6-phosphate isomerase
menC	3	o-succinylbenzoate synthase
menD	3	2-succinyl-5-enolpyruvyl-6-hydroxy-3-cyclohexene-1-carboxylate synthase
metC_1	3	Cystathionine beta-lyase
mrcA	3	Penicillin-binding protein 1A
murI	3	Glutamate racemase
norG_2	3	HTH-type transcriptional regulator NorG
nrdA	3	Ribonucleoside-diphosphate reductase 1 subunit alpha
pepN	3	Aminopeptidase N
phnH	3	Alpha-D-ribose 1-methylphosphonate 5-triphosphate synthase subunit PhnH
phoR	3	Phosphate regulon sensor protein PhoR
prr	3	Gamma-aminobutyraldehyde dehydrogenase
rbsA_2	3	Ribose import ATP-binding protein RbsA
rbsR	3	Ribose operon repressor
rclR_1	3	RCS-specific HTH-type transcriptional activator RclR
rclR_3	3	RCS-specific HTH-type transcriptional activator RclR
rcsC	3	Sensor histidine kinase RcsC
recC	3	RecBCD enzyme subunit RecC
rfnT	3	Riboflavin transporter RfnT
rhaS	3	HTH-type transcriptional activator RhaS
roxA_1	3	50S ribosomal protein L16 3-hydroxylase
rsmF	3	Ribosomal RNA small subunit methyltransferase F
rutG	3	Putative pyrimidine permease RutG
silP	3	Silver exporting P-type ATPase
slt	3	Soluble lytic murein transglycosylase
slt_1	3	Soluble lytic murein transglycosylase
smc_2	3	hypothetical protein
ssuA	3	Putative aliphatic sulfonates-binding protein
ssuB	3	Aliphatic sulfonates import ATP-binding protein SsuB
tauD_1	3	Alpha-ketoglutarate-dependent taurine dioxygenase
treY	3	Maltooligosyl trehalose synthase
treZ	3	Malto-oligosyltrehalose trehalohydrolase
trpC	3	Tryptophan biosynthesis protein TrpCF
tsr_9	3	Methyl-accepting chemotaxis protein I
uxaA	3	Altronate dehydratase
xerH	3	Tyrosine recombinase XerH
yhbE	3	putative inner membrane transporter YhbE
yicI	3	Alpha-xylosidase
yihP_2	3	Putative 2,3-dihydroxypropane-1-sulfonate exporter
yjfC	3	Putative acid--amine ligase YjfC
yliI	3	Aldose sugar dehydrogenase YliI
acnA	2	Aconitate hydratase A
acnB	2	Aconitate hydratase B
acrB_1	2	Multidrug efflux pump subunit AcrB
acsAB	2	Cellulose synthase 1
adh_1	2	Alcohol dehydrogenase
adhc1	2	NADP-dependent alcohol dehydrogenase C 1
alaS	2	Alanine--tRNA ligase
alr	2	Alanine racemase, biosynthetic
amiC_1	2	Aliphatic amidase expression-regulating protein
araE	2	Arabinose-proton symporter
arcB_1	2	Delta(1)-pyrroline-2-carboxylate reductase
argS	2	Arginine--tRNA ligase
arsB_2	2	Arsenical pump membrane protein
bcsB	2	Cyclic di-GMP-binding protein
bepA_3	2	hypothetical protein
betA	2	Oxygen-dependent choline dehydrogenase
caf1A	2	F1 capsule-anchoring protein
cca	2	Multifunctional CCA protein
cdhR_2	2	HTH-type transcriptional regulator CdhR
cdiA2	2	tRNA nuclease CdiA-2
cfa	2	Cyclopropane-fatty-acyl-phospholipid synthase
clpB_4	2	Chaperone protein ClpB
cof	2	HMP-PP phosphatase
crtI	2	Phytoene desaturase (lycopene-forming)
csxA	2	Exo-beta-D-glucosaminidase
cutC_1	2	Choline trimethylamine-lyase
cyaA	2	Adenylate cyclase
dauA_1	2	C4-dicarboxylic acid transporter DauA
dcuA	2	Anaerobic C4-dicarboxylate transporter DcuA
dinB_1	2	hypothetical protein
dmlR_3	2	HTH-type transcriptional regulator DmlR
dnaE	2	DNA polymerase III subunit alpha
dnaG_1	2	DNA primase
efeO	2	Iron uptake system component EfeO
entA	2	2,3-dihydro-2,3-dihydroxybenzoate dehydrogenase
entH	2	Proofreading thioesterase EntH
fadD	2	Long-chain-fatty-acid--CoA ligase
fdhF_3	2	Formate dehydrogenase H
fhuD	2	Iron(3+)-hydroxamate-binding protein FhuD
fimD_2	2	Outer membrane usher protein FimD
fliK	2	Flagellar hook-length control protein
frmA	2	S-(hydroxymethyl)glutathione dehydrogenase
garK	2	Glycerate 2-kinase
ggt	2	Gamma-glutamyltranspeptidase
gmr	2	Cyclic di-GMP phosphodiesterase Gmr
group_1012	2	hypothetical protein
group_108	2	hypothetical protein
group_1082	2	hypothetical protein
group_1090	2	hypothetical protein
group_1138	2	hypothetical protein
group_1167	2	hypothetical protein
group_1180	2	hypothetical protein
group_1202	2	hypothetical protein
group_1310	2	hypothetical protein
group_1326	2	hypothetical protein
group_1405	2	hypothetical protein
group_147	2	hypothetical protein
group_1497	2	hypothetical protein
group_1531	2	hypothetical protein
group_1549	2	hypothetical protein
group_1571	2	hypothetical protein
group_1606	2	hypothetical protein
group_16257	2	putative FAD-linked oxidoreductase
group_16647	2	hypothetical protein
group_1665	2	Pertactin autotransporter
group_1691	2	Ribosomal protein S12 methylthiotransferase RimO
group_16997	2	hypothetical protein
group_1728	2	hypothetical protein
group_1731	2	hypothetical protein
group_1732	2	hypothetical protein
group_1747	2	hypothetical protein
group_1882	2	hypothetical protein
group_1916	2	hypothetical protein
group_1941	2	hypothetical protein
group_1959	2	hypothetical protein
group_1988	2	Phytochrome-like protein cph2
group_2079	2	hypothetical protein
group_2174	2	hypothetical protein
group_223	2	Chromosome partition protein Smc
group_2234	2	hypothetical protein
group_2271	2	hypothetical protein
group_2457	2	hypothetical protein
group_2513	2	hypothetical protein
group_2534	2	Methyl-accepting chemotaxis protein II
group_2595	2	hypothetical protein
group_2662	2	hypothetical protein
group_2675	2	hypothetical protein
group_2729	2	hypothetical protein
group_2818	2	hypothetical protein
group_2819	2	Actin cross-linking toxin VgrG1
group_2826	2	hypothetical protein
group_2831	2	hypothetical protein
group_2888	2	hypothetical protein
group_2895	2	Prophage integrase IntA
group_2940	2	hypothetical protein
group_299	2	hypothetical protein
group_3027	2	hypothetical protein
group_311	2	hypothetical protein
group_3143	2	hypothetical protein
group_321	2	hypothetical protein
group_3272	2	putative oxidoreductase
group_33	2	hypothetical protein
group_3330	2	hypothetical protein
group_337	2	hypothetical protein
group_3379	2	Hexuronate transporter
group_3431	2	hypothetical protein
group_3445	2	hypothetical protein
group_358	2	hypothetical protein
group_3613	2	hypothetical protein
group_3705	2	hypothetical protein
group_38	2	hypothetical protein
group_3835	2	hypothetical protein
group_4	2	Putative deoxyribonuclease RhsC
group_4384	2	hypothetical protein
group_4488	2	hypothetical protein
group_4493	2	Prophage bactoprenol glucosyl transferase
group_464	2	Gluconate 2-dehydrogenase cytochrome c subunit
group_486	2	hypothetical protein
group_4906	2	Prophage integrase IntS
group_494	2	hypothetical protein
group_5036	2	hypothetical protein
group_5184	2	putative HTH-type transcriptional regulator
group_52	2	Cyclic di-GMP phosphodiesterase YfgF
group_5201	2	hypothetical protein
group_53	2	hypothetical protein
group_541	2	hypothetical protein
group_550	2	hypothetical protein
group_553	2	hypothetical protein
group_581	2	hypothetical protein
group_583	2	hypothetical protein
group_610	2	hypothetical protein
group_647	2	hypothetical protein
group_655	2	hypothetical protein
group_664	2	hypothetical protein
group_676	2	hypothetical protein
group_700	2	hypothetical protein
group_723	2	Replicative DNA helicase
group_724	2	Replicative DNA helicase
group_756	2	3 beta-hydroxysteroid dehydrogenase/Delta 5-->4-isomerase
group_784	2	Actin cross-linking toxin VgrG1
group_830	2	hypothetical protein
group_881	2	hypothetical protein
group_896	2	Outer membrane usher protein YraJ
group_900	2	hypothetical protein
group_922	2	hypothetical protein
group_923	2	hypothetical protein
group_953	2	hypothetical protein
group_988	2	hypothetical protein
gyrB	2	DNA gyrase subunit B
hcpA	2	Major exported protein
hflK_1	2	Modulator of FtsH protease HflK
hipA	2	Serine/threonine-protein kinase HipA
hisA	2	1-(5-phosphoribosyl)-5-[(5-phosphoribosylamino)methylideneamino] imidazole-4-carboxamide isomerase
hsdS	2	hypothetical protein
htpG_2	2	Chaperone protein HtpG
ilvC	2	Ketol-acid reductoisomerase (NADP(+))
kbl	2	2-amino-3-ketobutyrate coenzyme A ligase
kdpB	2	Potassium-transporting ATPase ATP-binding subunit
lacY_1	2	Lactose permease
lig	2	DNA ligase
lplA	2	Lipoate-protein ligase A
lpoA	2	Penicillin-binding protein activator LpoA
lptD	2	LPS-assembly protein LptD
malP_1	2	Maltodextrin phosphorylase
malZ	2	Maltodextrin glucosidase
mdoG	2	Glucans biosynthesis protein G
mfd	2	Transcription-repair-coupling factor
mggB	2	Mannosylglucosyl-3-phosphoglycerate phosphatase
mltG	2	Endolytic murein transglycosylase
mngB_1	2	Mannosylglycerate hydrolase
mobB_2	2	Molybdopterin-guanine dinucleotide biosynthesis adapter protein
modE	2	Transcriptional regulator ModE
msrA	2	Peptide methionine sulfoxide reductase MsrA
nadK	2	NAD kinase
nanC	2	putative N-acetylneuraminic acid outer membrane channel protein NanC
nlhH	2	Carboxylesterase NlhH
osmY_1	2	Osmoprotectant import permease protein OsmY
papC	2	Outer membrane usher protein PapC
patB_2	2	Cystathionine beta-lyase PatB
pcaK	2	hypothetical protein
ped	2	(S)-1-Phenylethanol dehydrogenase
phnO	2	Aminoalkylphosphonate N-acetyltransferase
potD	2	Spermidine/putrescine-binding periplasmic protein
ppc	2	Phosphoenolpyruvate carboxylase
prsE	2	Type I secretion system membrane fusion protein PrsE
pta	2	Phosphate acetyltransferase
purM	2	Phosphoribosylformylglycinamidine cyclo-ligase
puuA_1	2	Gamma-glutamylputrescine synthetase PuuA
recA_2	2	Protein RecA
recO	2	DNA repair protein RecO
rhsA_2	2	Putative deoxyribonuclease RhsC
rlmC	2	23S rRNA (uracil(747)-C(5))-methyltransferase RlmC
rng	2	Ribonuclease G
roxA_2	2	50S ribosomal protein L16 3-hydroxylase
rpsA_2	2	30S ribosomal protein S1
rrrD	2	Lysozyme RrrD
scrK	2	Fructokinase
sdaC_2	2	Serine transporter
serA	2	D-3-phosphoglycerate dehydrogenase
smc_1	2	hypothetical protein
speF	2	Inducible ornithine decarboxylase
thiF	2	Sulfur carrier protein ThiS adenylyltransferase
trg_2	2	Methyl-accepting chemotaxis protein III
trg_5	2	Methyl-accepting chemotaxis protein III
tsr_6	2	Methyl-accepting chemotaxis protein I
ugl	2	Unsaturated chondroitin disaccharide hydrolase
vdcA	2	Diguanylate cyclase VdcA
vgrG1_6	2	hypothetical protein
vgrG1_7	2	Actin cross-linking toxin VgrG1
wecH	2	O-acetyltransferase WecH
wzzB	2	Chain length determinant protein
xanP	2	Xanthine permease XanP
ybbJ	2	Inner membrane protein YbbJ
ybdO_2	2	putative HTH-type transcriptional regulator YbdO
ycgJ	2	putative methyltransferase YcgJ
ycjU	2	Beta-phosphoglucomutase
yebS	2	Inner membrane protein YebS
yehU	2	Sensor histidine kinase YehU
yehY	2	Glycine betaine uptake system permease protein YehY
yejE	2	Inner membrane ABC transporter permease protein YejE
yfeZ	2	Inner membrane protein YfeZ
yfgF_1	2	Cyclic di-GMP phosphodiesterase YfgF
ygfA	2	5-formyltetrahydrofolate cyclo-ligase
yghA_1	2	putative oxidoreductase YghA
ygiC	2	Putative acid--amine ligase YgiC
ygiD	2	4,5-DOPA dioxygenase extradiol
yhdN	2	General stress protein 69
yicJ_3	2	Inner membrane symporter YicJ
ylmA	2	putative ABC transporter ATP-binding protein YlmA
ypdA	2	Sensor histidine kinase YpdA
yraJ_2	2	Outer membrane usher protein YraJ
znuB	2	High-affinity zinc uptake system membrane protein ZnuB
accA1	1	Acetyl-/propionyl-coenzyme A carboxylase alpha chain
aceF	1	Dihydrolipoyllysine-residue acetyltransferase component of pyruvate dehydrogenase complex
acrE	1	Multidrug export protein AcrE
adhR	1	HTH-type transcriptional regulator AdhR
adrB_1	1	Putative cyclic-di-GMP phosphodiesterase AdrB
alsD	1	Alpha-acetolactate decarboxylase
alsT	1	Amino-acid carrier protein AlsT
ampC	1	Beta-lactamase
ampH	1	D-alanyl-D-alanine-carboxypeptidase/endopeptidase AmpH
aqpZ	1	Aquaporin Z
araA	1	L-arabinose isomerase
araC	1	Arabinose operon regulatory protein
araF	1	L-arabinose-binding periplasmic protein
argA	1	Amino-acid acetyltransferase
aroP	1	Aromatic amino acid transport protein AroP
arsB	1	Arsenical pump membrane protein
ascG_2	1	HTH-type transcriptional regulator AscG
asd	1	Aspartate-semialdehyde dehydrogenase
aspC	1	Aspartate aminotransferase
astC	1	Succinylornithine transaminase
avtA	1	Valine--pyruvate aminotransferase
axeA1	1	Acetylxylan esterase
baeS_1	1	Signal transduction histidine-protein kinase BaeS
basS	1	Sensor protein BasS
bepA_2	1	Beta-barrel assembly-enhancing protease
betT	1	High-affinity choline transport protein
bin3	1	Putative transposon Tn552 DNA-invertase bin3
bluR_1	1	HTH-type transcriptional repressor BluR
brnQ	1	Branched-chain amino acid transport system 2 carrier protein
btuB	1	Vitamin B12 transporter BtuB
budC	1	Diacetyl reductase [(S)-acetoin forming]
casD	1	CRISPR system Cascade subunit CasD
ccmA	1	Cytochrome c biogenesis ATP-binding export protein CcmA
ccmE	1	Cytochrome c-type biogenesis protein CcmE
ccmH_2	1	Cytochrome c-type biogenesis protein CcmH
ccpA_1	1	Catabolite control protein A
ccpA_3	1	Catabolite control protein A
cdiA	1	tRNA nuclease CdiA
chiA_2	1	Chitinase A
citB	1	Transcriptional regulatory protein CitB
clpP1	1	ATP-dependent Clp protease proteolytic subunit 1
cmpB	1	Bicarbonate transport system permease protein CmpB
cobT	1	Aerobic cobaltochelatase subunit CobT
codA	1	Cytosine deaminase
copA_1	1	Copper-exporting P-type ATPase A
copR	1	Transcriptional activator protein CopR
corC_4	1	Magnesium and cobalt efflux protein CorC
cpdA_2	1	3',5'-cyclic adenosine monophosphate phosphodiesterase CpdA
cpnA	1	Cyclopentanol dehydrogenase
cpxR	1	Transcriptional regulatory protein CpxR
crtE	1	Geranylgeranyl diphosphate synthase
csgA	1	C-factor
cueO	1	Blue copper oxidase CueO
cusA	1	Cation efflux system protein CusA
cusB	1	Cation efflux system protein CusB
cysG_1	1	Siroheme synthase
cysW_1	1	Sulfate transport system permease protein CysW
cytR_1	1	HTH-type transcriptional repressor CytR
dam_1	1	DNA adenine methylase
dapB	1	4-hydroxy-tetrahydrodipicolinate reductase
dcm	1	DNA-cytosine methyltransferase
dctP	1	Solute-binding protein
dcuB	1	Anaerobic C4-dicarboxylate transporter DcuB
dinB1_1	1	DNA polymerase IV 1
dinB1_2	1	DNA polymerase IV 1
dinF	1	DNA damage-inducible protein F
dnaE_2	1	DNA polymerase III subunit alpha
dnaJ_1	1	Chaperone protein DnaJ
dnaT_1	1	Primosomal protein 1
dpp5	1	Dipeptidyl-peptidase 5
dppA_1	1	Periplasmic dipeptide transport protein
draG	1	ADP-ribosyl-[dinitrogen reductase] glycohydrolase
drrA	1	Daunorubicin/doxorubicin resistance ATP-binding protein DrrA
dxr	1	1-deoxy-D-xylulose 5-phosphate reductoisomerase
eco	1	Ecotin
efeB	1	Deferrochelatase/peroxidase EfeB
epsE	1	Type II secretion system protein E
exuT_3	1	Hexuronate transporter
fabG_4	1	3-oxoacyl-[acyl-carrier-protein] reductase FabG
fdhF_1	1	Formate dehydrogenase H
fdhF_2	1	Formate dehydrogenase H
feoB	1	Fe(2+) transporter FeoB
fepE	1	Ferric enterobactin transport protein FepE
fimD_3	1	Outer membrane usher protein FimD
fliC	1	Flagellin
folM	1	Dihydromonapterin reductase
fruB	1	Multiphosphoryl transfer protein
ftnA_1	1	Bacterial non-heme ferritin
ftsH	1	ATP-dependent zinc metalloprotease FtsH
fumA	1	Fumarate hydratase class I, aerobic
gabT	1	4-aminobutyrate aminotransferase GabT
galE	1	UDP-glucose 4-epimerase
galM_2	1	Aldose 1-epimerase
ganB	1	Arabinogalactan endo-beta-1,4-galactanase
ghrA	1	Glyoxylate/hydroxypyruvate reductase A
glgX_2	1	Glycogen operon protein GlgX
glmM	1	Phosphoglucosamine mutase
glmU_1	1	Bifunctional protein GlmU
glnE	1	Bifunctional glutamine synthetase adenylyltransferase/adenylyl-removing enzyme
glpF	1	Glycerol uptake facilitator protein
glpR_1	1	Glycerol-3-phosphate regulon repressor
gntR	1	HTH-type transcriptional regulator GntR
group_1000	1	F1 capsule-anchoring protein
group_1010	1	hypothetical protein
group_10419	1	hypothetical protein
group_1042	1	hypothetical protein
group_1049	1	hypothetical protein
group_1061	1	hypothetical protein
group_107	1	hypothetical protein
group_1070	1	HTH-type transcriptional regulator PgrR
group_1084	1	hypothetical protein
group_1101	1	hypothetical protein
group_1112	1	hypothetical protein
group_1118	1	hypothetical protein
group_1122	1	hypothetical protein
group_1133	1	hypothetical protein
group_1140	1	hypothetical protein
group_116	1	hypothetical protein
group_1163	1	hypothetical protein
group_1165	1	hypothetical protein
group_1169	1	Signal transduction histidine-protein kinase BarA
group_1185	1	hypothetical protein
group_122	1	Actin cross-linking toxin VgrG1
group_1222	1	hypothetical protein
group_123	1	Actin cross-linking toxin VgrG1
group_1243	1	2-ketogluconate reductase
group_1258	1	Beta-galactosidase
group_1288	1	hypothetical protein
group_1306	1	Methyl-accepting chemotaxis protein I
group_1307	1	hypothetical protein
group_1309	1	hypothetical protein
group_1396	1	hypothetical protein
group_1417	1	putative sensor-like histidine kinase YedV
group_1443	1	hypothetical protein
group_1446	1	Inner membrane protein YjdF
group_1448	1	hypothetical protein
group_1454	1	hypothetical protein
group_1472	1	hypothetical protein
group_1509	1	hypothetical protein
group_1543	1	HTH-type transcriptional regulator DmlR
group_1544	1	hypothetical protein
group_1547	1	hypothetical protein
group_1569	1	hypothetical protein
group_157	1	hypothetical protein
group_1602	1	hypothetical protein
group_1609	1	hypothetical protein
group_16112	1	hypothetical protein
group_1612	1	Actin cross-linking toxin VgrG1
group_1616	1	Crossover junction endodeoxyribonuclease RusA
group_1618	1	Type IV secretion system protein virB10
group_162	1	DNA polymerase IV 1
group_1623	1	hypothetical protein
group_16376	1	Acetyltransferase Pat
group_16469	1	hypothetical protein
group_1648	1	hypothetical protein
group_1651	1	hypothetical protein
group_16525	1	hypothetical protein
group_16543	1	hypothetical protein
group_16695	1	hypothetical protein
group_1683	1	Methyl-accepting chemotaxis protein III
group_16945	1	Ferredoxin
group_16986	1	putative acyl-CoA thioester hydrolase
group_17053	1	hypothetical protein
group_1714	1	hypothetical protein
group_1754	1	hypothetical protein
group_1764	1	hypothetical protein
group_1778	1	hypothetical protein
group_1791	1	hypothetical protein
group_1799	1	hypothetical protein
group_1826	1	hypothetical protein
group_1837	1	Chromosome-partitioning protein Spo0J
group_184	1	Actin cross-linking toxin VgrG1
group_1845	1	Lysozyme RrrD
group_1853	1	Prophage integrase IntA
group_1865	1	hypothetical protein
group_1883	1	hypothetical protein
group_1896	1	hypothetical protein
group_19	1	hypothetical protein
group_1981	1	Prophage integrase IntA
group_2009	1	hypothetical protein
group_2010	1	putative MFS-type transporter
group_203	1	hypothetical protein
group_2030	1	Capsular polysaccharide phosphotransferase cps12A
group_2069	1	hypothetical protein
group_2109	1	hypothetical protein
group_2120	1	hypothetical protein
group_2159	1	hypothetical protein
group_2187	1	putative type I restriction enzymeP M protein
group_2205	1	Arylesterase
group_2258	1	hypothetical protein
group_2262	1	hypothetical protein
group_2269	1	hypothetical protein
group_2276	1	hypothetical protein
group_2278	1	hypothetical protein
group_2309	1	Prophage bactoprenol glucosyl transferase
group_231	1	hypothetical protein
group_2314	1	Prophage integrase IntS
group_2317	1	hypothetical protein
group_2329	1	hypothetical protein
group_233	1	hypothetical protein
group_2332	1	Prophage integrase IntS
group_2337	1	hypothetical protein
group_235	1	hypothetical protein
group_236	1	hypothetical protein
group_2374	1	hypothetical protein
group_2379	1	hypothetical protein
group_2384	1	hypothetical protein
group_2401	1	Cyclic nucleotide-gated potassium channel
group_2410	1	hypothetical protein
group_2443	1	hypothetical protein
group_245	1	hypothetical protein
group_2462	1	Extracellular exo-alpha-(1->5)-L-arabinofuranosidase
group_2521	1	hypothetical protein
group_2557	1	hypothetical protein
group_2558	1	hypothetical protein
group_2561	1	hypothetical protein
group_2567	1	hypothetical protein
group_2599	1	hypothetical protein
group_264	1	hypothetical protein
group_269	1	hypothetical protein
group_2691	1	HTH-type transcriptional regulator DmlR
group_2697	1	hypothetical protein
group_273	1	hypothetical protein
group_2742	1	hypothetical protein
group_2757	1	hypothetical protein
group_2762	1	hypothetical protein
group_2768	1	Putative defective protein IntQ
group_2832	1	hypothetical protein
group_2833	1	hypothetical protein
group_2842	1	hypothetical protein
group_2844	1	DNA adenine methylase
group_2846	1	hypothetical protein
group_2850	1	Alcohol dehydrogenase
group_2899	1	hypothetical protein
group_2912	1	hypothetical protein
group_2913	1	hypothetical protein
group_2935	1	hypothetical protein
group_2942	1	Tyrosine recombinase XerC
group_2963	1	hypothetical protein
group_300	1	hypothetical protein
group_3039	1	Glutathione import ATP-binding protein GsiA
group_3040	1	Oligosaccharide 4-alpha-D-glucosyltransferase
group_3067	1	hypothetical protein
group_307	1	hypothetical protein
group_3091	1	Transcriptional regulatory protein WalR
group_3092	1	hypothetical protein
group_3186	1	Signal transduction histidine-protein kinase BaeS
group_3198	1	hypothetical protein
group_322	1	hypothetical protein
group_3255	1	Lactose permease
group_3273	1	putative oxidoreductase
group_3280	1	Methyl-accepting chemotaxis protein I
group_3300	1	hypothetical protein
group_3315	1	hypothetical protein
group_3317	1	hypothetical protein
group_3360	1	hypothetical protein
group_3405	1	hypothetical protein
group_3432	1	hypothetical protein
group_3467	1	hypothetical protein
group_3472	1	Methyl-accepting chemotaxis protein I
group_3489	1	hypothetical protein
group_3493	1	hypothetical protein
group_3494	1	LexA repressor
group_3497	1	hypothetical protein
group_3505	1	hypothetical protein
group_3508	1	hypothetical protein
group_3533	1	hypothetical protein
group_354	1	hypothetical protein
group_3554	1	hypothetical protein
group_356	1	hypothetical protein
group_3568	1	hypothetical protein
group_3589	1	hypothetical protein
group_3591	1	hypothetical protein
group_360	1	hypothetical protein
group_3611	1	hypothetical protein
group_3639	1	hypothetical protein
group_3664	1	hypothetical protein
group_3702	1	hypothetical protein
group_3703	1	hypothetical protein
group_3712	1	hypothetical protein
group_3739	1	hypothetical protein
group_3750	1	hypothetical protein
group_3751	1	hypothetical protein
group_3767	1	hypothetical protein
group_3768	1	Prophage integrase IntS
group_3770	1	hypothetical protein
group_3797	1	hypothetical protein
group_3801	1	hypothetical protein
group_3806	1	hypothetical protein
group_3824	1	hypothetical protein
group_3827	1	hypothetical protein
group_3841	1	hypothetical protein
group_3877	1	hypothetical protein
group_3883	1	hypothetical protein
group_3888	1	hypothetical protein
group_3890	1	Arsenical pump-driving ATPase
group_3918	1	hypothetical protein
group_3924	1	DNA-invertase hin
group_3927	1	Tyrosine recombinase XerC
group_3968	1	hypothetical protein
group_4039	1	hypothetical protein
group_4058	1	hypothetical protein
group_41	1	hypothetical protein
group_415	1	Molybdopterin-guanine dinucleotide biosynthesis adapter protein
group_419	1	hypothetical protein
group_4200	1	hypothetical protein
group_422	1	hypothetical protein
group_4221	1	hypothetical protein
group_424	1	hypothetical protein
group_4258	1	hypothetical protein
group_437	1	hypothetical protein
group_4382	1	hypothetical protein
group_4437	1	hypothetical protein
group_445	1	Trehalase
group_4466	1	hypothetical protein
group_450	1	hypothetical protein
group_4579	1	hypothetical protein
group_4595	1	hypothetical protein
group_463	1	hypothetical protein
group_4827	1	hypothetical protein
group_4848	1	hypothetical protein
group_4850	1	hypothetical protein
group_4902	1	Type-1 restriction enzyme R protein
group_5037	1	hypothetical protein
group_505	1	hypothetical protein
group_520	1	hypothetical protein
group_5305	1	hypothetical protein
group_5521	1	DNA-invertase hin
group_554	1	hypothetical protein
group_556	1	hypothetical protein
group_5935	1	hypothetical protein
group_597	1	Outer membrane usher protein HtrE
group_60	1	hypothetical protein
group_6023	1	hypothetical protein
group_6070	1	hypothetical protein
group_6099	1	hypothetical protein
group_6109	1	hypothetical protein
group_6174	1	hypothetical protein
group_642	1	hypothetical protein
group_6455	1	hypothetical protein
group_6506	1	hypothetical protein
group_651	1	hypothetical protein
group_661	1	hypothetical protein
group_675	1	hypothetical protein
group_6838	1	Replicative DNA helicase
group_701	1	hypothetical protein
group_734	1	hypothetical protein
group_751	1	hypothetical protein
group_753	1	Metallo-beta-lactamase L1 type 3
group_768	1	hypothetical protein
group_779	1	Putative O-methyltransferase/MSMEI_4947
group_809	1	Mobilization protein MbeC
group_822	1	Lysozyme RrrD
group_852	1	hypothetical protein
group_855	1	hypothetical protein
group_8581	1	hypothetical protein
group_865	1	hypothetical protein
group_875	1	Altronate oxidoreductase
group_878	1	hypothetical protein
group_894	1	hypothetical protein
group_90	1	hypothetical protein
group_905	1	hypothetical protein
group_906	1	hypothetical protein
group_911	1	Riboflavin transporter RfnT
group_935	1	hypothetical protein
group_945	1	CRISPR system Cascade subunit CasC
group_946	1	hypothetical protein
group_947	1	hypothetical protein
group_960	1	hypothetical protein
group_963	1	hypothetical protein
group_970	1	Chaperone protein ClpB
group_982	1	hypothetical protein
group_984	1	hypothetical protein
grxB_1	1	Glutaredoxin 2
gshB	1	Glutathione synthetase
gsiB_1	1	Glutathione-binding protein GsiB
gtfA	1	Sucrose phosphorylase
guaA	1	GMP synthase [glutamine-hydrolyzing]
gyrA	1	DNA gyrase subunit A
hemH	1	Ferrochelatase
hiuH	1	5-hydroxyisourate hydrolase
hldE	1	Bifunctional protein HldE
hmp	1	Flavohemoprotein
hmuT	1	Hemin-binding periplasmic protein HmuT
hmuU	1	Hemin transport system permease protein HmuU
hokB_2	1	Toxin HokB
holD	1	DNA polymerase III subunit psi
hscA	1	Chaperone protein HscA
hypB	1	Hydrogenase isoenzymes nickel incorporation protein HypB
icsA	1	Outer membrane protein IcsA autotransporter
ileS	1	Isoleucine--tRNA ligase
intA_4	1	Prophage integrase IntA
intQ	1	Putative defective protein IntQ
intS_3	1	Prophage integrase IntS
iolB	1	5-deoxy-glucuronate isomerase
iolE_2	1	Inosose dehydratase
iucD	1	L-lysine N6-monooxygenase
kduI	1	4-deoxy-L-threo-5-hexosulose-uronate ketol-isomerase
kgtP_1	1	Alpha-ketoglutarate permease
kpsM	1	Polysialic acid transport protein KpsM
kup	1	Low affinity potassium transport system protein kup
lamB_2	1	Maltoporin
ligA	1	DNA ligase
livH_1	1	High-affinity branched-chain amino acid transport system permease protein LivH
lon_2	1	Lon protease
lysN_1	1	2-aminoadipate transaminase
macB_2	1	Macrolide export ATP-binding/permease protein MacB
malL_2	1	Oligo-1,6-glucosidase
malP_3	1	PTS system maltose-specific EIICB component
malQ	1	4-alpha-glucanotransferase
malT	1	HTH-type transcriptional regulator MalT
mdh	1	Malate dehydrogenase
mdoC	1	Glucans biosynthesis protein C
mdoD	1	Glucans biosynthesis protein D
mdoH	1	Glucans biosynthesis glucosyltransferase H
mdtH_2	1	Multidrug resistance protein MdtH
menI	1	1,4-dihydroxy-2-naphthoyl-CoA hydrolase
mepS_2	1	Murein DD-endopeptidase MepS/Murein LD-carboxypeptidase
metE_2	1	5-methyltetrahydropteroyltriglutamate--homocysteine methyltransferase
metG	1	Methionine--tRNA ligase
metH	1	Methionine synthase
mkaC	1	Virulence genes transcriptional activator
mlhB	1	Monoterpene epsilon-lactone hydrolase
mngA_2	1	PTS system 2-O-alpha-mannosyl-D-glycerate-specific EIIABC component
mnmC	1	tRNA 5-methylaminomethyl-2-thiouridine biosynthesis bifunctional protein MnmC
mscK	1	Mechanosensitive channel MscK
murD	1	UDP-N-acetylmuramoylalanine--D-glutamate ligase
nadA	1	Quinolinate synthase A
nadB	1	L-aspartate oxidase
nagE	1	PTS system N-acetylglucosamine-specific EIICBA component
nagK	1	N-acetyl-D-glucosamine kinase
nanE	1	Putative N-acetylmannosamine-6-phosphate 2-epimerase
narH	1	Respiratory nitrate reductase 1 beta chain
narX	1	Nitrate/nitrite sensor protein NarX
nlpD_2	1	Murein hydrolase activator NlpD
nodD2_1	1	Nodulation protein D 2
nolA_2	1	Nodulation protein NolA
nrdD	1	Anaerobic ribonucleoside-triphosphate reductase
nudL	1	putative Nudix hydrolase NudL
nupC_1	1	Nucleoside permease NupC
ompL	1	Porin OmpL
ompN	1	Outer membrane protein N
oppD_1	1	Oligopeptide transport ATP-binding protein OppD
oppD_2	1	Oligopeptide transport ATP-binding protein OppD
panC	1	Pantothenate synthetase
parA_2	1	Plasmid partition protein A
parE	1	DNA topoisomerase 4 subunit B
pckA	1	Phosphoenolpyruvate carboxykinase (ATP)
pheT	1	Phenylalanine--tRNA ligase beta subunit
pilQ	1	Type IV pilus biogenesis and competence protein PilQ
plsB	1	Glycerol-3-phosphate acyltransferase
polB	1	DNA polymerase II
por_2	1	Polyol:NADP oxidoreductase
potA_2	1	Spermidine/putrescine import ATP-binding protein PotA
ppk	1	Polyphosphate kinase
prmB	1	50S ribosomal protein L3 glutamine methyltransferase
prn	1	Pertactin autotransporter
pspB_2	1	Putative phosphoserine phosphatase 2
pspG	1	Phage shock protein G
pth	1	Peptidyl-tRNA hydrolase
ptsP	1	Phosphoenolpyruvate-dependent phosphotransferase system
purD	1	Phosphoribosylamine--glycine ligase
purR	1	HTH-type transcriptional repressor PurR
puuD_2	1	Gamma-glutamyl-gamma-aminobutyrate hydrolase PuuD
puuP	1	Putrescine importer PuuP
pyrE_1	1	Orotate phosphoribosyltransferase
queG	1	Epoxyqueuosine reductase
quiA	1	Quinate/shikimate dehydrogenase (quinone)
ravA	1	ATPase RavA
rbsC_1	1	Ribose import permease protein RbsC
rbsK	1	Ribokinase
recN	1	DNA repair protein RecN
recQ_1	1	ATP-dependent DNA helicase RecQ
rfaH	1	Transcription antitermination protein RfaH
rhsB_2	1	putative deoxyribonuclease RhsB
rhsC_6	1	Putative deoxyribonuclease RhsC
rhtA	1	Threonine/homoserine exporter RhtA
rhtB_1	1	Homoserine/homoserine lactone efflux protein
ribZ	1	Riboflavin transporter RibZ
rlmD	1	23S rRNA (uracil(1939)-C(5))-methyltransferase RlmD
rlmF	1	Ribosomal RNA large subunit methyltransferase F
rsbW	1	Serine-protein kinase RsbW
rsmG	1	Ribosomal RNA small subunit methyltransferase G
rssA	1	Swarming motility regulation sensor protein RssA
rsxB_2	1	Electron transport complex subunit RsxB
sapC	1	Putrescine export system permease protein SapC
sbmA	1	Peptide antibiotic transporter SbmA
secA	1	Protein translocase subunit SecA
sfmF	1	putative fimbrial-like protein SfmF
sgrR_1	1	HTH-type transcriptional regulator SgrR
shlB	1	Hemolysin transporter protein ShlB
slt_2	1	Soluble lytic murein transglycosylase
sohB	1	putative protease SohB
sppA	1	Protease 4
spuE	1	Spermidine-binding periplasmic protein SpuE
srpA	1	Multidrug export protein AcrE
ssb_1	1	Single-stranded DNA-binding protein
sthA	1	Soluble pyridine nucleotide transhydrogenase
sufS	1	Cysteine desulfurase
sutR_2	1	HTH-type transcriptional regulator SutR
tamB	1	Translocation and assembly module TamB
tap	1	Methyl-accepting chemotaxis protein IV
tar_1	1	Methyl-accepting chemotaxis protein II
tar_2	1	Methyl-accepting chemotaxis protein II
tauA	1	Taurine-binding periplasmic protein
tcyP	1	L-cystine uptake protein TcyP
tdh	1	L-threonine 3-dehydrogenase
thyA_2	1	putative DNA double-strand break repair Rad50 ATPase
tilS	1	tRNA(Ile)-lysidine synthase
tmcA	1	tRNA(Met) cytidine acetyltransferase TmcA
topB	1	DNA topoisomerase 3
tqsA	1	AI-2 transport protein TqsA
traD	1	Coupling protein TraD
traI	1	Multifunctional conjugation protein TraI
truD	1	tRNA pseudouridine synthase D
tsr_1	1	Methyl-accepting chemotaxis protein I
tsr_7	1	Methyl-accepting chemotaxis protein I
ttgC	1	Toluene efflux pump outer membrane protein TtgC
tyrA	1	T-protein
tyrR	1	Transcriptional regulatory protein TyrR
ubiD	1	3-octaprenyl-4-hydroxybenzoate carboxy-lyase
ubiH	1	2-octaprenyl-6-methoxyphenol hydroxylase
uidB	1	Glucuronide carrier protein
uxuA	1	Mannonate dehydratase
valS	1	Valine--tRNA ligase
ves	1	Protein Ves
vgrG1_10	1	Actin cross-linking toxin VgrG1
viaA	1	Protein ViaA
vioA	1	dTDP-4-amino-4,6-dideoxy-D-glucose transaminase
viuB	1	Vibriobactin utilization protein ViuB
wzxC	1	Lipopolysaccharide biosynthesis protein WzxC
xerD_2	1	Tyrosine recombinase XerD
xylA	1	Xylose isomerase
xylB	1	Xylulose kinase
yadV_1	1	putative fimbrial chaperone YadV
yajI	1	putative lipoprotein YajI
yajR	1	Inner membrane transport protein YajR
ybaL	1	Inner membrane protein YbaL
ybhR	1	Inner membrane transport permease YbhR
ycdT_2	1	putative diguanylate cyclase YcdT
ycdX	1	putative phosphatase YcdX
yceB	1	putative lipoprotein YceB
yciK	1	putative oxidoreductase YciK
ycjG	1	L-Ala-D/L-Glu epimerase
ydcO	1	Inner membrane protein YdcO
ydjM	1	Inner membrane protein YdjM
yedK	1	Putative SOS response-associated peptidase YedK
yeeA	1	Inner membrane protein YeeA
yegE_1	1	putative diguanylate cyclase YegE
yejM	1	Inner membrane protein YejM
yfcG_1	1	Disulfide-bond oxidoreductase YfcG
yfcG_2	1	Disulfide-bond oxidoreductase YfcG
yfcQ_1	1	putative fimbrial-like protein YfcQ
yfhM	1	putative lipoprotein YfhM
ygbT	1	CRISPR-associated endonuclease Cas1
ygfZ	1	tRNA-modifying protein YgfZ
yhdE	1	Maf-like protein YhdE
yhdY	1	Inner membrane amino-acid ABC transporter permease protein YhdY
yhjD	1	Inner membrane protein YhjD
yicJ_5	1	Inner membrane symporter YicJ
yigL	1	Pyridoxal phosphate phosphatase YigL
yigZ	1	IMPACT family member YigZ
yihQ	1	Sulfoquinovosidase
yjcC	1	Putative cyclic-di-GMP phosphodiesterase YjcC
yjdF_2	1	Inner membrane protein YjdF
yjgN	1	Inner membrane protein YjgN
yjiY	1	Inner membrane protein YjiY
yjjP	1	Inner membrane protein YjjP
ylaB_1	1	Putative cyclic-di-GMP phosphodiesterase YlaB
ylpA_2	1	Lipoprotein YlpA
ynfM	1	Inner membrane transport protein YnfM
yqjA	1	Inner membrane protein YqjA
yraJ_1	1	Outer membrane usher protein YraJ
ytfT	1	Inner membrane ABC transporter permease protein YtfT
ywaD	1	Aminopeptidase YwaD
zntR	1	HTH-type transcriptional regulator ZntR
