# Supplementary material for: Pan-genome diversification and recombination in Cronobacter sakazakii, an opportunistic pathogen in neonates, and insights to its xerotolerant lifestyle
Source: BMC Microbiol. 2019 Dec 27;19:306. doi: 10.1186/s12866-019-1664-7 (PMC6935241; doi:10.1186/s12866-019-1664-7)
Supplement: Supplementary file 15 — Additional file 15: Table S12. Total length of recombined DNA in each Cronobacter genome [file 12866_2019_1664_MOESM15_ESM.xlsx]

## Sheet: Cronobacter whole genus
Strain	Core Recombined Length	Accessory Recombined Length	Total Recombined Length	Species
SRR1793531	10304	12964	23268	sakazakii
SRR6457032	12085	36356	48441	sakazakii
SRR7408239	12904	32994	45898	sakazakii
DRR015666	136183	0	0	universalis
SRR7408238	12689	26343	39032	sakazakii
SRR7367524	2761	8029	10790	sakazakii
DRR015665	136107	0	0	universalis
SRR1814236	2736	8034	10770	sakazakii
SRR7367488	2025	9777	11802	sakazakii
SRR7367523	13353	36151	49504	sakazakii
SRR7367489	2019	11206	13225	sakazakii
SRR7367522	2750	7716	10466	sakazakii
SRR7367521	2747	8717	11464	sakazakii
DRR015985	15337	55892	71229	sakazakii
SRR7450399	13007	25106	38113	sakazakii
SRR7367520	2091	7268	9359	sakazakii
DRR015984	13709	40982	54691	sakazakii
SRR7450398	13024	26733	39757	sakazakii
SRR7367484	13497	0	0	malonaticus
SRR7450397	13060	25635	38695	sakazakii
SRR7408231	12968	25927	38895	sakazakii
SRR7367485	13541	0	0	malonaticus
SRR7408230	12720	24532	37252	sakazakii
SRR7450396	13019	26844	39863	sakazakii
SRR7367486	2116	0	0	turicensis
SRR6456925	12850	35777	48627	sakazakii
SRR7450395	13043	25861	38904	sakazakii
SRR7408233	14606	26871	41477	sakazakii
SRR7367487	2018	10633	12651	sakazakii
DRR015913	37872	0	0	malonaticus
SRR7408232	12568	29698	42266	sakazakii
DRR015914	1746	0	0	muytjensii
SRR7367480	2306	7677	9983	sakazakii
SRR7408235	12893	26304	39197	sakazakii
SRR7367481	2024	7938	9962	sakazakii
SRR6286024	15461	26242	41703	sakazakii
SRR7408234	12888	26373	39261	sakazakii
SRR6457618	2491	11464	13955	sakazakii
SRR7408237	12693	26920	39613	sakazakii
SRR7367483	2028	10741	12769	sakazakii
SRR7408236	12717	29977	42694	sakazakii
SRR6286112	15764	26422	42186	sakazakii
SRR7235682	10305	15119	25424	sakazakii
SRR5527084	2018	9144	11162	sakazakii
SRR7408226	12734	26090	38824	sakazakii
SRR1619557	9982	13357	23339	sakazakii
SRR5527085	2025	7072	9097	sakazakii
SRR7408227	13006	27752	40758	sakazakii
SRR7235680	11946	40119	52065	sakazakii
SRR7235681	14162	32898	47060	sakazakii
SRR1619555	12047	38397	50444	sakazakii
SRR6457075	12466	36394	48860	sakazakii
SRR7235909	20496	54163	74659	sakazakii
SRR7235686	16192	67194	83386	sakazakii
SRR7235687	10294	16640	26934	sakazakii
SRR7235908	2076	11140	13216	sakazakii
SRR1619550	277	0	0	dublinensis
SRR7235684	15818	36834	52652	sakazakii
SRR1619551	10139	13432	23571	sakazakii
SRR7235685	18857	44446	63303	sakazakii
SRR7235905	2084	11883	13967	sakazakii
SRR7439222	2027	7990	10017	sakazakii
SRR7419967	13654	31238	44892	sakazakii
SRR6457667	10560	28861	39421	sakazakii
SRR7419966	13748	33890	47638	sakazakii
SRR7235904	16754	40413	57167	sakazakii
SRR7235907	10255	12577	22832	sakazakii
SRR7419965	6982	0	0	muytjensii
SRR7439220	13570	37096	50666	sakazakii
SRR7235688	16055	45049	61104	sakazakii
SRR7235906	10296	13075	23371	sakazakii
SRR7419964	2055	15838	17893	sakazakii
SRR7439221	2018	7538	9556	sakazakii
SRR7235689	12993	35236	48229	sakazakii
SRR6456909	12108	37668	49776	sakazakii
SRR7419963	13655	0	0	malonaticus
SRR7235901	16704	48464	65168	sakazakii
SRR6681050	2018	17001	19019	sakazakii
SRR6457662	11950	33245	45195	sakazakii
SRR7235900	16886	36208	53094	sakazakii
SRR7419961	13464	0	0	malonaticus
SRR1619558	10234	30321	40555	sakazakii
SRR7408228	12887	26125	39012	sakazakii
SRR7235903	13493	48823	62316	sakazakii
SRR1619559	277	0	0	dublinensis
SRR7235902	10123	13018	23141	sakazakii
SRR7419960	20703	0	0	malonaticus
SRR7408229	13005	26599	39604	sakazakii
SRR1619563	10321	13131	23452	sakazakii
SRR7209083	14298	31781	46079	sakazakii
SRR7439217	13739	38641	52380	sakazakii
SRR7439187	13723	37492	51215	sakazakii
SRR6286136	10332	17551	27883	sakazakii
SRR1619562	10281	12946	23227	sakazakii
SRR6321576	10150	15634	25784	sakazakii
SRR7439186	14304	38691	52995	sakazakii
SRR7209082	16203	39215	55418	sakazakii
SRR7439216	12043	33979	46022	sakazakii
SRR1849396	12787	40732	53519	sakazakii
SRR6284163	12689	27136	39825	sakazakii
SRR7235679	10263	13198	23461	sakazakii
SRR6286135	2015	8941	10956	sakazakii
SRR1619561	4831	0	0	turicensis
SRR7209081	16210	38353	54563	sakazakii
SRR7439215	13912	0	0	malonaticus
SRR1619560	10141	12461	22602	sakazakii
SRR6681049	2024	13250	15274	sakazakii
SRR7235678	2071	12770	14841	sakazakii
SRR7209080	16140	37933	54073	sakazakii
SRR7439214	13765	0	0	malonaticus
SRR7367509	2008	7723	9731	sakazakii
SRR7439213	2013	7975	9988	sakazakii
DRR015811	20688	0	0	malonaticus
SRR7209069	12887	25127	38014	sakazakii
SRR1619588	277	0	0	dublinensis
SRR7367508	2004	7379	9383	sakazakii
SRR7439212	13618	0	0	malonaticus
SRR7209068	12691	25229	37920	sakazakii
SRR7235899	10263	12878	23141	sakazakii
SRR7439211	14664	40070	54734	sakazakii
SRR1619564	10273	12941	23214	sakazakii
SRR7209084	14262	29992	44254	sakazakii
SRR7439210	13612	34932	48544	sakazakii
SRR7235898	13894	40206	54100	sakazakii
SRR1619585	10123	12771	22894	sakazakii
SRR7235673	2142	10311	12453	sakazakii
SRR7235879	18405	55287	73692	sakazakii
SRR7367505	20360	53729	74089	sakazakii
SRR7209065	12527	42792	55319	sakazakii
SRR7235897	17725	48933	66658	sakazakii
SRR1619526	10273	12654	22927	sakazakii
SRR7235672	2020	11861	13881	sakazakii
SRR7235896	13910	34213	48123	sakazakii
SRR7367504	14862	0	0	malonaticus
SRR7209064	17699	55507	73206	sakazakii
SRR7235878	18823	59147	77970	sakazakii
SRR1619525	277	0	0	dublinensis
SRR1793524	10311	12715	23026	sakazakii
SRR7235895	10255	21331	31586	sakazakii
SRR1619569	9262	16594	25856	sakazakii
SRR7235910	2095	11659	13754	sakazakii
SRR7367507	2004	6967	8971	sakazakii
SRR6457049	12025	39248	51273	sakazakii
SRR7209067	12691	22970	35661	sakazakii
SRR7235671	16878	37472	54350	sakazakii
SRR6286531	12693	26117	38810	sakazakii
SRR7235894	10263	13575	23838	sakazakii
SRR1619568	10313	12286	22599	sakazakii
SRR1619524	10126	17970	28096	sakazakii
SRR1619586	4883	0	0	turicensis
SRR1793525	12654	37596	50250	sakazakii
SRR7235670	16917	37214	54131	sakazakii
SRR7367506	12715	26172	38887	sakazakii
SRR7209066	12637	23833	36470	sakazakii
SRR1619581	403	0	0	dublinensis
SRR7419949	2447	14329	16776	sakazakii
SRR7367501	15028	36302	51330	sakazakii
SRR7209061	15758	34760	50518	sakazakii
SRR1619523	10329	0	0	dublinensis
SRR7235677	14979	45362	60341	sakazakii
SRR7235893	17087	35768	52855	sakazakii
SRR1619580	277	0	0	dublinensis
SRR7235676	10246	12999	23245	sakazakii
SRR7209060	16348	37530	53878	sakazakii
SRR7367500	13592	56425	70017	sakazakii
SRR7235891	10316	13962	24278	sakazakii
SRR1793520	10312	13466	23778	sakazakii
SRR7235675	10282	12934	23216	sakazakii
SRR7439219	2754	8211	10965	sakazakii
SRR6457557	13566	31811	45377	sakazakii
SRR7367503	14443	0	0	malonaticus
SRR7439189	15507	0	0	dublinensis
SRR7209063	12562	26157	38719	sakazakii
SRR1619582	350	0	0	dublinensis
SRR7235890	10246	20387	30633	sakazakii
SRR7235674	10274	12880	23154	sakazakii
SRR7439188	20295	0	0	malonaticus
SRR7367502	13614	0	0	malonaticus
SRR7209062	12952	45049	58001	sakazakii
SRR1619570	277	0	0	dublinensis
SRR7419952	2019	12737	14756	sakazakii
SRR7439204	2019	7166	9185	sakazakii
SRR7439194	2019	8117	10136	sakazakii
SRR7235668	14434	29840	44274	sakazakii
SRR6457050	10158	31890	42048	sakazakii
SRR7439195	2020	6152	8172	sakazakii
SRR7439205	2025	6951	8976	sakazakii
SRR7419953	2057	13609	15666	sakazakii
SRR7235669	16518	54086	70604	sakazakii
SRR1619572	277	0	0	dublinensis
SRR7439196	2008	6803	8811	sakazakii
SRR7367518	2019	8447	10466	sakazakii
SRR7439206	14419	38859	53278	sakazakii
SRR7419950	13686	32810	46496	sakazakii
SRR7209078	12507	37446	49953	sakazakii
SRR1619573	277	0	0	dublinensis
SRR7439197	2007	7532	9539	sakazakii
SRR7439207	14007	35179	49186	sakazakii
SRR7209079	11972	40045	52017	sakazakii
SRR7367519	45464	0	0	malonaticus
SRR7439200	10263	15334	25597	sakazakii
SRR7235888	10323	13220	23543	sakazakii
SRR1619574	10321	12277	22598	sakazakii
SRR7419956	2451	15029	17480	sakazakii
SRR6457018	12312	33674	45986	sakazakii
SRR7439190	13883	49227	63110	sakazakii
SRR1619575	10303	13156	23459	sakazakii
SRR7235889	10149	17095	27244	sakazakii
SRR7419957	18792	57148	75940	sakazakii
SRR7439191	16966	53588	70554	sakazakii
SRR7439192	5195	0	0	muytjensii
SRR7439202	10287	17533	27820	sakazakii
SRR7367477	2019	8226	10245	sakazakii
SRR7367499	20553	0	0	malonaticus
SRR6285260	12658	22398	35056	sakazakii
SRR7439193	3586	0	0	dublinensis
SRR7439203	10246	16329	26575	sakazakii
SRR7419955	2465	14415	16880	sakazakii
SRR1619577	11890	34376	46266	sakazakii
SRR7367498	20565	0	0	malonaticus
SRR6285261	15426	27252	42678	sakazakii
SRR7367512	10295	16612	26907	sakazakii
SRR1619592	10162	13207	23369	sakazakii
SRR7209072	2028	8909	10937	sakazakii
SRR7367479	2457	9691	12148	sakazakii
SRR7235884	14230	31956	46186	sakazakii
SRR1619578	12021	35955	47976	sakazakii
SRR1619606	11944	38322	50266	sakazakii
SRR7367497	20221	0	0	malonaticus
SRR7367513	10263	16312	26575	sakazakii
SRR1619579	2450	11209	13659	sakazakii
SRR7235885	2470	10151	12621	sakazakii
SRR7209073	2460	10319	12779	sakazakii
SRR7367478	2020	7331	9351	sakazakii
SRR7367496	2015	14112	16127	sakazakii
SRR1619607	12919	33054	45973	sakazakii
SRR1619593	10540	0	0	dublinensis
SRR7235886	10123	12921	23044	sakazakii
SRR1619590	10303	13613	23916	sakazakii
SRR7419958	1506	0	0	turicensis
SRR7367510	2008	7612	9620	sakazakii
SRR7367495	2022	9604	11626	sakazakii
SRR7209070	13863	35006	48869	sakazakii
SRR7235887	10307	15334	25641	sakazakii
SRR7367511	10620	18782	29402	sakazakii
SRR1619591	10313	12821	23134	sakazakii
SRR7419959	1543	0	0	turicensis
SRR7367494	2004	7603	9607	sakazakii
SRR7209071	13476	38909	52385	sakazakii
SRR7235663	12521	39685	52206	sakazakii
SRR6457695	10954	28427	39381	sakazakii
SRR1619596	10309	12526	22835	sakazakii
SRR7235880	10303	12801	23104	sakazakii
SRR7439198	2012	8207	10219	sakazakii
SRR7367516	2001	7760	9761	sakazakii
SRR7367493	2004	6819	8823	sakazakii
SRR7439208	13642	0	0	malonaticus
SRR7209076	16204	48900	65104	sakazakii
SRR7235664	12499	33809	46308	sakazakii
SRR7408240	15551	24983	40534	sakazakii
SRR1619531	10141	12924	23065	sakazakii
SRR7439199	10260	18181	28441	sakazakii
SRR7209077	10105	13433	23538	sakazakii
SRR7367492	2736	7121	9857	sakazakii
SRR6284233	2019	9269	11288	sakazakii
SRR7367517	2083	8249	10332	sakazakii
SRR7235881	14098	33070	47168	sakazakii
SRR7439209	13692	0	0	malonaticus
SRR7235665	11318	26851	38169	sakazakii
SRR7408241	14391	26292	40683	sakazakii
SRR1619532	277	0	0	dublinensis
DRR015699	1810	0	0	muytjensii
SRR7367514	10107	16963	27070	sakazakii
SRR7367491	2019	13087	15106	sakazakii
SRR7209074	2016	18393	20409	sakazakii
SRR7235882	14148	30238	44386	sakazakii
SRR1619600	12358	34630	46988	sakazakii
SRR7235666	17014	47628	64642	sakazakii
SRR1619601	277	0	0	dublinensis
DRR015698	1746	0	0	muytjensii
SRR7235667	10300	15168	25468	sakazakii
SRR7209075	2022	8659	10681	sakazakii
SRR7367515	2012	7420	9432	sakazakii
SRR7235883	2015	9952	11967	sakazakii
SRR7367490	2015	11090	13105	sakazakii

## Sheet: Cronobacter Summary Statistics
Species	Average Recombined Length (bp)	Total Recombined Length (bp)	Number of Genomes
dublinensis	5939.31	95029	16
malonaticus	35476.8	709537	20
muytjensii	8432.2	42161	5
sakazakii	33897.5	8033703	237
turicensis	10249	51245	5
universalis	166968	333937	2

## Sheet: Cronobacter sakazakii only
Strain	Core Recombined Length	Accessory Recombined Length	Total Recombined Length	Cluster
SRR7408239	45253	16204	61457	8
SRR6457032	80204	2748	82952	3
SRR1793531	16897	13884	30781	unclustered
SRR7408238	45690	10168	55858	8
SRR7367524	8733	3666	12399	7
SRR1814236	8941	3290	12231	unclustered
SRR7367488	8950	3129	12079	6
SRR7367523	63056	11174	74230	7
SRR7367489	9052	7152	16204	6
SRR7367522	8782	3487	12269	7
SRR7367521	8842	4370	13212	7
SRR7450399	45510	8881	54391	2
DRR015985	88424	22894	111318	1
SRR7367520	8749	3037	11786	7
SRR7450398	45511	8898	54409	2
DRR015984	63419	16657	80076	1
SRR7450397	44652	8873	53525	2
SRR7408231	45425	7877	53302	8
SRR7408230	46083	8205	54288	8
SRR7450396	45513	8866	54379	2
SRR7450395	45882	8894	54776	10
SRR7408233	45245	11566	56811	8
SRR6456925	83388	12571	95959	3
SRR7367487	8934	5832	14766	6
SRR7408232	45455	12245	57700	8
SRR7367480	8568	4377	12945	6
SRR7408235	45281	9094	54375	8
SRR7367481	8893	4020	12913	6
SRR6286024	46307	10571	56878	3
SRR7408234	45468	9262	54730	8
SRR6457618	9161	11439	20600	3
SRR7408237	45344	9382	54726	8
SRR7367483	8748	3741	12489	6
SRR7408236	46023	14671	60694	8
SRR6286112	45897	10801	56698	3
SRR5527084	8871	5006	13877	unclustered
SRR7408226	45952	10196	56148	7
SRR7235682	16755	4200	20955	5
SRR5527085	8854	4625	13479	unclustered
SRR7408227	45714	11451	57165	7
SRR1619557	16456	3511	19967	1
SRR7235680	80873	17096	97969	4
SRR6457075	82639	16333	98972	3
SRR1619555	79841	14270	94111	1
SRR7235681	72538	12270	84808	5
SRR7235909	79697	28850	108547	6
SRR7235686	81895	25478	107373	5
SRR7235908	9134	6437	15571	6
SRR7235687	17041	6355	23396	6
SRR7235684	64432	14813	79245	5
SRR7235685	79421	39370	118791	5
SRR1619551	16797	2428	19225	1
SRR7235905	9166	6927	16093	6
SRR7439222	8915	4580	13495	10
SRR7419967	62198	14084	76282	9
SRR6457667	70920	10196	81116	3
SRR7419966	61876	10120	71996	9
SRR7235904	68860	26410	95270	6
SRR7439220	62811	2807	65618	10
SRR7235688	80476	11292	91768	6
SRR7235907	16826	27416	44242	6
SRR7419964	9357	12674	22031	9
SRR7439221	8919	2574	11493	10
SRR7235689	83779	2788	86567	6
SRR7235906	16769	12865	29634	6
SRR6456909	81139	26351	107490	3
SRR7235901	73772	16281	90053	6
SRR6681050	9327	9880	19207	3
SRR6457662	80478	13596	94074	3
SRR7235900	53669	10376	64045	6
SRR7408228	45030	8877	53907	7
SRR1619558	72852	13279	86131	1
SRR7235903	73055	33683	106738	6
SRR7408229	45484	8838	54322	7
SRR7235902	16640	2666	19306	6
SRR7439217	63005	2428	65433	9
SRR7439187	63810	12681	76491	9
SRR7209083	71458	12881	84339	3
SRR1619563	16761	16738	33499	1
SRR6284163	46313	8069	54382	unclustered
SRR7439186	62164	8714	70878	9
SRR7209082	62937	13541	76478	3
SRR1849396	83506	2008	85514	unclustered
SRR7439216	80006	4454	84460	9
SRR6286136	16655	12624	29279	3
SRR1619562	16733	13508	30241	1
SRR6321576	16891	16398	33289	3
SRR6286135	8970	4152	13122	3
SRR7209081	64348	13128	77476	3
SRR7235679	16707	3105	19812	4
SRR6681049	9008	5642	14650	3
SRR7235678	9136	7009	16145	4
SRR7209080	62765	2428	65193	3
SRR1619560	16863	15624	32487	1
SRR7367509	8606	4047	12653	6
SRR7439213	8800	3009	11809	9
SRR7209069	45198	6410	51608	3
SRR7367508	8553	4268	12821	6
SRR7209068	45723	6205	51928	3
SRR7439211	61733	2717	64450	9
SRR7235899	16707	12496	29203	6
SRR7439210	64545	25287	89832	9
SRR7209084	72092	2428	74520	3
SRR7235898	69085	12678	81763	6
SRR1619564	16733	13963	30696	1
SRR7235673	9281	5598	14879	4
SRR7209065	72766	24438	97204	3
SRR7367505	81587	18727	100314	6
SRR7235897	75918	2209	78127	6
SRR1619585	16790	25665	42455	unclustered
SRR7235879	75544	29000	104544	6
SRR7235672	8911	7351	16262	4
SRR7235896	73903	25062	98965	6
SRR7235878	77836	2339	80175	6
SRR7209064	83893	12172	96065	3
SRR1619526	16758	32588	49346	1
SRR7235910	9190	6209	15399	6
SRR7367507	8580	4268	12848	6
SRR7209067	46114	6404	52518	3
SRR6286531	46287	10253	56540	3
SRR6457049	80596	1919	82515	3
SRR7235671	56788	12023	68811	4
SRR1793524	16846	5665	22511	unclustered
SRR7235895	16891	10592	27483	6
SRR1619569	17443	16897	34340	1
SRR7367506	46112	8937	55049	6
SRR7209066	45702	13288	58990	3
SRR1793525	87003	6897	93900	unclustered
SRR7235670	57005	3634	60639	4
SRR7235894	16924	1906	18830	6
SRR1619568	16775	10617	27392	1
SRR1619524	16941	18228	35169	1
SRR7419949	8833	12486	21319	9
SRR7209061	63740	9521	73261	3
SRR7367501	72664	26787	99451	6
SRR7235677	85428	15921	101349	4
SRR7235893	53923	10305	64228	6
SRR7209060	63065	30890	93955	3
SRR7367500	79173	2667	81840	6
SRR7235676	16897	16266	33163	4
SRR7439219	8741	4311	13052	9
SRR7209063	45576	8162	53738	3
SRR6457557	72582	2851	75433	3
SRR7235891	16797	2162	18959	6
SRR1793520	16793	13119	29912	unclustered
SRR7235675	16728	3166	19894	4
SRR7209062	72457	18546	91003	3
SRR7235890	16816	7147	23963	6
SRR7235674	16838	2878	19716	4
SRR7419952	9045	8527	17572	9
SRR7439204	8884	2389	11273	9
SRR7439194	8877	2713	11590	9
SRR6457050	71038	14836	85874	3
SRR7235668	71958	12229	84187	3
SRR7439195	8883	2629	11512	9
SRR7439205	8916	3771	12687	9
SRR7419953	9213	8825	18038	9
SRR7235669	72559	38328	110887	3
SRR7439196	8639	3355	11994	9
SRR7367518	8840	3307	12147	7
SRR7439206	62125	10425	72550	9
SRR7419950	60864	12945	73809	9
SRR7209078	85013	12988	98001	3
SRR7439197	8561	3356	11917	9
SRR7439207	64401	18352	82753	9
SRR7209079	81441	13887	95328	3
SRR7419956	8886	5070	13956	9
SRR6457018	85474	9706	95180	3
SRR7439190	81136	2706	83842	9
SRR7439200	16168	2335	18503	9
SRR7235888	16759	31449	48208	6
SRR1619574	16761	12054	28815	1
SRR7419957	79497	2255	81752	9
SRR7439191	73826	35224	109050	9
SRR1619575	16914	6394	23308	1
SRR7235889	16749	27101	43850	6
SRR7367477	9203	6188	15391	6
SRR6285260	46328	7429	53757	unclustered
SRR7439202	16815	7528	24343	9
SRR7419955	8472	10193	18665	9
SRR6285261	46337	9769	56106	unclustered
SRR1619577	80442	6049	86491	1
SRR7439203	16875	13877	30752	9
SRR7209072	8253	11124	19377	3
SRR7367479	9189	5807	14996	6
SRR7235884	72110	5405	77515	6
SRR1619578	80257	15174	95431	1
SRR1619606	80719	2428	83147	unclustered
SRR7367512	16503	14305	30808	6
SRR1619592	16653	16922	33575	unclustered
SRR1619579	9206	6011	15217	unclustered
SRR7235885	8875	4101	12976	6
SRR7209073	8857	7059	15916	3
SRR7367478	8855	9502	18357	6
SRR7367496	9351	6004	15355	6
SRR1619607	71727	7492	79219	unclustered
SRR7367513	16332	13170	29502	6
SRR7367510	8603	4271	12874	6
SRR7367495	9043	7153	16196	6
SRR7209070	69574	19101	88675	3
SRR7235886	16778	2799	19577	6
SRR1619590	16695	2306	19001	unclustered
SRR7367494	8571	3834	12405	6
SRR7235663	85865	14446	100311	3
SRR6457695	71776	4147	75923	3
SRR7209071	73182	6950	80132	3
SRR7235887	16785	12735	29520	6
SRR7367511	17298	2008	19306	6
SRR1619591	16780	15432	32212	unclustered
SRR7439198	8870	3892	12762	9
SRR7367516	8594	3861	12455	6
SRR7367493	8558	4268	12826	6
SRR7408240	45682	11904	57586	8
SRR7235664	83175	2255	85430	3
SRR7209076	75143	2608	77751	3
SRR1619596	16797	31037	47834	unclustered
SRR7235880	16755	13142	29897	6
SRR7367492	8677	3537	12214	6
SRR6284233	9009	4110	13119	unclustered
SRR7367517	8728	3488	12216	6
SRR7408241	46234	10652	56886	8
SRR7235665	71191	12050	83241	3
SRR7235881	72658	2428	75086	6
SRR1619531	16863	6352	23215	1
SRR7439199	16626	13863	30489	9
SRR7209077	16659	2769	19428	3
SRR7367491	8985	6512	15497	6
SRR7209074	8970	15614	24584	3
SRR1619600	85925	12662	98587	unclustered
SRR7235882	71801	7513	79314	6
SRR7235666	68107	25326	93433	3
SRR7367514	16656	12104	28760	6
SRR7209075	8266	6193	14459	3
SRR7367515	8544	4268	12812	6
SRR7235883	8981	4189	13170	6
SRR7367490	9021	6290	15311	6
SRR7235667	16728	4400	21128	3

## Sheet: sakazakii Summary Statistics
Cluster	Average Recombined Length (bp)	Total Recombined Length (bp)	Number of Genomes
1	76239.5	1448550	19
2	65818.8	263275	4
3	20772.7	1080178	52
4	96095.2	1057047	11
5	85294.4	426472	5
6	14487.9	956203	66
7	98381.9	983819	10
8	85778.9	1029347	12
9	55476.2	1830713	33
10	92937.5	371750	4
Unclustered	106780	2242387	21
